# Supplementary material for: Comparison of the Distribution Patterns of Microsatellites Across the Genomes of Reptiles
Source: Ecol Evol. 2024 Nov 3;14(11):e70458. doi: 10.1002/ece3.70458 (PMC11581779; doi:10.1002/ece3.70458)
Supplement: Supplementary file 3 — Table S1. Genome information of 36 reptile and two amphibian (outgroup) species. [file ECE3-14-e70458-s012.xlsx]

## Sheet: Sheet1
Table A1. Genome information of 36 reptile and 2 amphibian (outgroup) species
Species	Common Name	Order	Family	Genome version	Genome size (Mb)	Scaffold N50(Mb)	Genome coverage (x)	GC content (%)	Database
Xenopus laevis	African clawed frog	Anura	Xenopodinae	Xenopus_laevis_v10.1	2730.45	155.3 Mb	28.5	39.7052	Genbank
Microcaecilia unicolor	tiny cayenne caecilian	Gymnophiona	Siphonopidae	aMicUni1.2	4142.13	376.1 Mb	53	44.0339	Genbank
Pseudonaja textilis	Eastern brown snake	Squamata	Elapidae	EBS10Xv2-PRI	1590.04	14.7 Mb	73	40.1	Genbank
Naja naja	Indian cobra	Squamata	Elapidae	Nana_v5	1768.54	224.1 Mb	60	40	Ensembl
Pantherophis guttatus	corn snake	Squamata	Colubridae	UNIGE_PanGut_3.0	1706.96	16.8 Mb	75	40.8	Genbank
Thamnophis elegans	Western terrestrial garter snake	Squamata	Colubridae	rThaEle1.pri	1672.19	100.9 Mb	62.1	41.1553	Genbank
Thamnophis sirtalis	common garter snake	Squamata	Colubridae	Thamnophis_sirtalis-6.0	1424.9	647.6 Mb	72	41.8	Genbank
Ahaetulla prasina	Asian vine snake	Squamata	Colubridae	ASM2864084v1	1772.42	232 Mb	140	40.5	Genbank
Anolis sagrei ordinatus	Brown anole	Squamata	Dactyloidae	AnoSag2.1	1926.43	253.6 Mb	100	41	Genbank
Sceloporus undulatus	fence lizard	Squamata	Phrynosomatidae	SceUnd_v1.1	1905.48	275.6 Mb	4859	41.4865	Genbank
Varanus komodoensis	komodo dragon	Squamata	Varanidae	ASM479886v1	1507.95	23.8 Mb	144	44.1	Genbank
Hemicordylus capensis	graceful crag lizard	Squamata	Cordylidae	rHemCap1.1.pri	2294.75	359.6 Mb	43	44.5	Genbank
Lacerta agilis	sand lizard	Squamata	Lacertidae	rLacAgi1.pri	1391.41	86.6 Mb	63.4	43.7711	Genbank
Zootoca vivipara	common lizard	Squamata	Lacertidae	UG_Zviv_1	1464.3	92.8 Mb	70	44.1451	Genbank
Podarcis muralis	common wall lizard	Squamata	Lacertidae	PodMur_1.0	1648.58	92.4 Mb	100	42.9798	Genbank
Podarcis raffonei	Aeolian wall lizard	Squamata	Lacertidae	rPodRaf1.pri	1513.13	93.6 Mb	31	43.5	Genbank
Salvator merianae	Argentine black and white tegu	Squamata	Teiidae	HLtupMer3	2026.22	55.4 Mb	134	42	Ensembl
Heteronotia binoei	prickly gecko	Squamata	Gekkonidae	APGP_CSIRO_Hbin_v1	2633.45	150.6 Mb	21	45	Genbank
Euleptes europaea	European leaf-toed gecko	Squamata	Sphaerodactylidae	rEulEur1.hap1	1781.92	102.3 Mb	38	44.5	Genbank
Eublepharis macularius	Leopard gecko	Squamata	Eublepharidae	MPM_Emac_v1.0	2237.38	145.6 Mb	30	44	Genbank
Sphenodon punctatus	tuatara	Rhynchocephalia	Sphenodontidae	ASM311381v1	4272.21	31 Mb	127	47	Ensembl
Crocodylus porosus	Australian saltwater crocodile	Crocodylia	Crocodylidae	CroPor_comp1	2049.54	84.4 Mb	74	44.2	Genbank
Gavialis gangeticus	gharial	Crocodylia	Gavialidae	GavGan_comp1	2640.79	96.1 Mb	81	45.5	Genbank
Alligator mississippiensis	American alligator	Crocodylia	Alligatoridae	ASM28112v4	2161.73	18.6 Mb	156	44.4	Genbank
Terrapene carolina	three-toed box turtle	Testudines	Emydidae	T_m_triunguis-2.0	2571.27	24.2 Mb	69	44.6	Genbank
Chrysemys picta	painted turtle	Testudines	Emydidae	Chrysemys_picta_BioNano-3.0.4	2408.53	16 Mb	19.2	4.5035	Genbank
Trachemys scripta	red-eared slider turtle	Testudines	Emydidae	CAS_Tse_1.0	2126.2	140.4 Mb	60	40.0641	Genbank
Malaclemys terrapin	diamondback terrapin	Testudines	Emydidae	rMalTer1.hap1	2211.22	144.6 Mb	30.3	44.5	Genbank
Mauremys mutica	yellow pond turtle	Testudines	Geoemydidae	ASM2049712v1	2484.37	135.1 Mb	99.8	45.3527	Genbank
Mauremys reevesii	Reeves's turtle	Testudines	Geoemydidae	ASM1616193v1	2367.61	130.5 Mb	96.7	44.8845	Genbank
Gopherus evgoodei	Goode's thornscrub tortoise	Testudines	Testudinidae	rGopEvg1_v1.p	2298.56	147.4 Mb	58	44.2098	Genbank
Gopherus agassizii	Agassiz's desert tortoise	Testudines	Testudinidae	ASM289641v1	2184.97	22.8 Mb	118		Ensembl
Gopherus flavomarginatus	Mexican gopher tortoise	Testudines	Testudinidae	rGopFla2.mat.asm	2460.54	162.9 Mb	57.8	44.5	Genbank
Chelonia mydas	green sea turtle	Testudines	Cheloniidae	rCheMyd1.pri.v2	2134.38	134.4 Mb	60	44.0473	Genbank
Caretta caretta	Loggerhead turtle	Testudines	Cheloniidae	GSC_CCare_1.0	2133.99	131 Mb	109	44	Genbank
Dermochelys coriacea	leatherback sea turtle	Testudines	Dermochelyidae	rDerCor1.pri.v4	2164.76	137.6 Mb	63.7	43.3706	Genbank
Chelydra serpentina	common snapping turtle	Testudines	Chelydridae	Chelydra_serpentina-1.0	2401.36	21.1 Mb	65	45	Ensembl
Pelusios castaneus	West African mud turtle	Testudines	Pelomedusidae	Pelusios_castaneus-1.0	2044.28	14.1 Mb	50	43	Ensembl
