# Supplementary material for: Comparison of the Distribution Patterns of Microsatellites Across the Genomes of Reptiles
Source: Ecol Evol. 2024 Nov 3;14(11):e70458. doi: 10.1002/ece3.70458 (PMC11581779; doi:10.1002/ece3.70458)
Supplement: Supplementary file 4 — Table S2. Basic attributes of perfect simple sequence repeats (P‐SSR), compound simple sequence repeats (C‐SSR), and imperfect simple sequence repeats (I‐SSR) in studied genomes. [file ECE3-14-e70458-s002.xlsx]

## Sheet: Sheet1
Table A2. Basic attributes of perfect simple sequence repeats (P-SSR), compound simple sequence repeats (C-SSR), and imperfect simple sequence repeats (I-SSR) in studied genomes.
Order	Family	Species	Total repeat length (Mb)	(% of genome)	No. of SSRs				Frequency (loci/Mb)				Density (bp/Mb)				Length (bp)			Total repeat length	Total valid length
					P-SSRs	C-SSRs	I-SSRs		P-SSRs	C-SSRs	I-SSRs		P-SSRs	C-SSRs	I-SSRs		P-SSRs	C-SSRs	I-SSRs
Anura	Xenopodinae	Xenopus laevis	113.445	0.0413913	740198	67684	2778718		270.07	24.7	1013.84		7215.13	2063.84	32112.3		19775183	5656562	88013306	113445051	2740794628
Gymnophiona	Siphonopidae	Microcaecilia unicolor	195.328	0.0421101	1840715	69395	5754342		396.83	14.96	1240.56		6827.58	603.22	34679.3		31669723	2798037	160860037	195327797	4638502142
Squamata	Elapidae	Pseudonaja textilis	96.9753	0.0625345	693506	81418	2058514		447.21	52.5	1327.43		11632.9	3679.32	47222.3		18039695	5705702	73229905	96975302	1550748963
Squamata	Elapidae	Naja naja	87.6433	0.0528334	599734	73522	1883771		361.53	44.32	1135.58		9662.48	2946.66	40224.2		16028726	4888105	66726456	87643287	1658862854
Squamata	Colubridae	Pantherophis guttatus	120.427	0.0740294	915882	113063	2330683		563.02	69.5	1432.73		15381.7	5388.08	53259.6		25022143	8765028	86639749	120426920	1626744210
Squamata	Colubridae	Thamnophis elegans	133.808	0.0818894	894472	134628	2350192		547.41	82.39	1438.3		15063.7	6758.86	60066.9		24614094	11044008	98149570	133807672	1634004602
Squamata	Colubridae	Thamnophis sirtalis	68.1063	0.0606671	453690	49027	1518960		404.13	43.67	1353.04		10529.9	2784.57	47352.6		11821149	3126024	53159146	68106319	1122623622
Squamata	Colubridae	Ahaetulla prasina	138.328	0.0780461	1008509	128247	2511431		569.01	72.36	1416.98		17987.4	6325.73	53733		31880580	11211641	95235711	138327932	1772386980
Squamata	Dactyloidae	Anolis sagrei ordinatus	113.397	0.0598454	941849	81620	2605127		497.06	43.07	1374.86		12002.1	2467.47	45375.9		22741953	4675455	85979875	113397283	1894837523
Squamata	Phrynosomatidae	Sceloporus undulatus	89.6859	0.0482611	748987	54720	2400273		403.04	29.45	1291.62		9117.74	1454.94	37688.5		16943912	2703781	70038174	89685867	1858345178
Squamata	Varanidae	Varanus komodoensis	49.4778	0.0331331	380373	24820	1435772		254.72	16.62	961.47		5676.68	990.66	26465.7		8477019	1479359	39521456	49477834	1493306760
Squamata	Cordylidae	Hemicordylus capensis	103.036	0.0449008	857877	64564	2882003		373.84	28.14	1255.92		9067.01	1743.7	34090.1		20806461	4001343	78228022	103035826	2294742821
Squamata	Lacertidae	Lacerta agilis	72.4542	0.0522037	617278	49844	1965495		444.75	35.91	1416.15		10811.3	2163.55	39228.9		15005112	3002819	54446309	72454240	1387913091
Squamata	Lacertidae	Zootoca vivipara	71.297	0.0501781	538089	47563	1909540		378.7	33.47	1343.91		10077.7	2102.38	37998		14319158	2987228	53990586	71296972	1420879304
Squamata	Lacertidae	Podarcis muralis	70.3508	0.0466485	534071	50275	1887063		354.13	33.34	1251.28		8848.71	2067.73	35732.1		13344760	3118349	53887645	70350754	1508102667
Squamata	Lacertidae	Podarcis raffonei	62.2551	0.0411439	492664	45957	1775226		325.6	30.37	1173.23		8244.13	1977.52	30922.2		12474260	2992202	46788679	62255141	1513108387
Squamata	Teiidae	Salvator merianae	68.8569	0.0354357	487551	40122	1887485		250.91	20.65	971.35		5950.49	1353.28	28131.9		11562696	2629625	54664557	68856878	1943149083
Squamata	Gekkonidae	Heteronotia binoei	138.402	0.0525583	1034147	112245	3110426		392.72	42.63	1181.18		10014.1	3486.68	39057.5		26370313	9181516	102850579	138402408	2633311856
Squamata	Sphaerodactylidae	Euleptes europaea	80.8858	0.0454959	549014	50741	1921518		308.8	28.54	1080.8		8111.27	2508.4	34876.2		14420800	4459612	62005432	80885844	1777871067
Squamata	Eublepharidae	Eublepharis macularius	70.9279	0.0317012	474525	35038	2183092		212.09	15.66	975.73		5336.47	1416.86	24947.8		11939765	3170070	55818061	70927896	2237391307
Rhynchocephalia	Sphenodontidae	Sphenodon punctatus	156.545	0.040665	1087713	47536	4750295		282.55	12.35	1233.96		5654.79	611.9	34398.3		21768840	2355590	132420801	156545231	3849631520
Crocodylia	Crocodylidae	Crocodylus porosus	46.0715	0.0237375	264248	7986	1598513		136.15	4.11	823.61		2405.68	170.6	21161.3		4669114	331113	41071299	46071526	1940871353
Crocodylia	Gavialidae	Gavialis gangeticus	49.7949	0.0256326	311612	11927	1669717		160.41	6.14	859.51		3007.74	291.61	22333.3		5842941	566492	43385486	49794919	1942637146
Crocodylia	Alligatoridae	Alligator mississippiensis	57.4789	0.0271838	357580	9123	1942940		169.11	4.31	918.88		3078.68	182.63	23922.5		6509727	386163	50583008	57478898	2114455910
Testudines	Emydidae	Terrapene carolina	64.8958	0.0265996	458747	19829	2164126		188.03	8.13	887.04		3412.7	359.48	22827.4		8326062	877033	55692693	64895788	2439725469
Testudines	Emydidae	Chrysemys picta	55.7315	0.0256623	346075	15593	1882248		159.35	7.18	866.71		3063.43	357.41	22241.4		6652934	776197	48302342	55731473	2171728029
Testudines	Emydidae	Trachemys scripta	54.1213	0.0264775	392570	16361	1797271		192.05	8	879.27		3466.82	353.14	22657.5		7086362	721836	46313145	54121343	2044051184
Testudines	Emydidae	Malaclemys terrapin	57.1831	0.0258809	436944	16932	1945366		197.76	7.66	880.47		3779.95	497.71	21603.2		8351691	1099676	47731773	57183140	2209471813
Testudines	Geoemydidae	Mauremys mutica	61.5408	0.0257397	338682	12637	2052038		141.65	5.29	858.27		2642.53	320.63	22776.5		6318008	766592	54456200	61540800	2390893795
Testudines	Geoemydidae	Mauremys reevesii	62.1637	0.0262564	366213	16740	2047540		154.68	7.07	864.83		2926.63	413.3	22916.4		6928990	978516	54256195	62163701	2367567429
Testudines	Testudinidae	Gopherus evgoodei	52.1584	0.0229874	272266	10546	1802726		119.99	4.65	794.5		2367.11	246.35	20373.9		5370993	558969	46228448	52158410	2269003890
Testudines	Testudinidae	Gopherus agassizii	47.3261	0.0219913	244258	10214	1682916		113.5	4.75	782.01		2192.44	230.24	19568.6		4718214	495486	42112406	47326106	2152041803
Testudines	Testudinidae	Gopherus flavomarginatus	51.1352	0.0215678	296275	12213	1820504		124.96	5.15	767.85		2654.45	557.56	18355.8		6293437	1321921	43519856	51135214	2370903624
Testudines	Cheloniidae	Chelonia mydas	53.1598	0.0250468	347882	12631	1776639		163.91	5.95	837.08		2922.92	282.69	21841.2		6203650	599985	46356152	53159787	2122414938
Testudines	Cheloniidae	Caretta caretta	47.1203	0.0221027	333434	10933	1745249		156.4	5.13	818.64		2691.85	234.11	19176.7		5738708	499095	40882482	47120285	2131883923
Testudines	Dermochelyidae	Dermochelys coriacea	55.02	0.025482	350987	13604	1815716		162.56	6.3	840.93		3090.12	311.03	22080.9		6672088	671566	47676326	55019980	2159167478
Testudines	Chelydridae	Chelydra serpentina	57.2917	0.0248495	356613	15663	1918752		154.68	6.79	832.23		2788.6	299	21761.9		6429251	689359	50173095	57291705	2305547056
Testudines	Pelomedusidae	Pelusios castaneus	49.0596	0.0245931	326453	13233	1542055		163.65	6.63	773.02		3359.71	361.35	20872		6702132	720841	41636647	49059620	1994855768
