# Supplementary material for: Comparison of the Distribution Patterns of Microsatellites Across the Genomes of Reptiles
Source: Ecol Evol. 2024 Nov 3;14(11):e70458. doi: 10.1002/ece3.70458 (PMC11581779; doi:10.1002/ece3.70458)
Supplement: Supplementary file 5 — Table S3. Perfect simple sequence repeats (P‐SSRs) loci/Mbp frequencies of mononucleotide to hexanucleotide P‐SSRs in the genome and genic regions. [file ECE3-14-e70458-s010.xlsx]

## Sheet: Sheet1
Table A3. Perfect simple sequence repeats (P-SSRs) loci/Mbp frequencies of mononucleotide to hexanucleotide P-SSRs in genomes.										Censored rate test results for lineage-specific rates of microsatellite evolution across the genomes.
Species	Order	Total	Mono	Di	Tri	Tetra	Penta	Hexa		Total	Mono	Di	Tri	Tetra	Penta	Hexa
Xenopus laevis	Anura	270.08	95.46	113.78	24.28	34.75	0.69	1.12		3.15475e-08	0.000326598	0.0272927	1.12671e-07	1.06827e-07	0.170862	1.66785e-07
Microcaecilia unicolor	Gymnophiona	396.82	256.51	49.82	45.08	42.83	2.26	0.32		0.00513563	0.0425349	2.28056e-08	0.0129225	0.00119468	0.0343362	0.0575864
Pseudonaja textilis	Squamata	447.22	84.3	112.62	55.75	143.05	45.71	5.79		5.08306e-05	0.00187637	0.00186123	2.92396e-05	0.000176495	0.000410316	8.42405e-05
Naja naja	Squamata	361.54	21.24	90.05	48.59	156.7	38.78	6.18		0.00309898	0.149812	0.000155234	0.0013713	5.63971e-05	0.000241965	3.97603e-05
Pantherophis guttatus	Squamata	563.01	111.53	95.68	66.93	196.74	80.83	11.3		0.00359574	0.0233375	1.89513e-05	0.00197455	0.00284112	0.032381	0.0190262
Thamnophis elegans	Squamata	547.4	77.57	141.8	59.75	204.95	39	24.33		0.00633261	0.00226335	0.00993473	0.00113542	0.0114638	0.00204846	0.072616
Thamnophis sirtalis	Squamata	404.13	65.6	111.93	47.35	137.24	28.91	13.1		0.00246014	0.000723357	0.00111261	0.00449667	0.00416605	0.00907155	0.0153697
Ahaetulla prasina	Squamata	569.01	66.22	110.42	78.95	201.91	103.07	8.44		0.00254847	3.32448e-06	0.000533195	0.00731	0.0012591	0.0118154	0.00261671
Anolis sagrei ordinatus	Squamata	497.06	89.43	78.73	175.45	141.17	9.02	3.26		0.00209211	0.00119086	8.66511e-06	0.00131422	0.051294	0.000623705	4.22267e-05
Sceloporus undulatus	Squamata	403.04	74.66	110.11	139.98	68.49	7.9	1.9		4.85993e-06	1.88516e-05	0.00593586	0.000304147	1.79704e-07	5.68963e-06	0.0126148
Varanus komodoensis	Squamata	254.71	61.03	60.38	40.62	74.73	15.72	2.23		0.00381009	3.73591e-05	0.00127844	0.000483303	0.000211014	0.0110382	0.00389852
Hemicordylus capensis	Squamata	373.84	48.64	107.86	81.94	110.06	14.33	11.01		1.27066e-07	0.00166394	0.00104461	0.00163003	0.00954806	0.00721303	0.0185748
Lacerta agilis	Squamata	444.75	88.58	122.28	150.18	68.02	11.7	3.99		0.00203484	0.0175299	0.000251939	0.000350514	2.51933e-07	0.0104096	8.20034e-06
Zootoca vivipara	Squamata	378.71	45.77	117.15	141.02	62.29	8.87	3.61		6.26918e-06	0.000159545	7.846e-05	4.30724e-05	0.000872694	0.000548555	0.000536528
Podarcis muralis	Squamata	354.14	43.57	101.74	129.42	68.22	7.49	3.7		5.01765e-05	0.00012645	0.00010078	2.38608e-05	2.09258e-06	9.80385e-05	0.000416661
Podarcis raffonei	Squamata	325.6	39.74	91.3	124.08	59.44	6.71	4.33		0.000870443	0.00045668	0.00106436	0.000104295	0.0035433	0.00100699	0.000802665
Salvator merianae	Squamata	250.91	64.68	51.46	43.24	74.74	11.95	4.84		0.0057959	2.54061e-07	0.00176108	2.75099e-05	0.000254379	0.00447914	0.000245668
Heteronotia binoei	Squamata	392.72	110.6	83.38	52.56	134.9	6.56	4.72		0.00206226	0.00765401	0.000206767	2.16208e-05	0.0173985	2.90846e-06	3.97985e-05
Euleptes europaea	Squamata	308.81	75.63	75.99	47.79	38.14	4.09	67.17		2.83972e-05	3.66788e-05	1.02464e-05	0.000130462	0.00925288	0.0169382	0.580749
Eublepharis macularius	Squamata	212.08	55.52	50.66	37.52	56.94	4.9	6.54		0.00560123	0.00118315	0.00783792	0.00308326	0.00037681	0.00402287	0.00265303
Sphenodon punctatus	Rhynchocephalia	282.56	65.9	68.16	70.96	68.4	6.82	2.32		1.57302e-07	1.44922e-05	7.43471e-07	2.88461e-05	1.06827e-07	1.40253e-07	2.42545e-06
Crocodylus porosus	Crocodylia	136.15	68.09	35.61	11	14.57	4.99	1.89		0.00207615	0.00612966	0.00100993	1.07172e-05	0.000223627	0.00285217	1.26637e-05
Gavialis gangeticus	Crocodylia	160.41	84.61	40.71	11.23	15.73	6.11	2.02		7.28603e-06	7.55311e-08	1.14871e-05	1.04712e-06	8.98342e-06	4.47836e-05	6.46227e-05
Alligator mississippiensis	Crocodylia	169.11	85.28	43.36	12.16	19.32	7.61	1.38		1.32572e-05	2.63884e-06	2.20603e-06	0.00018944	0.00171035	0.00041417	0.000100403
Terrapene carolina	Testudines	187.44	98.87	51.43	14.38	18.8	3.44	0.52		6.7019e-06	1.89779e-05	3.95065e-07	2.41872e-05	2.37324e-06	4.17532e-07	0.0038852
Chrysemys picta	Testudines	159.36	63.12	58.12	14.36	19.21	3.86	0.69		0.00318154	0.035943	0.00207787	4.46891e-05	1.2604e-05	0.00189945	0.000355255
Trachemys scripta	Testudines	192.05	104.87	51.56	13.53	18.15	3.42	0.52		1.27789e-05	1.40405e-06	9.82865e-07	6.06129e-05	0.00013101	4.49496e-06	0.00582029
Malaclemys terrapin	Testudines	197.75	104.36	51.94	13.88	21.38	3.58	2.61		6.17094e-05	1.16165e-06	2.60498e-06	6.19318e-06	0.00203861	0.000238955	0.272321
Mauremys mutica	Testudines	141.66	54.66	48.01	14.31	19.68	3.41	1.59		0.00014104	0.000658338	1.19879e-05	2.64045e-05	0.000135389	6.73548e-07	0.00307515
Mauremys reevesii	Testudines	154.67	62.5	49.49	15.31	18.68	3.82	4.87		0.000158008	0.000161225	2.47898e-05	0.000301987	1.79376e-05	0.0020618	0.157188
Gopherus evgoodei	Testudines	120	46.65	40.45	12.38	16.16	3.5	0.86		9.17778e-05	0.000689154	0.000151227	4.27683e-05	2.55393e-06	0.000140601	0.000102699
Gopherus agassizii	Testudines	113.5	38.03	42.41	12.77	16.08	3.38	0.83		0.000401718	0.00634078	8.08035e-05	7.22754e-05	2.40869e-06	1.04288e-05	0.000124618
Gopherus flavomarginatus	Testudines	124.96	50.47	41.35	11.85	15.08	3.4	2.81		6.71152e-05	0.000277804	3.12307e-05	0.000229546	0.000454936	8.02849e-07	0.239927
Chelonia mydas	Testudines	163.91	85.32	45.69	12.34	16.53	3.04	0.99		1.02614e-06	4.44939e-06	7.59277e-05	9.21619e-05	7.31473e-07	0.00118741	5.6624e-06
Caretta caretta	Testudines	156.4	79.28	43.8	12.82	16.09	3.47	0.94		0.000133778	0.000240411	0.000386177	4.2205e-07	3.20865e-05	3.40615e-06	7.52119e-05
Dermochelys coriacea	Testudines	162.56	73.75	50.73	13.61	17.19	5.82	1.46		1.5025e-07	0.0013761	4.82518e-05	0.000290817	9.44657e-05	0.0281296	0.013507
Chelydra serpentina	Testudines	154.67	73.54	48.74	12.73	16.22	2.59	0.85		9.61736e-05	0.000766319	2.68138e-07	1.12671e-07	1.09916e-06	0.0036747	0.00053291
Pelusios castaneus	Testudines	163.64	84.13	33.22	11.61	28.39	5.25	1.04		3.15475e-08	2.12474e-08	0.00533077	5.96489e-05	0.00596454	1.00927e-06	2.98187e-07
