# Supplementary material for: Comparison of the Distribution Patterns of Microsatellites Across the Genomes of Reptiles
Source: Ecol Evol. 2024 Nov 3;14(11):e70458. doi: 10.1002/ece3.70458 (PMC11581779; doi:10.1002/ece3.70458)
Supplement: Supplementary file 6 — Table S4. Proportion of mononucleotide to hexanucleotide in the genome and genic regions. [file ECE3-14-e70458-s004.xlsx]

## Sheet: Sheet1
Table A4. Proportion of mononucleotide to hexanucleotide in genome and genic regions.
Order	Family	Species	Genome						CDS						Exon						Intron
			Mono-	Di-	Tri-	Tetra-	Penta-	Hexa-	Mono-	Di-	Tri-	Tetra-	Penta-	Hexa-	Mono-	Di-	Tri-	Tetra-	Penta-	Hexa-	Mono-	Di-	Tri-	Tetra-	Penta-	Hexa-
Anura	Xenopodinae	Xenopus laevis	0.3535	0.4213	0.0899	0.1287	0.0025	0.0041	0.0279	0.0729	0.8821	0.0101	0.0006	0.0063	0.5897	0.2575	0.1127	0.0372	0.0018	0.0011	0.3689	0.4387	0.0726	0.1132	0.0022	0.0044
Gymnophiona	Siphonopidae	Microcaecilia unicolor	0.6464	0.1256	0.1136	0.1079	0.0057	0.0008	0.0201	0.0228	0.9233	0.0201	0.0009	0.0128	0.7601	0.1255	0.0676	0.0404	0.0056	0.0008	0.6865	0.1144	0.1001	0.0937	0.0047	0.0006
Squamata	Elapidae	Pseudonaja textilis	0.1885	0.2518	0.1247	0.3199	0.1022	0.0129	0.0209	0.0202	0.934	0.0134	0.0008	0.0107	0.3584	0.2512	0.245	0.1226	0.0196	0.0032	0.2043	0.2434	0.123	0.3184	0.1011	0.0098
	Elapidae	Naja naja	0.0588	0.2491	0.1344	0.4334	0.1073	0.0171	0.0273	0.0962	0.686	0.1556	0.0245	0.0104	0.1315	0.3204	0.2926	0.2213	0.0305	0.0037	0.065	0.2529	0.1275	0.4415	0.1033	0.0098
	Colubridae	Pantherophis guttatus	0.1981	0.1699	0.1189	0.3494	0.1436	0.0201	0.028102	0.0216169	0.904021	0.0233463	0.00389105	0.0190229	0.3849	0.2237	0.2193	0.1426	0.0255	0.004	0.2212	0.1756	0.1092	0.3434	0.133	0.0177
	Colubridae	Thamnophis elegans	0.1417	0.259	0.1092	0.3744	0.0712	0.0444	0.0153	0.0221	0.9309	0.0249	0.0014	0.0053	0.3467	0.2528	0.2426	0.1415	0.0134	0.003	0.1495	0.2403	0.1083	0.4037	0.0686	0.0296
	Colubridae	Thamnophis sirtalis	0.1623	0.277	0.1172	0.3396	0.0715	0.0324	0.0148	0.0242	0.9247	0.0228	0.002	0.0114	0.2866	0.3	0.2401	0.15	0.0196	0.0036	0.1917	0.2813	0.1077	0.3353	0.0591	0.0249
	Colubridae	Ahaetulla prasina	0.1164	0.1941	0.1388	0.3549	0.1811	0.0148	0.0222402	0.0258795	0.871816	0.0477153	0.0109179	0.0214315	0.236412	0.237779	0.217405	0.218088	0.0844152	0.00590099	0.124725	0.192036	0.134401	0.358422	0.177518	0.0129389
	Dactyloidae	Anolis sagrei ordinatus	0.1799	0.1584	0.353	0.284	0.0182	0.0066	0.00792793	0.0172973	0.922162	0.0320721	0.0018018	0.0147748	0.157562	0.235661	0.391664	0.196222	0.0159704	0.00292141	0.167448	0.153088	0.373756	0.282874	0.0174188	0.00541545
	Phrynosomatidae	Sceloporus undulatus	0.1852	0.2732	0.3473	0.1699	0.0196	0.0047	0.0938	0.014	0.8527	0.0261	0.002	0.0115	0.1703	0.2485	0.3974	0.1598	0.0199	0.0041	0.1878	0.2807	0.3341	0.1752	0.0183	0.0038
	Varanidae	Varanus komodoensis	0.2396	0.237	0.1595	0.2934	0.0617	0.0087	0.0148	0.0094	0.9241	0.0209	0.0098	0.0209	0.2658	0.2479	0.2252	0.1964	0.0576	0.0071	0.2665	0.2243	0.1443	0.2972	0.0597	0.008
	Cordylidae	Hemicordylus capensis	0.1301	0.2885	0.2192	0.2944	0.0383	0.0295	0.0156764	0.0303413	0.903919	0.0379267	0.00328698	0.00884956	0.186698	0.288839	0.298633	0.193741	0.0265379	0.00555011	0.14355	0.304923	0.209645	0.292959	0.0363585	0.0125639
	Lacertidae	Lacerta agilis	0.1992	0.2749	0.3377	0.1529	0.0263	0.009	0.0085	0.0115	0.9549	0.0118	0.0015	0.0118	0.1949	0.2777	0.3772	0.1295	0.0182	0.0025	0.2138	0.2762	0.3212	0.1551	0.0264	0.0072
	Lacertidae	Zootoca vivipara	0.1208	0.3093	0.3724	0.1645	0.0234	0.0095	0.0082	0.0172	0.9441	0.0168	0.0013	0.0125	0.1398	0.3522	0.3332	0.1503	0.0206	0.004	0.1295	0.3128	0.3577	0.1678	0.0236	0.0086
	Lacertidae	Podarcis muralis	0.123	0.2873	0.3654	0.1926	0.0212	0.0104	0.0064	0.0226	0.9356	0.028	0.0003	0.0071	0.1619	0.3132	0.3717	0.1369	0.014	0.0022	0.1331	0.2946	0.3565	0.1855	0.021	0.0092
	Lacertidae	Podarcis raffonei	0.122	0.2804	0.3811	0.1826	0.0206	0.0133	0.00728597	0.0178506	0.94827	0.0225865	0.000364299	0.00364299	0.16058	0.283545	0.394502	0.144303	0.0155816	0.00148869	0.13095	0.288739	0.370928	0.180301	0.02042	0.00866268
	Teiidae	Salvator merianae	0.2578	0.2051	0.1723	0.2979	0.0476	0.0193	0.0463	0.0351	0.8294	0.0598	0.0143	0.0152	0.2895	0.1939	0.2792	0.1951	0.0379	0.0044	0.2749	0.2015	0.1666	0.2981	0.0451	0.0139
	Gekkonidae	Heteronotia binoei	0.2816	0.2123	0.1338	0.3435	0.0167	0.012	0.0176236	0.0164866	0.9278	0.0306993	0.00397953	0.00341103	0.531725	0.209647	0.16308	0.0820037	0.0133581	0.000185529	0.368563	0.217403	0.156386	0.236383	0.0191967	0.00206865
	Sphaerodactylidae	Euleptes europaea	0.2449	0.2461	0.1548	0.1235	0.0132	0.2175	0.013617	0.00808511	0.926383	0.0408511	0.00765957	0.00340426	0.323383	0.268657	0.300995	0.0945274	0.00497512	0.00746269	0.338579	0.31553	0.171978	0.15457	0.0140025	0.00534171
	Eublepharidae	Eublepharis macularius	0.2618	0.2389	0.1769	0.2685	0.0231	0.0308	0.0191948	0.0093633	0.885768	0.0238764	0.0140449	0.0477528	0.371622	0.281117	0.205725	0.114509	0.023293	0.003734	0.29408	0.24725	0.174739	0.250402	0.0229629	0.0105665
Rhynchocephalia	Sphenodontidae	Sphenodon punctatus	0.2332	0.2412	0.2511	0.2421	0.0242	0.0082	0.1164	0.0692	0.7568	0.0452	0.0048	0.0075	0.4529	0.1926	0.264	0.0665	0.0209	0.0031	0.3191	0.2169	0.2234	0.2165	0.0194	0.0048
Crocodylia	Crocodylidae	Crocodylus porosus	0.5001	0.2615	0.0808	0.1071	0.0367	0.0139	0.0266	0.0209	0.8546	0.0143	0.0181	0.0656	0.5969	0.1716	0.1092	0.0757	0.0366	0.0098	0.5636	0.2213	0.0691	0.1033	0.033	0.0098
	Gavialidae	Gavialis gangeticus	0.5275	0.2538	0.07	0.098	0.0381	0.0126	0.0176	0.0248	0.8697	0.0145	0.0093	0.0641	0.5642	0.1881	0.1116	0.0881	0.0378	0.0102	0.5912	0.2128	0.0595	0.0923	0.0351	0.0091
	Alligatoridae	Alligator mississippiensis	0.5043	0.2564	0.0719	0.1142	0.045	0.0082	0.0094	0.02	0.8505	0.0219	0.0288	0.0694	0.4818	0.1925	0.1256	0.1023	0.083	0.0147	0.5517	0.2278	0.062	0.1114	0.0416	0.0055
Testudines	Emydidae	Terrapene carolina	0.5275	0.2744	0.0767	0.1003	0.0183	0.0028	0.0294	0.0245	0.9216	0.0196	0	0.0049	0.585	0.2067	0.121	0.075	0.0107	0.0015	0.5633	0.2606	0.0663	0.0927	0.0149	0.0022
	Emydidae	Chrysemys picta	0.3961	0.3647	0.0901	0.1206	0.0242	0.0043	0.025	0.0371	0.8994	0.02	0.0043	0.0143	0.4278	0.3062	0.1345	0.0986	0.0274	0.0054	0.4278	0.3564	0.0784	0.1133	0.0208	0.0032
	Emydidae	Trachemys scripta	0.546	0.2685	0.0704	0.0945	0.0178	0.0027	0.0213	0.0281	0.9207	0.0119	0.0068	0.0111	0.5763	0.2321	0.1019	0.0674	0.0189	0.0034	0.575	0.2579	0.0609	0.0885	0.0156	0.0022
	Emydidae	Malaclemys terrapin	0.5277	0.2627	0.0702	0.1081	0.0181	0.0132	0.0189317	0.0135227	0.933739	0.0148749	0.00743746	0.0114943	0.56652	0.239427	0.101211	0.0671806	0.0226872	0.00297357	0.56752	0.255969	0.0611894	0.0976027	0.0152117	0.00250748
	Geoemydidae	Mauremys mutica	0.3859	0.3389	0.101	0.1389	0.0241	0.0112	0.0148	0.0193	0.9249	0.0178	0.004	0.0193	0.4495	0.2583	0.1689	0.0878	0.0318	0.0036	0.4286	0.3268	0.0863	0.1323	0.0208	0.0052
	Geoemydidae	Mauremys reevesii	0.4041	0.32	0.099	0.1208	0.0247	0.0315	0.0202	0.0218	0.9166	0.0218	0.0038	0.0158	0.4577	0.2403	0.1739	0.0916	0.0304	0.0061	0.4577	0.3144	0.0848	0.117	0.0201	0.0059
	Testudinidae	Gopherus evgoodei	0.3888	0.3371	0.1032	0.1347	0.0292	0.0071	0.0217	0.0263	0.8995	0.0256	0.0085	0.0184	0.4732	0.2573	0.1359	0.0906	0.0342	0.0089	0.436	0.3189	0.0879	0.1254	0.0267	0.0051
	Testudinidae	Gopherus agassizii	0.3737	0.335	0.1125	0.1417	0.0298	0.0073	0.0543901	0.0784771	0.794872	0.048174	0.011655	0.012432	0.343118	0.306064	0.189124	0.10154	0.047642	0.012512	0.399681	0.3445	0.0962469	0.127875	0.0264875	0.00520972
	Testudinidae	Gopherus flavomarginatus	0.4039	0.3309	0.0948	0.1207	0.0272	0.0225	0.030085	0.0372793	0.88293	0.0235448	0.00719424	0.0189666	0.485786	0.256475	0.11892	0.0979154	0.0334807	0.00742262	0.448492	0.321284	0.0820417	0.116498	0.0250119	0.00667272
	Cheloniidae	Chelonia mydas	0.5205	0.2787	0.0753	0.1008	0.0186	0.006	0.0386	0.0268	0.8823	0.0172	0.0089	0.0262	0.5528	0.2317	0.1102	0.0759	0.0236	0.0057	0.5578	0.2649	0.0628	0.0949	0.0166	0.003
	Cheloniidae	Caretta caretta	0.5069	0.2801	0.082	0.1029	0.0222	0.006	0.0635614	0.0203785	0.85638	0.0271713	0.00776322	0.0247453	0.490594	0.255842	0.128218	0.0863366	0.0322772	0.00673267	0.543987	0.269519	0.0656763	0.0991026	0.0189949	0.00272002
	Dermochelyidae	Dermochelys coriacea	0.4537	0.3121	0.0837	0.1058	0.0358	0.009	0.0542	0.0333	0.8026	0.0259	0.0204	0.0636	0.5136	0.2125	0.1353	0.0781	0.046	0.0144	0.5029	0.2972	0.0683	0.0982	0.0287	0.0047
	Chelydridae	Chelydra serpentina	0.4755	0.3151	0.0823	0.1049	0.0168	0.0055	0.1663	0.0794	0.7203	0.0278	0.0041	0.002	0.5368	0.2285	0.1427	0.0692	0.0198	0.0031	0.5337	0.288	0.0702	0.0912	0.014	0.0029
	Pelomedusidae	Pelusios castaneus	0.5141	0.203	0.071	0.1735	0.0321	0.0064	0.1369	0.0531	0.7295	0.0465	0.0133	0.0207	0.5757	0.1554	0.1125	0.0932	0.0528	0.0104	0.5726	0.187	0.0595	0.1489	0.0273	0.0046
