# Supplementary material for: Comparison of the Distribution Patterns of Microsatellites Across the Genomes of Reptiles
Source: Ecol Evol. 2024 Nov 3;14(11):e70458. doi: 10.1002/ece3.70458 (PMC11581779; doi:10.1002/ece3.70458)
Supplement: Supplementary file 7 — Table S5. The most abundant perfect simple sequence repeat (P‐SSR) repeat motif in different regions of studied genomes. [file ECE3-14-e70458-s011.xlsx]

## Sheet: Genome
Table A6. The most abundant P-SSR repeat motif in reptile genomes.
Order	Family	Species	The top five most abundant P-SSR motifs (loci/Mb)						The most abundant motif for mono- to hexanucleotide P-SSR (loci/Mb)
			First	Second	Third	Fourth	Fifth		Mono-	Di-	Tri-	Tetra-	Penta-	Hexa-
Anura	Xenopodinae	Xenopus laevis	AT(86.84)	A(82.77)	ATAG(21.44)	AC(15.05)	C(12.69)		A(82.77)	AT(86.84)	AAT(10.12)	ATAG(21.44)	AATAT(0.1)	ATATAG(0.44)
Gymnophiona	Siphonopidae	Microcaecilia unicolor	C(163.69)	A(92.82)	ATC(28.46)	AAAT(24.8)	AC(18.93)		C(163.69)	AC(18.93)	ATC(28.46)	AAAT(24.8)	AGGGG(0.36)	ACCCCC(0.04)
Squamata	Elapidae	Pseudonaja textilis	AC(55.08)	A(53.68)	AG(42.22)	C(30.62)	ATAG(29.14)		A(53.68)	AC(55.08)	AGG(20.4)	ATAG(29.14)	AATAG(18.75)	ATATAC(0.85)
Squamata	Elapidae	Naja naja	AAAT(45.55)	AC(41.14)	AG(28.99)	ATAG(20.31)	AAGG(20.29)		A(18.21)	AC(41.14)	AAT(17.62)	AAAT(45.55)	AATAG(15.72)	AAATCT(0.59)
Squamata	Colubridae	Pantherophis guttatus	A(89.94)	AAAT(42.09)	AG(40.68)	AC(38.15)	AAGG(33.5)		A(89.94)	AG(40.68)	AAT(21.83)	AAAT(42.09)	AATAG(13.09)	AAGAGG(1.2)
Squamata	Colubridae	Thamnophis elegans	AC(68.78)	ATAG(51.02)	AG(48.06)	C(38.79)	A(38.78)		C(38.79)	AC(68.78)	AGG(21.61)	ATAG(51.02)	AATAG(13.6)	AATCCC(5.86)
Squamata	Colubridae	Thamnophis sirtalis	AC(59.75)	AG(38.43)	A(33.78)	C(31.82)	AAGG(21.82)		A(33.78)	AG(38.43)	AGG(15..27)	AAGG(21.82)	AATAG(9.72)	AATAGC(2.81)
Squamata	Colubridae	Ahaetulla prasina	ATTT(28.19)	AT(28)	AAAT(27.96)	A(27.76)	T(27.62)		A(27.76)	AT(28)	AAT(14.22)	ATTT(28.19)	AATAG(24.93)	AAGAGG(0.7)
Squamata	Dactyloidae	Anolis sagrei ordinatus	AAT(105.81)	ATT(100.29)	A(66.92)	T(66.27)	C(62.0)		A(66.92)	AT(61.29)	AAT(105.81)	AAAT(52.42)	ATATT(3.03)	ATTTCC(0.88)
Squamata	Phrynosomatidae	Sceloporus undulatus	AAT(70.14)	AC(61.72)	C(46.46)	A(28.2)	AG(27.38)		C(46.46	AC(61.72)	AAT(70.14)	AAAT(18.03)	AAAAT(1.86)	AATCCC(0.39)
Squamata	Varanidae	Varanus komodoensis	C(34.22)	AC(31.77)	AAAT(29.03)	A(26.81)	AG(23.75)		C(34.22)	AC(31.77)	AAT(10.74)	AAAT(29.03)	AAAAT(1.43)	AGAGGG(0.37)
Squamata	Cordylidae	Hemicordylus capensis	AC(32.23)	TG(32.09)	AG(18.59)	TC(16.91)	ATTT(16.08)		A(12.48)	TG(32.09)	AAT(13.55)	ATTT(16.08)	AAAAT(2.08)	AATCCC(3.69)
Squamata	Lacertidae	Lacerta agilis	AC(68.29)	AAT(55.99)	C(47.64)	A(40.95)	AG(39.51)		C(47.64)	AC(68.29)	AAT(55.99)	AAAT(12.29)	AAAAT(2.39)	AATCCC(0.41)
Squamata	Lacertidae	Zootoca vivipara	AC(65.28)	AAT(63.52)	AG(37.45)	C(27.94)	AAC(26.21)		C(27.94)	AC(65.28)	AAT(63.52)	AAAT(11.2)	AAAAT(1.38)	AAGAGG(0.52)
Squamata	Lacertidae	Podarcis muralis	AAT(61.51)	AC(55.1)	AG(32.32)	C(23.22)	A(20.34)		C(23.22)	AC(55.1)	AAT(61.51)	ATAG(19.76)	AAAAT(1.25)	ATATAG(0.44)
Squamata	Lacertidae	Podarcis raffonei	ATT(29.83)	AAT(29.8)	TG(24.54)	AC(24.41)	TC(14.68)		G(10.35)	TG(24.54)	ATT(29.83)	ATAG(7.38)	AAAAT(0.66)	ATTGGG(0.45)
Squamata	Teiidae	Salvator merianae	A(51.94)	AC(25.79)	AAAT(20.79)	AG(15.76)	C(12.74)		A(51.94)	AC(25.79)	AAT(9.55)	AAAT(20.79)	AAAAT(1.52)	AAGAGG(1.09)
Squamata	Gekkonidae	Heteronotia binoei	C(35.14)	G(34.88)	ATCT(22.14)	A(20.37)	T(20.21)		C(35.14)	TG(18.03)	ttc(8.99)	ATCT(22.14)	AAGGG(0.44)	AATCCC(2.44)
Squamata	Sphaerodactylidae	Euleptes europaea	ATTGGG(27.49)	TG(25.01)	AC(24.87)	AATCCC(22.33)	C(19.14)		C(19.14)	TG(25.01)	AAG(8.59)	ATTT(4.08)	AGGGG(0.22)	ATTGGG(27.49)
Squamata	Eublepharidae	Eublepharis macularius	G(18.19)	C(18.12)	TG(13.44)	AC(13.34)	ACAG(10.6)		G(18.19)	TG(13.44)	TTG(6.05)	ACAG(10.6)	AATTT(0.36)	ACACAG(0.61)
Rhynchocephalia	Sphenodontidae	Sphenodon punctatus	AAAT(42.73)	C(40.95)	AAT(40.31)	AC(38.63)	A(24.95)		C(40.95)	AC(38.63)	AAT(40.31)	AAAT(42.73)	AAAAT(1.66)	ACACGC(0.15)
Crocodylia	Crocodylidae	Crocodylus porosus	A(58.34)	AC(21.71)	C(9.75)	AG(8.75)	AT(4.98)		A(58.34)	AC(21.71)	AAT(2.83)	AAAT(3.29)	AAAAC(0.91)	ACCCCG(0.26)
Crocodylia	Gavialidae	Gavialis gangeticus	A(61.64)	AC(25.01)	C(22.97)	AG(9.67)	AT(5.76)		A(61.64)	AC(25.01)	AAT(2.95)	AAAT(3.27)	AAAAC(0.99)	ACCCCG(0.35)
Crocodylia	Alligatoridae	Alligator mississippiensis	A(68.69)	AC(27.56)	C(16.59)	AG(10.41)	AT(5.25)		A(68.69)	AC(27.56)	AAT(3.02)	AAAT(3.57)	AAAAC(1.02)	CCCCGG(0.17)
Testudines	Emydidae	Terrapene carolina	A(62.02)	C(37.7)	AC(29.96)	AG(14.28)	AT(7.14)		A(62.02)	AC(29.96)	AAT(4.54)	AAAT(4.01)	AAAAC( 0.66)	ATATAG(0.04)
Testudines	Emydidae	Chrysemys picta	A(38.31)	AC(33.4)	C(24.81)	AG(16.05)	AT(8.6)		A(38.31)	AC(33.4)	AAT(4.77)	AAAT(4.22)	AAAAC( 0.81)	AAAAAC( 0.05)
Testudines	Emydidae	Trachemys scripta	A( 71.48)	C( 33.38)	AC( 29.68)	AG( 14.49)	AT( 7.33)		A( 71.48)	AC( 29.68)	AAT( 4.61)	AAAT( 4.16)	AAAAC( 0.74)	AAAAAC( 0.05)
Testudines	Emydidae	Malaclemys terrapin	A(35.11)	T(35.02)	C(17.12)	G(17.12)	TG(15.36)		A(35.11)	TG(15.36)	AAT(2.26)	ATAG(2.56)	AAAAC(0.38)	ATTGGG(0.94)
Testudines	Geoemydidae	Mauremys mutica	A( 32.73)	AC( 27.91)	C( 21.93)	AG( 13.98)	AT( 6.03)		A( 32.73)	AC( 27.91)	AAT( 4.12)	AAAT( 3.34)	AAAAC( 0.54)	AACCCT( 0.64)
Testudines	Geoemydidae	Mauremys reevesii	A( 39.73)	AC( 29.22)	C(22.77)	AG( 13.9)	AT( 6.25)		A( 39.73)	AC( 29.22)	AAT( 4.15)	AAAT( 3.41)	AAAAC( 0.54)	AAAATT(3.77)
Testudines	Testudinidae	Gopherus evgoodei	A( 35.25)	AC( 23.41)	AG( 12.14)	C( 11.4)	AT( 4.81)		A( 35.25)	AC( 23.41)	AAT( 3.87)	AAAT( 3.27)	AAAAC( 0.64)	ATATAG( 0.07)
Testudines	Testudinidae	Gopherus agassizii	A(32.32)	AC(24.87)	AG(12.66)	C(5.71)	AT(4.79)		A(32.32)	AC(24.87)	AAT(4.17)	AAAT(3.6)	AAAAC(0.68)	AGCCCC(0.06)
Testudines	Testudinidae	Gopherus flavomarginatus	T(18.94)	A(18.43)	TG(12.31)	AC(12.09)	G(6.61)		T(18.94)	TG(12.31)	AAT(1.87)	ATTT(1.53)	AAAAC(0.32)	ATTGGG(0.92)
Testudines	Cheloniidae	Chelonia mydas	A( 52.79)	C( 32.53	AC( 25.98)	AG( 13.51)	AT( 6.11)		A( 52.79)	AC( 25.98)	AAT( 4.02)	AAAT( 3.24)	AAAAC( 0.47)	AACCCT( 0.25)
Testudines	Cheloniidae	Caretta caretta	T(23.24)	A(23.22)	C(16.44)	G(16.38)	AC(12.65)		T(23.24)	AC(12.65)	AAT(2.34)	AAAT(1.58)	TTTTG(0.24)	ATTGGG(0.23)
Testudines	Dermochelyidae	Dermochelys coriacea	A( 49.65)	AC( 29.62)	C( 24.09)	AG( 14.51)	AT( 6.39)		A( 49.65)	AC( 29.62)	AAT( 4.3)	AAAT( 3.44)	AACGG(0.94)	AATCCC( 0.37)
Testudines	Chelydridae	Chelydra serpentina	C( 37.18)	A( 36.36)	AC( 28.6)	AG( 13.78)	AT(6.27)		C( 37.18)	AC( 28.6)	AAT( 3.78)	ATAG(3.34)	AAAAT( 0.39)	AACCCT( 0.1)
Testudines	Pelomedusidae	Pelusios castaneus	A( 54.82)	C( 29.31)	AC(16.37)	AG(11.81)	AAAG( 8.07)		A( 54.82)	AC(16.37)	AAT( 4.06)	AAAG( 8.07)	AAAAG( 0.71)	ATATAG(0.11)

## Sheet: CDS
Table A6. The most abundant P-SSR repeat motif in the CDS region of reptile genomes.
Order	Family	Species	The top five most abundant P-SSR motifs (loci)						The most abundant motif for mono- to hexanucleotide P-SSR (loci)
			First	Second	Third	Fourth	Fifth		Mono-	Di-	Tri-	Tetra-	Penta-	Hexa-
Anura	Xenopodinae	Xenopus laevis	ATC(316)	AGG(273)	AAG(226)	AGC(216)	ACG(128)		A(40)	AG(101)	ATC(316)	AAAG(6)	AATAC(1)	AAAGAG(3)
Gymnophiona	Siphonopidae	Microcaecilia unicolor	AGG(343)	ACG(303)	ACC(124)	ATC(106)	AAG(75)		A(14)	AG(24)	AGG(343)	AAAG(10)	AACAC(1)	AACTAC(1)
Squamata	Elapidae	Pseudonaja textilis	AGG(721)	CCG(693)	ACG(285)	AGC(263)	AAG(203)		C(40)	AG(34)	AGG(721)	AGGG(16)	CCCGG(2)	AAGATG(2)
Squamata	Elapidae	Naja naja	AGG(422)	CCG(357)	ACG(180)	AGC(166)	AAG(126)		A(40)	AG(100)	AGG(422)	AAGG(77)	AATAG(14)	AAGGAG(3)
Squamata	Colubridae	Pantherophis guttatus	AGG(659)	CCG(538)	ACG(261)	AGC(228)	AAG(174)		A(45)	AG(41)	AGG(659)	AAAG(12)	AATGG(2)	AAGAGG(7)
Squamata	Colubridae	Thamnophis elegans	AGG(615)	CCG(474)	AGC(249)	ACG(208)	AAG(151)		C(23)	AG(30)	AGG(615)	ATCC(16)	AAAAT(2)	AAGAGG(2)
Squamata	Colubridae	Thamnophis sirtalis	AGG(431)	ACG(341)	CCG(294)	AAG(109)	ACC(94)		A(13)	AG(22)	AGG(431)	AAAG(8)	AAGGG(1)	AAGAGG(2)
Squamata	Colubridae	Ahaetulla prasina	TCC(388)	AGG(336)	CGG(291)	CCG(284)	TCG(255)		A(19)	AG(26)	TCC(388)	AAGG(18)	TCTCG(3)	TTCTCC(7)
Squamata	Dactyloidae	Anolis sagrei ordinatus	TCC(639)	AGG(624)	TCG(265)	ACG(264)	CGG(132)		C(22)	TC(25)	TCC(639)	AAGG(17)	AAGAG(1)	TTCTCC(11)
Squamata	Phrynosomatidae	Sceloporus undulatus	AGG(1298)	ACG(812)	CCG(475)	C(327)	ACC(167)		C(327)	AG(41)	AGG(1298)	AAGG(27)	ACCCC(1)	AAGAGG(7)
Squamata	Varanidae	Varanus komodoensis	CCG(827)	AGG(575)	ACG(545)	ACC(129)	AAG(111)		C(31)	AG(19)	CCG(827)	CCCG(7)	CCCGG(6)	AGCTCC(6)
Squamata	Cordylidae	Hemicordylus capensis	ACG(561)	TCG(524)	AGG(509)	CCG(485)	TCC(479)		C(25)	TC(27)	ACG(561)	ACGG(17)	AAAAG(2)	TCGGGG(8)
Squamata	Lacertidae	Lacerta agilis	ACG(859)	AGG(684)	CCG(609)	AAG(184)	ACC(152)		C(13)	AG(25)	ACG(859)	ACGG(6)	AAAAT(1)	AAGGAG(7)
Squamata	Lacertidae	Zootoca vivipara	AGG(588)	CCG(407)	AGC(385)	ACG(377)	AAG(185)		C(13)	AG(26)	AGG(588)	AAAG(8)	ACAGG(1)	ACCACG(3)
Squamata	Lacertidae	Podarcis muralis	CCG(741)	AGG(675)	ACG(476)	AGC(442)	AAG(177)		C(14)	AG(45)	CCG(741)	CCCG(10)	ACGGC(1)	ACCCGG(3)
Squamata	Lacertidae	Podarcis raffonei	ACG(431)	TCG(401)	AGG(353)	CCG(347)	CGG(326)		T(8)	AG(17)	ACG(431)	ACGG(9)	TTTTG(1)	TTCTCC(2)
Squamata	Teiidae	Salvator merianae	CCG(702)	AGG(464)	ACG(444)	AAG(141)	ACC(102)		A(66)	AG(43)	CCG(702)	AGGG(28)	ACGCG(3)	AAGAGG(10)
Squamata	Gekkonidae	Heteronotia binoei	TCG(250)	ACG(246)	TCC(236)	CGG(232)	AGG(223)		G(13)	TC(16)	TCG(250)	AAAG(8)	CCCCG(2)	AGCGGC(2)
Squamata	Sphaerodactylidae	Euleptes europaea	CGG(459)	CCG(455)	TCC(286)	TCG(236)	ACG(234)		C(22)	AG(6)	CGG(459)	CCCG(18)	TCGGG(3)	TCCCCC(2)
Squamata	Eublepharidae	Eublepharis macularius	CGG(354)	CCG(296)	ACG(275)	TCC(251)	AGG(218)		C(23)	TC(10)	CGG(354)	CGGG(12)	ACCCG(7)	TCTGCG(51)
Rhynchocephalia	Sphenodontidae	Sphenodon punctatus	AGG(344)	AGC(208)	CCG(190)	ACG(138)	C(132)		C(132)	AG(59)	AGG(344)	AAAT(23)	AAAAC(2)	ACGAGG(2)
Crocodylia	Crocodylidae	Crocodylus porosus	AGG(241)	AGC(165)	ACG(156)	CCG(113)	ACC(79)		A(24)	AG(18)	AGG(241)	CCCG(4)	AGCCG(3)	CCCCGG(8)
Crocodylia	Gavialidae	Gavialis gangeticus	AGG(244)	ACG(164)	AGC(125)	CCG(99)	ACC(80)		A(14)	AG(22)	AGG(244)	ACAG(4)	CCCGG(3)	CCCCGG(5)
Crocodylia	Alligatoridae	Alligator mississippiensis	AGG(419)	CCG(279)	ACG(205)	AGC(204)	ACC(92)		A(14)	AG(21)	AGG(419)	CCCG(11)	CCCGG(10)	CCCCGG(37)
Testudines	Emydidae	Terrapene carolina	AGG(435)	AGC(211)	ACG(201)	CCG(158)	AAG(96)		C(21)	AG(22)	AGG(435)	ACCG(3)	CCCGG(3)	ACCTCC(3)
Testudines	Emydidae	Chrysemys picta	AGG(459)	ACG(380)	CCG(138)	ACC(105)	AAG(95)		C(27)	AG(28)	AGG(459)	AGGC(4)	CCCGG(2)	ACCTCC(4)
Testudines	Emydidae	Trachemys scripta	AGG(384)	AGC(162)	ACG(155)	CCG(132)	ACC(84)		C(16)	AG(21)	AGG(384)	AAAC(3)	AGGCG(1)	CCCCGG(2)
Testudines	Emydidae	Malaclemys terrapin	AGG(304)	TCC(254)	ACG(201)	TCG(188)	CCG(82)		G(12)	TC(10)	AGG(304)	AAAC(3)	AGCGG(3)	CCCCGG(3)
Testudines	Geoemydidae	Mauremys mutica	AGG(613)	CCG(372)	AGC(298)	ACG(294)	AAG(96)		C(17)	AG(27)	AGG(613)	ACGG(10)	ACTCG(2)	AGCCGG(6)
Testudines	Geoemydidae	Mauremys reevesii	AGG(583)	ACG(294)	CCG(252)	AGC(242)	AAG(110)		C(23)	AG(28)	AGG(583)	ACGG(7)	CCCGG(4)	CCCCGG(10)
Testudines	Testudinidae	Gopherus evgoodei	AGG(452)	AGC(247)	ACG(216)	CCG(167)	ACC(102)		C(17)	AG(22)	AGG(452)	ATCC(16)	CCCGG(4)	CCCCGG(6)
Testudines	Testudinidae	Gopherus agassizii	ACG(344)	AGG(334)	CCG(107)	AAG(78)	ATC(76)		A(40)	AC(55)	ACG(344)	AAAG(9)	AAAAC(6)	AGCCCC(2)
Testudines	Testudinidae	Gopherus flavomarginatus	AGG(262)	ACG(236)	TCC(217)	TCG(210)	CCG(78)		G(18)	TC(29)	AGG(262)	TCGG(6)	AAAAC(2)	TCCGGC(6)
Testudines	Cheloniidae	Chelonia mydas	AGG(477)	ACG(399)	CCG(329)	AAG(99)	ACC(88)		C(34)	AG(23)	AGG(477)	ACCG(6)	CCCGG(7)	CCCCGG(15)
Testudines	Cheloniidae	Caretta caretta	TCC(282)	AGG(253)	CGG(213)	ACG(194)	CCG(182)		G(51)	AG(14)	TCC(282)	CCCG(6)	CCGGG(3)	CCCCGG(13)
Testudines	Dermochelyidae	Dermochelys coriacea	CCG(488)	AGG(429)	ACG(405)	AAG(97)	ACC(91)		C(79)	AG(40)	CCG(488)	CCCG(10)	CCCGG(14)	CCCCGG(49)
Testudines	Chelydridae	Chelydra serpentina	ACG(338)	AGG(300)	C(188)	CCG(177)	ACC(79)		C(188)	AG(63)	ACG(338)	ACAG(9)	AAAAC(1)	AGCCCG(1)
Testudines	Pelomedusidae	Pelusios castaneus	AGG(299)	AGC(122)	ACG(112)	AAG(79)	ACC(58)		C(43)	AC(29)	AGG(299)	ACAG(5)	0	AAGGAG(3)

## Sheet: exon
Table A6. The most abundant P-SSR repeat motif in the exon region of reptile genomes.
Order	Family	Species	The top five most abundant P-SSR motifs (loci)						The most abundant motif for mono- to hexanucleotide P-SSR (loci)
			First	Second	Third	Fourth	Fifth		Mono-	Di-	Tri-	Tetra-	Penta-	Hexa-
Anura	Xenopodinae	Xenopus laevis	A(7576)	AT(2147)	C(817)	AC(807)	AG(709)		A(7576)	AT(2147)	AAT(439)	AAAT(107)	AACAC(4)	ACACTC(5)
Gymnophiona	Siphonopidae	Microcaecilia unicolor	A(4470)	C(2458)	AT(400)	AG(381)	AC(356)		A(4470)	AT(400)	AGG(138)	AAAT(111)	AAAAC(16)	AAAAAC(1)
Squamata	Elapidae	Pseudonaja textilis	A(1855)	C(814)	AC(785)	AG(747)	AGG(589)		A(1855)	AC(785)	AGG(589)	AAGG(151)	AAAAT(21)	ACCCCC(3)
Squamata	Elapidae	Naja naja	AG(498)	AC(483)	A(410)	AGG(369)	CCG(237)		A(410)	AG(498)	AGG(369)	AAGG(189)	AATAG(21)	ACAGAG(4)
Squamata	Colubridae	Pantherophis guttatus	A(4143)	AG(1249)	AC(1052)	AGG(905)	C(871)		A(4143)	AG(1249)	AGG(905)	AAGG(282)	AAAAC(59)	AAAAAG(7)
Squamata	Colubridae	Thamnophis elegans	A(1544)	C(1467)	AC(912)	AG(826)	AGG(703)		A(1544)	AC(912)	AGG(703)	AGGG(208)	AAAAT(18)	AAGAGG(4)
Squamata	Colubridae	Thamnophis sirtalis	A(961)	AC(608)	AG(501)	C(382)	AGG(331)		A(961)	AC(608)	AGG(331)	AAAT(93)	AAAAC(20)	ATATAC(2)
Squamata	Colubridae	Ahaetulla prasina	T(1564)	A(1552)	AT(787)	TC(776)	AC(769)		T(1564)	AT(787)	TCC(540)	ATTT(366)	AATAG(276)	AATAGG(6)
Squamata	Dactyloidae	Anolis sagrei ordinatus	TCC(997)	AGG(865)	TC(711)	AG(694)	C(464)		C(464)	TC(711)	TCC(997)	TTCC(337)	AAAAC(17)	AAGAGG(6)
Squamata	Phrynosomatidae	Sceloporus undulatus	AGG(1887)	AG(1292)	C(1291)	AC(1274)	ACG(1042)		C(1291)	AG(1292)	AGG(1887)	AAGG(521)	AAAAC(55)	AAGAGG(7)
Squamata	Varanidae	Varanus komodoensis	A(1009)	AC(820)	C(785)	AG(535)	CCG(531)		A(1009)	AC(820)	CCG(531)	AAAT(210)	AAAAC(38)	AGGGCC(7)
Squamata	Cordylidae	Hemicordylus capensis	TG(1741)	AC(1652)	A(1209)	T(1155)	AG(1124)		A(1209)	TG(1741)	ACG(794)	ATTT(499)	AAAAT(61)	AATAGC(18)
Squamata	Lacertidae	Lacerta agilis	AG(608)	AC(597)	A(575)	AGG(514)	CCG(514)		A(575)	AG(608)	AGG(514)	AAAG(95)	AAAAC(31)	AAGGAG(3)
Squamata	Lacertidae	Zootoca vivipara	AC(2058)	AG(1386)	AAT(946)	C(858)	A(731)		C(858)	AC(2058)	AAT(946)	AAAT(249)	AAAAC(58)	AAAGGT(4)
Squamata	Lacertidae	Podarcis muralis	AC(1762)	AG(1526)	AGG(1101)	A(1088)	CCG(1085)		A(1088)	AC(1762)	AGG(1101)	AAAG(208)	AAAAC(48)	AGAGGG(5)
Squamata	Lacertidae	Podarcis raffonei	TC(603)	TG(594)	AG(574)	AC(565)	ACG(482)		T(432)	TC(603)	ACG(482)	TTTC(102)	TTTTG(21)	ATATGT(2)
Squamata	Teiidae	Salvator merianae	A(1204)	CCG(464)	AG(424)	AC(392)	AGG(386)		A(1204)	AG(424)	CCG(464)	AAGG(151)	AAAAG(18)	AAGAGG(2)
Squamata	Gekkonidae	Heteronotia binoei	T(722)	A(721)	G(717)	C(706)	AT(278)		T(722)	AT(278)	AGG(121)	ATTT(35)	AAGGG(7)	AAAGAG(1)
Squamata	Sphaerodactylidae	Euleptes europaea	A(63)	T(45)	AT(40)	CGG(24)	TG(22)		A(63)	AT(40)	CGG(24)	AAAC(11)	ATATC(1)	AAGAGG(1)
Squamata	Eublepharidae	Eublepharis macularius	C(602)	G(601)	A(480)	TG(441)	AC(415)		C(602)	AC(415)	CCG(185)	AAAT(58)	TGGGG(11)	ATATAC(1)
Rhynchocephalia	Sphenodontidae	Sphenodon punctatus	A(372)	C(364)	AC(169)	CCG(113)	AG(91)		A(372)	AC(169)	CCG(113)	AAAT(25)	ACCCC(6)	ACACTC(1)
Crocodylia	Crocodylidae	Crocodylus porosus	A(3182)	AC(447)	AG(313)	C(223)	AT(214)		A(3182)	AC(447)	AAT(137)	AAAC(109)	AAAAC(45)	ACGGGG(6)
Crocodylia	Gavialidae	Gavialis gangeticus	A(2394)	AC(361)	AG(280)	AT(201)	C(143)		A(2394)	AC(361)	AAT(132)	AAAC(88)	AAAAC(26)	CCCCGG(5)
Crocodylia	Alligatoridae	Alligator mississippiensis	A(3540)	AC(763)	AG(493)	CCG(235)	AT(190)		A(3540)	AC(763)	CCG(235)	AAAC(133)	CCCGG(91)	CCCCGG(25)
Testudines	Emydidae	Terrapene carolina	A(1823)	C(405)	AC(399)	AG(218)	AT(165)		A(1823)	AC(399)	CCG(90)	AAAC(61)	AAAAC(14)	AAAAAG(1)
Testudines	Emydidae	Chrysemys picta	A(2193)	AC(1191)	C(1034)	AG(708)	AT(391)		A(2193)	AC(1191)	AAT(209)	AAAC(174)	AAAAC(34)	CCCCGG(5)
Testudines	Emydidae	Trachemys scripta	A(3452)	AC(937)	C(919)	AG(518)	AT(296)		A(3452)	AC(937)	AAT(159)	AAAC(108)	AAAAT(25)	ACGGGG(5)
Testudines	Emydidae	Malaclemys terrapin	T(1984)	A(1969)	TG(604)	G(598)	C(593)		T(1984)	TG(604)	AGG(110)	AAAC(68)	ATTTT(17)	AGCCGG(3)
Testudines	Geoemydidae	Mauremys mutica	A(2176)	C(1043)	AC(960)	AG(577)	CCG(341)		A(2176)	AC(960)	CCG(341)	AAAC(114)	CCCGG(34)	ACCCCC(2)
Testudines	Geoemydidae	Mauremys reevesii	A(2185)	C(897)	AC(818)	AG(532)	CCG(278)		A(2185)	AC(818)	CCG(278)	AAAC(106)	AAAAC(26)	CCCCGG(7)
Testudines	Testudinidae	Gopherus evgoodei	A(2149)	AC(798)	C(672)	AG(480)	AT(245)		A(2149)	AC(798)	CCG(147)	AAAC(105)	AAAAC(26)	AGCCGG(9)
Testudines	Testudinidae	Gopherus agassizii	A(557)	AC(345)	AG(201)	C(156)	ACG(129)		A(557)	AC(345)	ACG(129)	AAAC(29)	CCCGG(14)	ACGGGG(3)
Testudines	Testudinidae	Gopherus flavomarginatus	T(1227)	A(1178)	AC(430)	TG(424)	C(339)		T(1227)	AC(430)	TCG(110)	AAAC(57)	AAAAT(21)	AATCCC(4)
Testudines	Cheloniidae	Chelonia mydas	A(5527)	C(2272)	AC(1744)	AG(1016)	AT(476)		A(5527)	AC(1744)	CCG(453)	AAAC(193)	AAAAT(46)	CCCCGG(14)
Testudines	Cheloniidae	Caretta caretta	A(1765)	T(1703)	C(768)	G(719)	AC(672)		A(1765)	AC(672)	CGG(220)	AAAC(75)	AAAAT(23)	TCCGGC(9)
Testudines	Dermochelyidae	Dermochelys coriacea	A(4649)	C(2112)	AC(1441)	AG(878)	CCG(672)		A(4649)	AC(1441)	CCG(672)	AAAT(169)	CCCCG(91)	CCCCGG(30)
Testudines	Chelydridae	Chelydra serpentina	A(489)	C(380)	AC(209)	AG(107)	ACG(76)		A(489)	AC(209)	ACG(76)	AAAC(25)	CCCGG(5)	CCCCCG(1)
Testudines	Pelomedusidae	Pelusios castaneus	A(1898)	AC(689)	AG(377)	C(331)	AT(231)		A(1898)	AC(689)	AAT(97)	AAAC(99)	AAAAC(37)	AAAAGG(3)

## Sheet: intron
Table A5. The most abundant perfect simple sequence repeat (P-SSR) repeat motif in different regions of studied genomes
Order	Family	Species	The top five most abundant P-SSR motifs (loci)						The most abundant motif for mono- to hexanucleotide P-SSR (loci)
			First	Second	Third	Fourth	Fifth		Mono-	Di-	Tri-	Tetra-	Penta-	Hexa-
Anura	Xenopodinae	Xenopus laevis	AT(124066)	A(118830)	ATAG(24933)	AC(23395)	C(19280)		A(118830)	AT(124066)	AAT(13387)	ATAG(24933)	AATAT(147)	ATATAG(664)
Gymnophiona	Siphonopidae	Microcaecilia unicolor	C(414621)	A(262441)	ATC(64531)	AAAT(53755)	AC(44219)		C(414621)	AC(44219)	ATC(64531)	AAAT(53755)	AGGGG(773)	ACCCCC(95)
Squamata	Elapidae	Pseudonaja textilis	AC(35362)	A(33940)	AG(24827)	C(22132)	AAGG(16486)		A(33940)	AC(35362)	AGG(11255)	AAGG(16486)	AATAG(10694)	ATATAC(396)
Squamata	Elapidae	Naja naja	AAAT(23132)	AC(22926)	AG(14839)	AAGG(10996)	A(10403)		A(10403)	AC(22926)	AAT(9750)	AAAT(23132)	AATAG(8154)	ATATAG(179)
Squamata	Colubridae	Pantherophis guttatus	A(38596)	AAAT(17446)	AG(17024)	AC(16001)	AAGG(14586)		A(38596)	AG(17024)	AAT(9143)	AAAT(17446)	AAGAT(5193)	AAGAGG(394)
Squamata	Colubridae	Thamnophis elegans	AC(45476)	ATAG(35337)	C(31560)	AG(30941)	A(27417)		C(31560)	AC(45476)	AGG(13534)	ATAG(35337)	AATAG(8412)	AATCCC(2622)
Squamata	Colubridae	Thamnophis sirtalis	AC(20971)	C(13714)	A(12694)	AG(12277)	AAGG(6490)		C(13714)	AC(20971)	AGG(4481)	AAGG(6490)	AATAG(2687)	AATAGC(847)
Squamata	Colubridae	Ahaetulla prasina	A(24094)	T(23961)	ATTT(22039)	AAAT(21845)	AT(21756)		A(24094)	AT(21756)	ATT(11960)	ATTT(22039)	AATAG(20738)	TTCTCC(496)
Squamata	Dactyloidae	Anolis sagrei ordinatus	ATT(62938)	AAT(61556)	G(31503)	C(31464)	AAAT(26458)		G(31503)	AT(19794)	ATT(62938)	AAAT(26458)	ATATT(1799)	ATTGGG(441)
Squamata	Phrynosomatidae	Sceloporus undulatus	AAT(59025)	AC(52250)	C(42205)	A(24320)	AG(22603)		C(42205)	AC(52250)	AAT(59025)	AAAT(16039)	AAAAT(1499)	AATCCC(245)
Squamata	Varanidae	Varanus komodoensis	C(24461)	AC(19314)	AAAT(18801)	A(18569)	AG(13831)		C(24461)	AC(19314)	AAT(6917)	AAAT(18801)	AGGGG(903)	AGAGGG(234)
Squamata	Cordylidae	Hemicordylus capensis	AC(40179)	TG(40067)	AG(21077)	TC(20451)	ATTT(19227)		A(15645)	AC(40179)	AAT(16898)	ATTT(19419)	AAAAT(2372)	AATAGC(1004)
Squamata	Lacertidae	Lacerta agilis	AC(45574)	AAT(38261)	C(34865)	A(26967)	AG(25222)		C(34865)	AC(45574)	AAT(38261)	AAAT(8347)	AAAAT(1539)	AAGGAG(159)
Squamata	Lacertidae	Zootoca vivipara	AC(42807)	AAT(41727)	AG(23808)	C(19763)	AAC(15610)		C(19763)	AC(42807)	AAT(41727)	AAAT(7596)	AAAAC(852)	AAGAGG(274)
Squamata	Lacertidae	Podarcis muralis	AAT(48099)	AC(42629)	AG(23579)	C(19248)	A(15165)		A(15165)	AC(42629)	AAT(48099)	ATAG(11370)	AAAAT(879)	AAATGG(287)
Squamata	Lacertidae	Podarcis raffonei	ATT(24770)	AAT(24608)	AC(19840)	TG(19804)	TC(11345)		G(9058)	AC(19840)	ATT(24770)	ATAG(4591)	AAAAT(459)	AAATGG(202)
Squamata	Teiidae	Salvator merianae	A(36821)	AC(17474)	AAAT(15166)	AG(10124)	C(9739)		A(36821)	AC(17474)	AAG(6554)	AAAT(15166)	AAAAT(944)	AAGAGG(492)
Squamata	Gekkonidae	Heteronotia binoei	C(44007)	G(43913)	A(23286)	T(23131)	AC(21721)		C(44007)	AC(21721)	TTC(9612)	TTCC(12400)	AAAGG(478)	AATCCC(151)
Squamata	Sphaerodactylidae	Euleptes europaea	TG(18599)	AC(18428)	C(15769)	G(15444)	T(13803)		C(15769)	TG(18599)	TTC(5093)	ATTT(3144)	AGGGG(132)	AAGAGG(181)
Squamata	Eublepharidae	Eublepharis macularius	G(18816)	C(18732)	AC(13098)	TG(13079)	ACAG(12193)		G(18816)	AC(13098)	TTG(5359)	ACAG(12193)	AATTT(310)	AATAGT(110)
Rhynchocephalia	Sphenodontidae	Sphenodon punctatus	C(48159)	AAT(35584)	AAAT(34331)	AC(31354)	A(27651)		C(48159)	AC(31354)	AAT(35584)	AAAT(34331)	AAAAT(1108)	ACACGC(155)
Crocodylia	Crocodylidae	Crocodylus porosus	A(60803)	AC(16876)	C(9580)	AG(7057)	AT(3542)		A(60803)	AC(16876)	AAT(2355)	AAAT(3181)	AAAAC(824)	ACCCCG(181)
Crocodylia	Gavialidae	Gavialis gangeticus	A(63756)	C(22387)	AC(19113)	AG(7655)	AT(4010)		A(63756)	AC(19113)	AAT(2427)	AAAT(3010)	AAAAC(889)	ACCCCG(264)
Crocodylia	Alligatoridae	Alligator mississippiensis	A(80114)	AC(25827)	C(17891)	AG(10029)	AT(4450)		A(80114)	AC(25827)	AAT(3056)	AAAT(4031)	AAAAC(983)	CCCCGG(145)
Testudines	Emydidae	Terrapene carolina	A(72748)	C(39898)	AC(29839)	AG(14236)	AT(7189)		A(72748)	AC(29839)	AAT(4620)	AAAT(4547)	AAAAC(608)	ATATAG(43)
Testudines	Emydidae	Chrysemys picta	A(43359)	AC(33930)	C(26622)	AG(15662)	AT(8511)		A(43359)	AC(33930)	AAT(4809)	AAAT(4746)	AAAAC(760)	ATATAG(44)
Testudines	Emydidae	Trachemys scripta	A(80668)	C(36786)	AC(30818)	AG(14589)	AT(7199)		A(80668)	AC(30818)	AAT(4714)	AAAT(4690)	AAAAC(696)	AAAAAC(49)
Testudines	Emydidae	Malaclemys terrapin	A(43490)	T(43343)	G(21245)	C(21157)	TG(17483)		A(43490)	TG(17483)	ATT(2547)	ATTT(2471)	AAAAC(372)	ACGGGG(36)
Testudines	Geoemydidae	Mauremys mutica	A(47974)	AC(34350)	C(29819)	AG(17473)	AT(7409)		A(47974)	AC(34350)	AAT(5166)	AAAT(4580)	AAAAC(634)	CCCCGG(110)
Testudines	Geoemydidae	Mauremys reevesii	A(47617)	AC(29878)	C(26660)	AG(14790)	AT(6353)		A(47617)	AC(29878)	AAT(4327)	AAAT(3856)	AAAAT(486)	AAAATT(411)
Testudines	Testudinidae	Gopherus evgoodei	A(47613)	AC(26808)	C(15157)	AG(13805)	AT(5198)		A(47613)	AC(26808)	AAT(4282)	AAAT(3969)	AAAAC(706)	ATATAG(65)
Testudines	Testudinidae	Gopherus agassizii	A(29509)	AC(17514)	AG(9053)	C(5091)	AT(3201)		A(29509)	AC(17514)	AAT(2909)	AAAT(2775)	AAAAC(469)	ATATAG(47)
Testudines	Testudinidae	Gopherus flavomarginatus	T(27373)	A(26962)	TG(15840)	AC(15242)	G(9269)		T(27373)	TG(15840)	AAT(2264)	ATTT(2051)	AAAAC(407)	AATCCC(117)
Testudines	Cheloniidae	Chelonia mydas	A(70167)	C(40848)	AC(30165)	AG(15678)	AT(6787)		A(70167)	AC(30165)	AAT(4525)	AAAT(4036)	AAAAC(572)	AGCCCC(44)
Testudines	Cheloniidae	Caretta caretta	T(29104)	A(29018)	G(19092)	C(18983)	AC(13905)		T(29104)	AC(13905)	ATT(2060)	AAAT(1952)	TTTTG(262)	CCCCGG(41)
Testudines	Dermochelyidae	Dermochelys coriacea	A(70788)	AC(35303)	C(30309)	AG(17126)	AT(7063)		A(70788)	AC(35303)	AAT(4864)	AAAT(4328)	AAAAT(687)	CCCCGG(90)
Testudines	Chelydridae	Chelydra serpentina	A(33019)	C(27821)	AC(18953)	AG(9757)	AT(4065)		A(33019)	AC(18953)	AAT(2697)	AAAT(2438)	AAAAT(250)	ATATAG(52)
Testudines	Pelomedusidae	Pelusios castaneus	A(47413)	C(26882)	AC(24152)	AG(11993)	AT(4503)		A(47413)	AC(24152)	AAT(2853)	AAAC(2961)	AAAAC(707)	ATATAG(122)
