# Supplementary material for: Comparison of the Distribution Patterns of Microsatellites Across the Genomes of Reptiles
Source: Ecol Evol. 2024 Nov 3;14(11):e70458. doi: 10.1002/ece3.70458 (PMC11581779; doi:10.1002/ece3.70458)
Supplement: Supplementary file 8 — Table S6. Density of the perfect simple sequence repeat (P‐SSR) motifs across the genome of studied species. [file ECE3-14-e70458-s009.xlsx]

## Sheet: sheet 1
Table A6. Density of the perfect simple sequence repeat (P-SSR) motifs across the genome of studied species
Order	Family	Species	Motifs (bp/Mb)
			C	A	AC	AG	AT	CG	ACG	AGG	AAG	CCG	AAC	ACC	ATG	AAT	AGC	ATC	ATCG	AATC	AACT	ACAG	ATGC	AAAT	CCGG	AGCC	ACGC	ACCC	AAGG	ACCG	ATCC	ATAC	AAGC	ACGG	AAAG	AATT	ACTG	AAAC	AGGC	AAGT	AGGG	ATAG	CCCG	AACC	AACG	AGCG	ATGG	AATG	ACTC
Anura	Xenopodinae	Xenopus laevis	173.95	1187.21	330.55	364.07	3494.81	0.39	7.12	43.81	41.08	0.34	27.95	5.13	41.67	204.53	14.57	82.68	2.88	6.35	0	59.54	0.7	51.89	0.02	0	1.16	1.21	10.47	0.44	15.81	71.94	0	3.25	71.63	6.13	1.76	7.63	0	0	4.61	805.41	0.13	1.04	0.6	0.16	0	9.59	3.8
Gymnophiona	Siphonopidae	Microcaecilia unicolor	2618.53	1375.64	368.94	370.45	379.22	0.32	28.1	52.14	7.78	10.04	24.51	45.81	0	123.47	0	497.53	0.36	11.52	0	10.09	1.07	461.77	0.12	4.46	0.71	7.53	21.25	3.96	10.41	10.19	0.78	4.04	45.07	5.47	1.22	37.37	4.44	4.8	99.85	91.36	1.59	3.75	1.08	0.25	11.98	3.36	5.74
Squamata	Elapidae	Pseudonaja textilis	462.29	730.29	1361.64	943.71	321.28	3	23.16	484.4	299.26	33.95	88.41	25.09	0	374.75	24.42	114.14	3.61	47.88	0	139.74	5.52	239.94	0.48	0	2.37	24.13	1011.02	11.05	92.25	243.53	5.99	29.04	667.74	12.6	7	74.16	26.4	53.15	267.08	1226.17	4.82	10.12	5.9	2.27	147.12	41.6	7.6
Squamata	Elapidae	Naja naja	37.8	239.74	882.03	589.56	583.14	1.7	20.3	273.27	236.67	20.44	82.49	20.16	0	496.79	22.93	130.98	3.97	78.66	0	171.25	8.01	1175.61	0.28	0	1.53	20.59	809.44	11.84	106.94	206.78	9.62	63.49	359.83	30.28	10.09	123.46	0	82.77	228.96	743.66	2.53	13.27	6.76	1.87	175.35	60.73	6.72
Squamata	Colubridae	Pantherophis guttatus	316.35	1265.5	940.75	941.43	377.43	2.12	17.29	452.61	273.35	24.37	149.87	28.75	105.21	759.66	15.7	71.28	6.89	45.78	68.53	179.21	7.12	1151.82	0.21	4.43	1.74	31.29	1173.72	5.37	335.92	223.94	0	48.94	621.23	37.84	12.02	171.82	0	17.84	402.42	1208.74	3.33	17.21	15.38	2.4	0	162.8	11.7
Squamata	Colubridae	Thamnophis elegans	515.7	547.72	1694.46	1131.29	962.75	3.1	19.13	532.24	221.73	22.25	148.33	47.6	115.13	338.67	18.73	60.37	7.44	87.2	0	294.81	27.33	350.06	0.43	7.33	4.14	63.76	786.1	7.33	584.55	569.21	11.37	90.88	509.26	16.16	11.34	92.35	0	73.94	368.55	2231.5	5.57	18.32	0.99	4.01	145.09	50.86	20.31
Squamata	Colubridae	Thamnophis sirtalis	434.99	470.78	1515.98	882.87	324.29	3.54	42.89	308.54	183.99	19.83	135.36	42.47	121.21	255.21	0	70.98	4.21	30.25	52.44	187.19	24.63	328.17	0.28	0	4.05	23.27	714.87	11.8	127.15	468.53	0	32.19	481.92	17.06	10.92	99.32	26.56	77.48	261.55	988.91	3.77	18.08	12.58	2.41	274.43	55.06	16
Squamata	Colubridae	Ahaetulla prasina	69.64	419.5	573.41	445.14	994.23	1.72	18.19	291.92	142.04	20.02	109.52	10.64	84.49	612.36	0	90.06	11.34	40.57	0	92.28	3.23	841.22	0.33	0	0.76	18.01	649.92	7.2	176.53	110.22	0.01	20.08	260.11	39.84	8.87	55.83	0	0	187.09	729.59	1.73	9.69	5.86	1.44	172.3	66.84	3.77
Squamata	Dactyloidae	Anolis sagrei ordinatus	510.18	154.57	385.7	204.97	522.23	1.03	20.93	117.26	64.54	3.66	273.61	18.69	232.1	1725.2	0	229.36	2.55	13.69	0.03	29.86	2.02	586.66	0.16	0	0.55	5.16	359.62	2.67	98.54	34.02	0	11.97	110.75	17.22	3.43	54.51	0.01	0.01	63.47	392.44	0.91	1.83	5.49	0.8	100.52	51.13	2.45
Squamata	Phrynosomatidae	Sceloporus undulatus	667.81	420.45	1392.05	600.9	518.5	2.14	86.6	304.44	98.53	18.51	491.29	61.16	0	2174.22	0	449.65	1.81	38.34	0	55.65	4.05	365.28	0.08	0	3.67	9.18	206.07	9.58	49.54	43.77	0	9.96	201.46	23.77	5.82	142.31	7.67	0	78.27	264.44	1.59	7.36	9.84	1.25	0	51.73	6.27
Squamata	Varanidae	Varanus komodoensis	482.73	409.37	733.33	699.71	96.99	15.79	79.06	154.67	30.28	47.88	108.6	40.62	81.9	337.95	0	64.35	3.11	23.26	27.98	64.09	7.53	621.6	3.42	11.84	9.58	10.21	173.92	13.44	19.44	48.49	23.86	52.45	105.14	19.22	8.06	115.93	0	57.03	97.58	82.8	14.24	13.09	25.76	20.8	24.91	46.36	8.9
Squamata	Cordylidae	Hemicordylus capensis	153.29	176.96	856.76	481.89	236.41	5.62	116.17	96.13	74.21	19.68	95.04	47.75	170.46	359.96	0	167.78	4.74	100.39	0	21.88	5.57	348.96	0.9	0.06	1.94	12.3	49.73	8.16	21.1	41.06	0.01	33.22	106.06	45.46	9.44	106.17	0	0	45.08	264.94	5.8	9.06	13.4	2.58	20.86	125.64	8.42
Squamata	Lacertidae	Lacerta agilis	606.11	577.32	1644.27	1116.79	438.83	4.66	156.58	353.22	802.9	36.97	668.85	52.72	206.37	1892.8	0	86.29	1.64	32.76	45.05	42.46	4.81	265.97	0.36	6.08	3.59	28.19	160	6.02	8.32	66.52	10.56	27.24	253.38	20.47	4.92	209.64	0	53.84	79.21	247.55	6.86	18.26	11.21	3.77	19.73	35.79	9.07
Squamata	Lacertidae	Zootoca vivipara	374.85	241.09	1722.32	1199.32	396.69	4.2	77.8	335.05	599.31	29.15	620.04	54.6	185.07	2073.03	73.33	79.83	1.63	29.58	40.31	58.87	4.27	238.63	0.57	6.15	4.71	29.04	201.76	6.49	22.77	64.52	0	33.9	262.51	14.14	3.78	164.97	0	9.13	101.9	231.43	4.57	13.46	24.12	3.21	0	72.58	7.95
Squamata	Lacertidae	Podarcis muralis	293.52	281.72	1362.96	852.47	343.45	7.03	70.55	222.71	455.67	38.16	366.91	30.42	192.55	1988.96	68.82	93.97	1.53	38.33	49.8	36.7	8.35	194.6	0.25	6.59	3.03	20.48	150.44	6.67	20.84	49.98	0	22.88	229.97	17.66	6.63	147.28	0	7.71	76.06	603.32	5.14	21.1	21.53	3.04	0	61.92	8.02
Squamata	Lacertidae	Podarcis raffonei	130.55	130.25	593.79	409.09	352.97	10.43	73.3	95.72	201.38	15.4	181.45	13.68	155.78	966.4	0	156.97	2.09	37.45	0	18.97	3.13	97.47	0.37	0.12	1.57	9.28	66.07	4.96	9.26	24.72	0.01	14.29	98.71	16.18	6.61	66.54	0	0	32.08	206.83	2.39	9	11.09	1.61	8.53	32.18	3.55
Squamata	Teiidae	Salvator merianae	163.14	774.92	570.98	350.65	259.4	3.27	56.3	151.15	330.26	22.83	104.21	26.47	0	293.08	0	129.55	1.49	15.03	20.04	23.02	3.89	416.59	0.78	0	2.42	8.3	493.78	5.76	59.27	25.93	7.31	21.79	448.77	21.42	3.88	75.44	0	0	130.15	243.24	4.88	8.76	7.18	9.83	0	67.81	5.58
Squamata	Gekkonidae	Heteronotia binoei	465.44	279.01	336.04	274.82	508.22	0.59	16.47	53.42	266.53	7.24	29.35	18.87	66.8	238.74	0	70.47	0.59	12.08	0	69.26	1.19	151.74	0.15	0.08	0.18	5.8	557.91	6.74	46.43	9.18	0	12	433.65	8.91	10.43	19.69	0	0	112.47	790.7	2.11	1.49	1.64	0.47	49.23	26.29	1.99
Squamata	Sphaerodactylidae	Euleptes europaea	243.04	270.84	509.99	250.05	256.87	1.88	21.78	130.25	239.91	15.27	30.93	20.48	36.17	53.71	0	38.61	1.79	10.37	0	25.47	1.99	73.74	1.53	0	0.54	5.02	91.05	4.34	20.31	14.03	0	11.92	166.73	7.34	2.88	31.81	0	0	28.91	72.56	3.58	2.14	3.4	1.62	20.36	18.88	2.17
Squamata	Eublepharidae	Eublepharis macularius	232.93	128.81	288.37	235.17	182.4	4.24	34.52	30.94	18.41	12.47	128.68	22.57	77.33	91.27	0	77.42	4.18	31.73	0	258.94	3.34	153.88	1	0	3.49	5.67	46.33	8.67	17.67	45.31	0	18.48	124.53	10.88	8.53	52.12	0	0	17.01	111.07	2.7	8.42	11.46	1.63	16.72	44.67	17.83
Rhynchocephalia	Sphenodontidae	Sphenodon punctatus	585.79	363.76	856.48	436.23	232.98	1.07	111.04	98.12	21.37	16.74	56.63	52.76	0	905.92	116.24	95.64	2.17	39.11	5.58	24	1.56	848.58	0.75	3.5	12.16	27.98	11.83	4.3	9.61	12.74	1.44	27.41	62.62	29.54	2.98	54.01	0	0	20.55	186.68	2.44	3.74	2.38	0.94	1.78	37.91	8.5
Crocodylia	Crocodylidae	Crocodylus porosus	131.42	866.65	515.82	165.7	90.99	2.57	26.9	21.39	5.9	4.01	19.78	15.73	13.14	53.94	26.91	6.4	0.8	4.63	0	18.44	3.19	59.76	0.18	1.33	2.9	2.74	8.34	1.31	5.76	17.89	0	5.92	17.36	2.92	1.64	47.11	5.55	2.85	14.19	32.39	0.4	2.8	3.1	0.64	0	2.47	3.04
Crocodylia	Gavialidae	Gavialis gangeticus	352.23	968.42	637.45	198.34	121.21	4.13	27.07	21.38	6.59	4.72	19.59	15.23	13.36	58.86	27.12	6.78	0.94	4.91	0	20.94	3.53	60.24	0.14	1.37	5.55	3.19	8.8	1.45	6.82	20.83	0	6.87	17.93	2.86	1.38	50.87	7.04	3.24	17.25	49.13	0.54	3.09	3.38	0.72	0	2.62	5.04
Crocodylia	Alligatoridae	Alligator mississippiensis	227.69	1020.97	670.31	199.37	94.18	2.23	25.94	26.63	7.44	8.84	19.5	15.88	0	56.15	26.86	22.58	1.33	6.28	0	25.01	3.93	66.36	0.54	0	5.46	6.34	12.09	3.28	16.02	21.21	1.77	8.34	23.66	3.76	1.64	60.69	7.77	4.09	26.15	104.45	3.81	4.37	2.12	1.21	0	3.45	5.1
Testudines	Emydidae	Terrapene carolina	576.55	986.15	711.03	273.63	149.23	0.97	13.47	42.21	12.06	3.89	31.78	17.64	13.33	80.18	13.42	8.3	0.62	1.58	4.24	11.87	0.89	73.89	0.31	2.01	0.73	6.68	6.47	2.22	12.06	8.91	0	6.47	49.46	3.84	1.52	70.51	0	0.49	38.62	61.85	1.39	5.25	2.08	0.9	0	4.27	4.98
Testudines	Emydidae	Chrysemys picta	334.65	550.31	863.64	327.25	197.11	1.15	24.34	42	12.36	3.64	34.77	20.25	0	83.96	0	23.47	0.83	5.63	0	12	0.95	78.25	0.35	0	0.56	6.77	6.95	4.19	18.58	7.56	1	0.36	67.56	4.6	1.61	76.16	5.81	0	24.62	86.95	0.86	5.64	0.94	0.8	0	5.21	5.5
Testudines	Emydidae	Trachemys scripta	511.88	1137.73	681.9	275.91	156.35	0.96	11.2	40.84	11.48	4.24	31.6	17.6	12.92	80.14	11.02	7.63	0.66	3.93	1.05	10.19	0.82	75.95	0.3	1.88	0.44	5.86	6.29	1.92	10.78	7.61	0.9	5.39	53.77	4.43	1.51	73.52	0	2.71	32.68	59.31	0.9	5.12	0.95	0.68	0	2.03	5.23
Testudines	Emydidae	Malaclemys terrapin	247.78	564.66	352.46	136.36	164.58	0.79	11.98	24.39	5.71	2.22	15.54	9.03	10.04	39.44	0	10.09	1.2	2.43	0.01	5.3	0.68	36.44	0.26	0	0.28	3.49	3.54	2.09	12.76	3.73	0	2.73	26	3.89	1.81	35.17	0	0.08	16.63	83.59	0.59	2.18	0.86	0.4	11.14	2.38	2.45
Testudines	Geoemydidae	Mauremys mutica	297.08	470.05	637.97	270.07	136.04	1.31	19.28	40.98	10.47	13.15	25.3	20.4	0	72.45	19.52	20.33	0.82	3.63	1.16	19.17	1.16	60.44	0.42	0	0.85	8.19	8.4	4.88	24.23	6.22	0.93	7.33	60.88	3.15	1.61	54.93	0	0	33.48	85.25	8.95	4.84	0.93	1.28	0	5.14	4.43
Testudines	Geoemydidae	Mauremys reevesii	309.26	581.11	689.25	264.85	152.77	1.87	19.85	46.68	32.21	7.9	25.24	20.29	13.02	73.33	19.96	8.53	0.72	1.38	4.01	17.4	1.04	62.34	0.34	2.4	1.04	7.97	7.35	2.68	22.25	6.11	0	7.11	56.72	3.08	1.69	57.27	0	0.33	22.97	83.44	3.07	5.32	1.89	1.47	0	9.32	4.1
Testudines	Testudinidae	Gopherus evgoodei	153.43	520.28	634.16	244.54	118.52	1.41	14.58	33.67	10.08	4.73	23.87	17.84	0	75.46	21.56	19.25	0.68	8.81	0	13.58	1.51	61.42	0.35	0	2.49	4.87	6.45	5.54	15.09	5.88	1.24	4.44	56.93	3.11	1.7	56.79	3.42	2.37	15.96	74.23	1.45	4.98	0.96	0.8	0	1.67	4.42
Testudines	Testudinidae	Gopherus agassizii	77.94	480.96	601.01	243.27	97.84	1.28	35.98	33.54	11.87	4.06	23.54	17.77	0	81.63	0	21.43	0.81	8.18	0	13.03	1.63	67.56	0.21	0	3.06	3.49	6.84	5.08	12.53	6.48	1.23	3.36	60.44	3.21	1.75	62.53	3.45	0.45	13.06	56.77	0.7	5.5	1.33	0.72	0	4.33	4.73
Testudines	Testudinidae	Gopherus flavomarginatus	106.97	311.56	302.49	113.95	130.13	1.12	17.38	18.4	4	1.81	10.64	8.84	8.45	34.26	0	8.69	0.66	3.89	0	5.95	1.29	27.69	0.11	0.07	0.84	2.17	3.12	2.36	6.98	3.96	0.02	3.14	20.41	2.88	1.53	24.71	0	0.01	7.94	25.81	0.4	2.13	0.86	0.32	8.8	1.98	2.16
Testudines	Cheloniidae	Chelonia mydas	487.43	808.74	530.53	254.22	139.6	1.25	20.45	35.98	13.73	8.74	20.45	18.7	11.57	69.89	0	8.74	0.64	3.81	0.84	14.34	1.01	58.5	0.24	0	1.01	6.48	8.49	5.48	6.65	6.61	1.06	3.38	68.97	3.8	1.39	49.03	2.72	2.57	18.57	70.38	1.47	5.01	1.25	0.71	9.03	2.08	4.18
Testudines	Cheloniidae	Caretta caretta	236.78	343.98	239.77	112.71	133.09	0.95	10.48	17.15	10.97	5.12	7.85	8.75	11.51	43.69	0	10.87	0.88	2.28	0.01	6.97	0.81	28.32	0.35	0	0.68	3.17	4.18	2.84	7.66	2.77	0	2.97	31.5	3.78	1.52	23.48	0	0.09	9.48	41.86	1.01	2.16	1.4	0.53	7.49	2.22	1.78
Testudines	Dermochelyidae	Dermochelys coriacea	332.45	763.49	718.28	291.21	164	3.36	28.7	32.81	14.47	14.68	21.85	25.43	13.45	76.07	0	8.6	0.7	5.6	1.06	15.12	1.32	63.47	0.29	0	2.43	5.79	7.86	5.28	6.29	8.74	1.33	3.43	79.02	4.3	1.8	55.5	2.8	3.23	21.96	62.33	2.4	6.06	1.66	1.4	8.03	2.42	4.41
Testudines	Chelydridae	Chelydra serpentina	557.7	538.74	645.35	265.54	124.74	1.3	29.97	42.38	10.1	5.94	22.25	18.42	0	64.8	0	19.62	0.94	4.64	0	13.47	0.88	53.26	0.29	1.91	0.98	5.39	6.45	2.23	13.11	8.82	1	4.75	65.14	2.97	1.6	41.72	0	2.69	15.98	92.61	1.16	3.97	0.87	0.77	0	2.36	5.39
Testudines	Pelomedusidae	Pelusios castaneus	421.47	1187.21	467.94	277.87	118.26	1.39	24.8	40.08	19.93	3.87	12.07	17.53	11.98	82.47	0	7.93	1.79	19.7	0	15.08	1.22	85.28	0.21	0	5.28	5.6	46.14	8.43	12.93	4.01	0	13.95	319.78	15.32	2.32	77.45	0	0	10.44	129.43	1.22	8.98	3.34	1.14	0	10.21	6.57
[truncated: 440 more columns]
