# Supplementary material for: Comparison of the Distribution Patterns of Microsatellites Across the Genomes of Reptiles
Source: Ecol Evol. 2024 Nov 3;14(11):e70458. doi: 10.1002/ece3.70458 (PMC11581779; doi:10.1002/ece3.70458)
Supplement: Supplementary file 9 — Table S7. Guanine–cytosine (GC) content of perfect simple sequence repeats (P‐SSRs) in the genomes and different genic regions of reptile genomes. [file ECE3-14-e70458-s007.xlsx]

## Sheet: Genome
Table A7. Guanine–cytosine (GC) content of perfect simple sequence repeats (P-SSRs) in the genomes of reptile genomes
Order	Family	Species	GC content
			Mono-	Di-	Tri-	Tetra-	Penta-	Hexa-
Anura	Xenopodinae	Xenopus laevis	0.13	0.08	0.24	0.26	0.25	0.25
Gymnophiona	Siphonopidae	Microcaecilia unicolor	0.66	0.33	0.34	0.21	0.42	0.53
Squamata	Elapidae	Pseudonaja textilis	0.39	0.44	0.39	0.36	0.3	0.34
Squamata	Elapidae	Naja naja	0.3	0.44	0.68	0.42	0.36	0.59
Squamata	Colubridae	Pantherophis guttatus	0.2	0.42	0.3	0.32	0.3	0.36
Squamata	Colubridae	Thamnophis elegans	0.48	0.37	0.4	0.35	0.28	0.33
Squamata	Colubridae	Thamnophis sirtalis	0.48	0.44	0.38	0.35	0.29	0.34
Squamata	Colubridae	Ahaetulla prasina	0.14	0.34	0.27	0.29	0.26	0.36
Squamata	Dactyloidae	Anolis sagrei ordinatus	0.77	0.35	0.12	0.26	0.18	0.4
Squamata	Phrynosomatidae	Sceloporus undulatus	0.61	0.4	0.18	0.28	0.23	0.36
Squamata	Varanidae	Varanus komodoensis	0.54	0.47	0.34	0.28	0.47	0.56
Squamata	Cordylidae	Hemicordylus capensis	0.47	0.46	0.31	0.25	0.25	0.46
Squamata	Lacertidae	Lacerta agilis	0.51	0.43	0.23	0.3	0.25	0.39
Squamata	Lacertidae	Zootoca vivipara	0.61	0.44	0.21	0.32	0.3	0.41
Squamata	Lacertidae	Podarcis muralis	0.51	0.43	0.19	0.3	0.22	0.32
Squamata	Lacertidae	Podarcis raffonei	0.5	0.43	0.19	0.3	0.22	0.34
Squamata	Teiidae	Salvator merianae	0.17	0.39	0.33	0.31	0.35	0.42
Squamata	Gekkonidae	Heteronotia binoei	0.63	0.36	0.27	0.33	0.39	0.5
Squamata	Sphaerodactylidae	Euleptes europaea	0.47	0.43	0.43	0.33	0.41	0.51
Squamata	Eublepharidae	Eublepharis macularius	0.65	0.43	0.35	0.32	0.31	0.46
Rhynchocephalia	Sphenodontidae	Sphenodon punctatus	0.38	0.42	0.22	0.15	0.3	0.41
Crocodylia	Crocodylidae	Crocodylus porosus	0.13	0.44	0.41	0.3	0.47	0.63
Crocodylia	Gavialidae	Gavialis gangeticus	0.27	0.44	0.4	0.31	0.49	0.66
Crocodylia	Alligatoridae	Alligator mississippiensis	0.18	0.45	0.42	0.33	0.55	0.7
Testudines	Emydidae	Terrapene carolina	0.3	0.42	0.32	0.28	0.29	0.48
Testudines	Emydidae	Chrysemys picta	0.38	0.43	0.35	0.29	0.35	0.52
Testudines	Emydidae	Trachemys scripta	0.31	0.43	0.35	0.29	0.33	0.53
Testudines	Emydidae	Malaclemys terrapin	0.31	0.43	0.36	0.3	0.36	0.51
Testudines	Geoemydidae	Mauremys mutica	0.39	0.44	0.41	0.34	0.44	0.53
Testudines	Geoemydidae	Mauremys reevesii	0.35	0.43	0.39	0.31	0.41	0.12
Testudines	Testudinidae	Gopherus evgoodei	0.23	0.44	0.37	0.3	0.39	0.53
Testudines	Testudinidae	Gopherus agassizii	0.14	0.45	0.35	0.28	0.35	0.51
Testudines	Testudinidae	Gopherus flavomarginatus	0.28	0.43	0.38	0.3	0.39	0.53
Testudines	Cheloniidae	Chelonia mydas	0.39	0.43	0.37	0.3	0.4	0.55
Testudines	Cheloniidae	Caretta caretta	0.41	0.42	0.34	0.3	0.43	0.55
Testudines	Dermochelyidae	Dermochelys coriacea	0.3	0.43	0.39	0.3	0.46	0.58
Testudines	Chelydridae	Chelydra serpentina	0.51	0.44	0.39	0.29	0.4	0.54
Testudines	Pelomedusidae	Pelusios castaneus	0.33	0.43	0.34	0.28	0.35	0.57

## Sheet: cds
Table A7. Guanine–cytosine (GC) content of perfect simple sequence repeats (P-SSRs) in the CDSs of reptile genomes
Order	Family	Species	CDS
			Mono-	Di-	Tri-	Tetra-	Penta-	Hexa-
Anura	Xenopodinae	Xenopus laevis	0.08	0.46	0.5	0.35	0.2	0.49
Gymnophiona	Siphonopidae	Microcaecilia unicolor	0.43	0.48	0.61	0.38	0.4	0.61
Squamata	Elapidae	Pseudonaja textilis	0.78	0.48	0.72	0.58	1	0.59
Squamata	Elapidae	Naja naja	0.7	0.39	0.7	0.54	0.18	0.59
Squamata	Colubridae	Pantherophis guttatus	0.33	0.49	0.7	0.47	0.61	0.63
Squamata	Colubridae	Thamnophis elegans	0.7	0.39	0.7	0.54	0.18	0.59
Squamata	Colubridae	Thamnophis sirtalis	0.4	0.46	0.68	0.37	0.53	0.58
Squamata	Colubridae	Ahaetulla prasina	0.36	0.51	0.71	0.53	0.57	0.6
Squamata	Dactyloidae	Anolis sagrei ordinatus	0.93	0.5	0.65	0.52	0.53	0.58
Squamata	Phrynosomatidae	Sceloporus undulatus	0.98	0.49	0.69	0.56	0.57	0.68
Squamata	Varanidae	Varanus komodoensis	0.88	0.5	0.76	0.61	0.75	0.75
Squamata	Cordylidae	Hemicordylus capensis	0.68	0.5	0.72	0.61	0.64	0.6
Squamata	Lacertidae	Lacerta agilis	0.54	0.5	0.71	0.57	0.5	0.59
Squamata	Lacertidae	Zootoca vivipara	0.69	0.5	0.68	0.51	0.51	0.58
Squamata	Lacertidae	Podarcis muralis	0.73	0.49	0.72	0.64	0.8	0.63
Squamata	Lacertidae	Podarcis raffonei	0.44	0.52	0.71	0.69	0.2	0.5
Squamata	Teiidae	Salvator merianae	0.37	0.49	0.75	0.51	0.6	0.6
Squamata	Gekkonidae	Heteronotia binoei	0.82	0.5	0.72	0.61	0.82	0.83
Squamata	Sphaerodactylidae	Euleptes europaea	0.92	0.42	0.78	0.8	0.85	0.83
Squamata	Eublepharidae	Eublepharis macularius	0.9	0.55	0.75	0.81	0.76	0.7
Rhynchocephalia	Sphenodontidae	Sphenodon punctatus	0.8	0.48	0.66	0.31	0.37	0.7
Crocodylia	Crocodylidae	Crocodylus porosus	0.15	0.48	0.65	0.73	0.79	0.76
Crocodylia	Gavialidae	Gavialis gangeticus	0.16	0.5	0.66	0.48	0.94	0.75
Crocodylia	Alligatoridae	Alligator mississippiensis	0.06	0.5	0.7	0.67	0.82	0.83
Testudines	Emydidae	Terrapene carolina	0.43	0.5	0.65	0.75	0	0.83
Testudines	Emydidae	Chrysemys picta	0.78	0.47	0.65	0.59	0.8	0.74
Testudines	Emydidae	Trachemys scripta	0.64	0.51	0.66	0.58	0.72	0.71
Testudines	Emydidae	Malaclemys terrapin	0.76	0.45	0.66	0.55	0.84	0.81
Testudines	Geoemydidae	Mauremys mutica	0.56	0.51	0.7	0.69	0.82	0.83
Testudines	Geoemydidae	Mauremys reevesii	0.6	0.49	0.67	0.64	0.95	0.8
Testudines	Testudinidae	Gopherus evgoodei	0.5	0.51	0.66	0.56	0.83	0.83
Testudines	Testudinidae	Gopherus agassizii	0.4	0.48	0.64	0.4	0.58	0.72
Testudines	Testudinidae	Gopherus flavomarginatus	0.82	0.49	0.66	0.51	0.75	0.78
Testudines	Cheloniidae	Chelonia mydas	0.49	0.53	0.69	0.67	0.8	0.87
Testudines	Cheloniidae	Caretta caretta	0.71	0.5	0.67	0.65	0.8	0.88
Testudines	Dermochelyidae	Dermochelys coriacea	0.71	0.54	0.73	0.67	0.89	0.86
Testudines	Chelydridae	Chelydra serpentina	0.77	0.44	0.67	0.44	0.57	0.78
Testudines	Pelomedusidae	Pelusios castaneus	0.64	0.48	0.64	0.43	0.6	0.83

## Sheet: exon
Table A7. Guanine–cytosine (GC) content of perfect simple sequence repeats (P-SSRs) in the exons of reptile genomes
Order	Family	Species	Exon
			Mono-	Di-	Tri-	Tetra-	Penta-	Hexa-
Anura	Xenopodinae	Xenopus laevis	0.09	0.16	0.41	0.3	0.35	0.41
Gymnophiona	Siphonopidae	Microcaecilia unicolor	0.38	0.31	0.45	0.3	0.4	0.57
Squamata	Elapidae	Pseudonaja textilis	0.32	0.42	0.64	0.47	0.41	0.62
Squamata	Elapidae	Naja naja	0.17	0.42	0.58	0.43	0.42	0.44
Squamata	Colubridae	Pantherophis guttatus	0.17	0.41	0.59	0.43	0.36	0.44
Squamata	Colubridae	Thamnophis elegans	0.47	0.41	0.6	0.47	0.33	0.41
Squamata	Colubridae	Thamnophis sirtalis	0.27	0.41	0.52	0.38	0.28	0.46
Squamata	Colubridae	Ahaetulla prasina	0.17	0.41	0.48	0.36	0.28	0.38
Squamata	Dactyloidae	Anolis sagrei ordinatus	0.59	0.42	0.47	0.46	0.39	0.44
Squamata	Phrynosomatidae	Sceloporus undulatus	0.59	0.4	0.51	0.4	0.37	0.54
Squamata	Varanidae	Varanus komodoensis	0.42	0.43	0.63	0.46	0.55	0.67
Squamata	Cordylidae	Hemicordylus capensis	0.39	0.46	0.55	0.34	0.4	0.44
Squamata	Lacertidae	Lacerta agilis	0.42	0.43	0.64	0.47	0.37	0.44
Squamata	Lacertidae	Zootoca vivipara	0.53	0.45	0.41	0.37	0.34	0.41
Squamata	Lacertidae	Podarcis muralis	0.45	0.44	0.57	0.44	0.32	0.51
Squamata	Lacertidae	Podarcis raffonei	0.45	0.43	0.57	0.46	0.34	0.38
Squamata	Teiidae	Salvator merianae	0.19	0.43	0.66	0.49	0.56	0.58
Squamata	Gekkonidae	Heteronotia binoei	0.5	0.37	0.61	0.46	0.5	0.33
Squamata	Sphaerodactylidae	Euleptes europaea	0.16	0.33	0.65	0.4	0.3	0.58
Squamata	Eublepharidae	Eublepharis macularius	0.57	0.42	0.61	0.48	0.63	0.59
Rhynchocephalia	Sphenodontidae	Sphenodon punctatus	0.49	0.42	0.61	0.43	0.71	0.47
Crocodylia	Crocodylidae	Crocodylus porosus	0.06	0.4	0.51	0.33	0.54	0.72
Crocodylia	Gavialidae	Gavialis gangeticus	0.05	0.39	0.48	0.35	0.54	0.73
Crocodylia	Alligatoridae	Alligator mississippiensis	0.03	0.45	0.58	0.41	0.67	0.8
Testudines	Emydidae	Terrapene carolina	0.09	0.38	0.56	0.36	0.34	0.17
Testudines	Emydidae	Chrysemys picta	0.31	0.43	0.52	0.34	0.53	0.67
Testudines	Emydidae	Trachemys scripta	0.19	0.42	0.52	0.34	0.49	0.67
Testudines	Emydidae	Malaclemys terrapin	0.21	0.42	0.51	0.36	0.53	0.62
Testudines	Geoemydidae	Mauremys mutica	0.31	0.43	0.63	0.42	0.62	0.68
Testudines	Geoemydidae	Mauremys reevesii	0.28	0.43	0.62	0.42	0.6	0.76
Testudines	Testudinidae	Gopherus evgoodei	0.22	0.43	0.56	0.38	0.55	0.7
Testudines	Testudinidae	Gopherus agassizii	0.2	0.44	0.65	0.41	0.67	0.72
Testudines	Testudinidae	Gopherus flavomarginatus	0.2	0.42	0.53	0.36	0.49	0.61
Testudines	Cheloniidae	Chelonia mydas	0.28	0.43	0.59	0.35	0.55	0.76
Testudines	Cheloniidae	Caretta caretta	0.28	0.41	0.61	0.38	0.62	0.78
Testudines	Dermochelyidae	Dermochelys coriacea	0.28	0.44	0.64	0.39	0.68	0.8
Testudines	Chelydridae	Chelydra serpentina	0.44	0.43	0.7	0.43	0.67	0.77
Testudines	Pelomedusidae	Pelusios castaneus	0.35	0.41	0.65	0.41	0.79	0.8

## Sheet: intron
Table A7. Guanine–cytosine (GC) content of perfect simple sequence repeats (P-SSRs) in the introns of reptile genomes
Order	Family	Species	Intron
			Mono-	Di-	Tri-	Tetra-	Penta-	Hexa-
Anura	Xenopodinae	Xenopus laevis	0.14	0.09	0.2	0.26	0.22	0.26
Gymnophiona	Siphonopidae	Microcaecilia unicolor	0.63	0.32	0.34	0.21	0.42	0.53
Squamata	Elapidae	Pseudonaja textilis	0.42	0.44	0.37	0.36	0.29	0.32
Squamata	Elapidae	Naja naja	0.15	0.37	0.28	0.3	0.28	0.31
Squamata	Colubridae	Pantherophis guttatus	0.22	0.41	0.27	0.31	0.29	0.35
Squamata	Colubridae	Thamnophis elegans	0.52	0.37	0.39	0.35	0.27	0.31
Squamata	Colubridae	Thamnophis sirtalis	0.52	0.43	0.36	0.35	0.28	0.33
Squamata	Colubridae	Ahaetulla prasina	0.17	0.34	0.26	0.31	0.26	0.33
Squamata	Dactyloidae	Anolis sagrei ordinatus	0.76	0.35	0.1	0.27	0.17	0.38
Squamata	Phrynosomatidae	Sceloporus undulatus	0.63	0.4	0.17	0.28	0.23	0.34
Squamata	Varanidae	Varanus komodoensis	0.55	0.47	0.31	0.28	0.47	0.56
Squamata	Cordylidae	Hemicordylus capensis	0.47	0.46	0.28	0.24	0.23	0.34
Squamata	Lacertidae	Lacerta agilis	0.54	0.43	0.21	0.3	0.25	0.37
Squamata	Lacertidae	Zootoca vivipara	0.64	0.44	0.2	0.32	0.3	0.4
Squamata	Lacertidae	Podarcis muralis	0.54	0.44	0.17	0.3	0.22	0.31
Squamata	Lacertidae	Podarcis raffonei	0.54	0.43	0.16	0.3	0.23	0.29
Squamata	Teiidae	Salvator merianae	0.19	0.4	0.33	0.31	0.36	0.42
Squamata	Gekkonidae	Heteronotia binoei	0.65	0.34	0.26	0.39	0.39	0.49
Squamata	Sphaerodactylidae	Euleptes europaea	0.5	0.43	0.42	0.32	0.38	0.5
Squamata	Eublepharidae	Eublepharis macularius	0.67	0.44	0.33	0.32	0.32	0.39
Rhynchocephalia	Sphenodontidae	Sphenodon punctatus	0.63	0.43	0.16	0.13	0.33	0.45
Crocodylia	Crocodylidae	Crocodylus porosus	0.12	0.45	0.39	0.29	0.47	0.63
Crocodylia	Gavialidae	Gavialis gangeticus	0.25	0.45	0.38	0.31	0.5	0.66
Crocodylia	Alligatoridae	Alligator mississippiensis	0.31	0.46	0.39	0.33	0.55	0.7
Testudines	Emydidae	Terrapene carolina	0.29	0.42	0.3	0.27	0.29	0.45
Testudines	Emydidae	Chrysemys picta	0.36	0.43	0.31	0.28	0.33	0.48
Testudines	Emydidae	Trachemys scripta	0.3	0.43	0.31	0.28	0.32	0.48
Testudines	Emydidae	Malaclemys terrapin	0.31	0.43	0.33	0.29	0.35	0.51
Testudines	Geoemydidae	Mauremys mutica	0.37	0.44	0.37	0.33	0.44	0.6
Testudines	Geoemydidae	Mauremys reevesii	0.33	0.43	0.36	0.31	0.42	0.32
Testudines	Testudinidae	Gopherus evgoodei	0.22	0.44	0.34	0.3	0.39	0.51
Testudines	Testudinidae	Gopherus agassizii	0.14	0.45	0.33	0.28	0.35	0.47
Testudines	Testudinidae	Gopherus flavomarginatus	0.25	0.44	0.35	0.3	0.39	0.57
Testudines	Cheloniidae	Chelonia mydas	0.36	0.43	0.33	0.3	0.39	0.61
Testudines	Cheloniidae	Caretta caretta	0.39	0.42	0.34	0.31	0.43	0.66
Testudines	Dermochelyidae	Dermochelys coriacea	0.28	0.44	0.34	0.3	0.44	0.58
Testudines	Chelydridae	Chelydra serpentina	0.46	0.44	0.35	0.29	0.37	0.46
Testudines	Pelomedusidae	Pelusios castaneus	0.3	0.44	0.32	0.28	0.36	0.54
