# Supplementary material for: Comparison of the Distribution Patterns of Microsatellites Across the Genomes of Reptiles
Source: Ecol Evol. 2024 Nov 3;14(11):e70458. doi: 10.1002/ece3.70458 (PMC11581779; doi:10.1002/ece3.70458)
Supplement: Supplementary file 10 — Table S8. GO enriched in the subset of CDSs containing SSRs in genomes of 36 reptiles. The p‐value cutoff is 0.05. [file ECE3-14-e70458-s001.xlsx]

## Sheet: Ahaetulla prasina
Class	GO_Name	GO_ID	GO_Level	P_value	EnrichmentScore	HitsGenesCountsInSelectedSet	HitsGenesCountsInBackground	AllGenesCountsInSelectedSet	AllGenesCountsInBackground	GenesOfSelectedSetInGOterm	corrected p-value(BH method)
Molecular function	DNA-binding transcription activator activity	GO:0001216	4	2.22045e-16	2.50451	107	429	1206	12110	SCX,LOC131184274,CLOCK,GATA6,CREBBP,HOXC10,LOC131203064,PTF1A,TBR1,DLX2,DLX3,NRF1,ONECUT2,ONECUT3,HAND2,SRF,TBX1,BSX,EGR2,LOC131184745,CSRNP3,MSX1,PRDM2,POU3F2,TFAP2A,LOC131184348,ZIC2,ZIC3,ZIC1,ZIC5,HCFC1,ZNF384,NFATC3,MTF1,FOSB,SALL2,PGR,CEBPB,MLXIP,CEBPZ,MEOX2,FEZF2,HOXA13,HOXA10,MYCN,POU2F2,MYF6,SIX4,SIX5,AR,NKRF,MYOG,SIRT1,GSX1,ZNF219,RORA,MYT1,MAF,FOXO4,VEZF1,FOXL2,PRRX2,HNF1A,FOXF2,FOXF1,B…	3.52607e-13
Molecular function	DNA-binding transcription activator activity, RNA polymerase II-specific	GO:0001228	5	2.22045e-16	2.50451	107	429	1206	12110	SCX,LOC131184274,CLOCK,GATA6,CREBBP,HOXC10,LOC131203064,PTF1A,TBR1,DLX2,DLX3,NRF1,ONECUT2,ONECUT3,HAND2,SRF,TBX1,BSX,EGR2,LOC131184745,CSRNP3,MSX1,PRDM2,POU3F2,TFAP2A,LOC131184348,ZIC2,ZIC3,ZIC1,ZIC5,HCFC1,ZNF384,NFATC3,MTF1,FOSB,SALL2,PGR,CEBPB,MLXIP,CEBPZ,MEOX2,FEZF2,HOXA13,HOXA10,MYCN,POU2F2,MYF6,SIX4,SIX5,AR,NKRF,MYOG,SIRT1,GSX1,ZNF219,RORA,MYT1,MAF,FOXO4,VEZF1,FOXL2,PRRX2,HNF1A,FOXF2,FOXF1,B…	3.52607e-13
Molecular function	sequence-specific DNA binding	GO:0043565	6	2.22045e-16	2.29519	232	1015	1206	12110	SCX,PKNOX2,LOC131184274,ISL2,CLOCK,GATA6,CREBBP,BHLHE41,HOXC10,MED12,LOC131203064,ZNF462,SKI,PTF1A,GZF1,TBR1,KMT2D,BLM,DLX2,DLX3,NRF1,ONECUT2,ONECUT3,NKX3-2,MSL1,HAND2,SRF,HNRNPA1,TBX1,TBX3,TRIM24,BSX,EGR2,SMARCA4,SLC2A4RG,LOC131184745,CSRNP3,TOX3,MSX1,TFAP4,HDGF,PRDM2,NR3C2,POU3F2,POU3F3,RAI1,TFAP2A,MXD1,LOC131184348,ZIC2,ZIC3,ZIC1,TBP,ZIC5,TBX18,TBX15,HNRNPU,ZNF384,NFATC3,LOC131189820,HNRNPD,SM…	3.52607e-13
Molecular function	RNA polymerase II cis-regulatory region sequence-specific DNA binding	GO:0000978	10	3.33067e-16	2.5907	129	500	1206	12110	SCX,ISL2,CLOCK,GATA6,BHLHE41,MED12,ZNF462,PTF1A,GZF1,TBR1,NRF1,ONECUT2,NKX3-2,HAND2,SRF,TBX3,TRIM24,BSX,EGR2,SMARCA4,LOC131184745,TOX3,TFAP4,HDGF,POU3F2,TFAP2A,MXD1,ZIC2,ZIC3,ZIC1,TBP,ZIC5,TBX18,TBX15,HNRNPU,ZNF384,NFATC3,LOC131189820,AEBP2,MTF1,ASCL1,FOSB,ZNF335,PGR,CEBPB,CEBPZ,MEOX2,FEZF2,FEZF1,KDM1A,HOXA13,HOXA10,MYCN,POU2F2,MYF6,SIX4,SIX5,SNAPC4,DDN,PAXBP1,ZNF281,RFX1,AR,ZBTB7A,NKRF,MYOG,SIRT…	1.32228e-13
Molecular function	sequence-specific double-stranded DNA binding	GO:1990837	7	4.44089e-16	2.36066	205	872	1206	12110	SCX,PKNOX2,LOC131184274,ISL2,CLOCK,GATA6,CREBBP,BHLHE41,HOXC10,MED12,LOC131203064,ZNF462,PTF1A,GZF1,TBR1,KMT2D,DLX2,NRF1,ONECUT2,ONECUT3,NKX3-2,MSL1,HAND2,SRF,TBX1,TBX3,TRIM24,BSX,EGR2,SMARCA4,SLC2A4RG,LOC131184745,TOX3,MSX1,TFAP4,HDGF,PRDM2,POU3F2,RAI1,TFAP2A,MXD1,LOC131184348,ZIC2,ZIC3,ZIC1,TBP,ZIC5,TBX18,TBX15,HNRNPU,ZNF384,NFATC3,LOC131189820,HNRNPD,TAF7L,CIC,AEBP2,MTF1,ASCL1,FOSB,ZNF335,SALL…	1.41043e-13
Molecular function	transcription regulator activity	GO:0140110	2	4.44089e-16	2.08712	323	1554	1206	12110	SCX,NOC2L,SUPT20H,MNX1,PKNOX2,LOC131184274,LOC131184279,ISL2,CLOCK,SF1,URI1,GATA6,CREBBP,BHLHE41,MED15,HOXC10,MED12,LOC131203064,MED29,ZNF462,UNCX,WTIP,SKI,PTF1A,GZF1,NAB2,ATN1,KMT5A,TBR1,KMT2D,DLX2,DLX3,DLX6,KMT2B,NRF1,FUS,RFXANK,ONECUT2,ONECUT3,NKX3-2,ATRX,HAND2,SRF,MLLT1,TBX1,TBX4,TBX3,TRIM24,SMARCC1,SMARCC2,BSX,EGR2,SMARCA4,MED13L,SLC2A4RG,LOC131184745,CSRNP3,ZHX1,TOX3,MSX1,TFAP4,HDGF,PRDM8,P…	1.41043e-13
Molecular function	cis-regulatory region sequence-specific DNA binding	GO:0000987	9	4.44089e-16	2.57047	139	543	1206	12110	SCX,ISL2,CLOCK,GATA6,CREBBP,BHLHE41,MED12,ZNF462,PTF1A,GZF1,TBR1,NRF1,ONECUT2,NKX3-2,HAND2,SRF,TBX3,TRIM24,BSX,EGR2,SMARCA4,SLC2A4RG,LOC131184745,TOX3,MSX1,TFAP4,HDGF,POU3F2,RAI1,TFAP2A,MXD1,ZIC2,ZIC3,ZIC1,TBP,ZIC5,TBX18,TBX15,HNRNPU,ZNF384,NFATC3,LOC131189820,AEBP2,MTF1,ASCL1,FOSB,ZNF335,SALL1,PGR,UBTF,CEBPB,CEBPZ,MEOX2,FEZF2,FEZF1,KDM1A,HOXA13,HOXA10,MYCN,POU2F2,MYF6,SIX4,SIX5,SNAPC4,DDN,PAXBP1…	1.41043e-13
Molecular function	DNA-binding transcription factor activity	GO:0003700	3	4.44089e-16	2.25221	277	1235	1206	12110	SCX,MNX1,PKNOX2,LOC131184274,LOC131184279,ISL2,CLOCK,GATA6,CREBBP,BHLHE41,HOXC10,MED12,LOC131203064,ZNF462,UNCX,SKI,PTF1A,GZF1,TBR1,KMT2D,DLX2,DLX3,DLX6,KMT2B,NRF1,RFXANK,ONECUT2,ONECUT3,NKX3-2,ATRX,HAND2,SRF,MLLT1,TBX1,TBX4,TBX3,SMARCC1,SMARCC2,BSX,EGR2,SLC2A4RG,LOC131184745,CSRNP3,ZHX1,TOX3,MSX1,TFAP4,HDGF,PRDM8,PRDM2,OTP,NR3C2,POU3F2,POU3F3,BHLHE22,BHLHE23,RAI1,TFAP2A,MXD1,LOC131184348,ZIC2,ZI…	1.41043e-13
Molecular function	organic cyclic compound binding	GO:0097159	3	5.55112e-16	1.45774	439	3024	1206	12110	SLC4A1AP,SCX,HTR7,PKNOX2,LOC131184274,ISL2,CLOCK,RABL6,SF1,MEPCE,GATA6,LARP1,CREBBP,LARP7,BHLHE41,HOXC10,MED12,LOC131203064,BAZ1A,AGPS,PXDN,NUP62CL,ZNF462,SKI,TSR1,PTF1A,GZF1,MSI1,TBR1,KMT2D,KHDRBS1,BLM,DLX2,DLX3,NRF1,LOC131204376,FUS,HTR1A,RFXANK,TRIM71,ONECUT2,ONECUT3,NKX3-2,EIF5B,MSL1,PCCA,HAND2,NAF1,PRPS2,SRF,MLLT1,IGF2BP3,HNRNPA1,TBX1,CIZ1,TBX4,TBX3,BICC1,EIF3J,NOP53,EIF3B,TRIM24,BSX,GSPT1,E…	9.79463e-14
Molecular function	nucleic acid binding	GO:0003676	4	5.55112e-16	1.76182	376	2143	1206	12110	SLC4A1AP,SCX,PKNOX2,LOC131184274,ISL2,CLOCK,SF1,MEPCE,GATA6,LARP1,CREBBP,LARP7,BHLHE41,HOXC10,MED12,LOC131203064,BAZ1A,NUP62CL,ZNF462,SKI,TSR1,PTF1A,GZF1,MSI1,TBR1,KMT2D,KHDRBS1,BLM,DLX2,DLX3,NRF1,FUS,RFXANK,TRIM71,ONECUT2,ONECUT3,NKX3-2,EIF5B,MSL1,HAND2,NAF1,SRF,MLLT1,IGF2BP3,HNRNPA1,TBX1,CIZ1,TBX4,TBX3,BICC1,EIF3J,NOP53,EIF3B,TRIM24,BSX,GSPT1,EGR2,SMARCA4,SLC2A4RG,SUGP1,LOC131184745,CSRNP3,PABP…	9.79463e-14
Molecular function	transcription cis-regulatory region binding	GO:0000976	8	6.66134e-16	2.42339	202	837	1206	12110	SCX,PKNOX2,LOC131184274,ISL2,CLOCK,GATA6,CREBBP,BHLHE41,HOXC10,MED12,LOC131203064,ZNF462,PTF1A,GZF1,TBR1,KMT2D,DLX2,NRF1,ONECUT2,ONECUT3,NKX3-2,MSL1,HAND2,SRF,TBX1,TBX3,TRIM24,BSX,EGR2,SMARCA4,SLC2A4RG,LOC131184745,TOX3,MSX1,TFAP4,HDGF,PRDM2,POU3F2,RAI1,TFAP2A,MXD1,LOC131184348,ZIC2,ZIC3,ZIC1,TBP,ZIC5,TBX18,TBX15,HNRNPU,ZNF384,NFATC3,LOC131189820,TAF7L,CIC,AEBP2,MTF1,ASCL1,FOSB,ZNF335,SALL1,SALL2…	9.61655e-14
Molecular function	DNA-binding transcription factor activity, RNA polymerase II-specific	GO:0000981	4	8.88178e-16	2.32136	261	1129	1206	12110	SCX,MNX1,PKNOX2,LOC131184274,LOC131184279,ISL2,CLOCK,GATA6,CREBBP,BHLHE41,HOXC10,LOC131203064,ZNF462,UNCX,SKI,PTF1A,GZF1,TBR1,KMT2D,DLX2,DLX3,DLX6,KMT2B,NRF1,ONECUT2,ONECUT3,NKX3-2,ATRX,HAND2,SRF,MLLT1,TBX1,TBX4,TBX3,SMARCC1,SMARCC2,BSX,EGR2,LOC131184745,CSRNP3,ZHX1,TOX3,MSX1,TFAP4,HDGF,PRDM8,PRDM2,OTP,NR3C2,POU3F2,POU3F3,BHLHE22,BHLHE23,TFAP2A,MXD1,LOC131184348,ZIC2,ZIC3,ZIC1,TBP,TGIF2,OLIG1,OLI…	1.17536e-13
Molecular function	RNA polymerase II transcription regulatory region sequence-specific DNA binding	GO:0000977	9	9.99201e-16	2.49568	170	684	1206	12110	SCX,PKNOX2,ISL2,CLOCK,GATA6,CREBBP,BHLHE41,HOXC10,MED12,LOC131203064,ZNF462,PTF1A,GZF1,TBR1,DLX2,NRF1,ONECUT2,ONECUT3,NKX3-2,HAND2,SRF,TBX1,TBX3,TRIM24,BSX,EGR2,SMARCA4,LOC131184745,TOX3,MSX1,TFAP4,HDGF,PRDM2,POU3F2,TFAP2A,MXD1,ZIC2,ZIC3,ZIC1,TBP,ZIC5,TBX18,TBX15,HNRNPU,ZNF384,NFATC3,LOC131189820,CIC,AEBP2,MTF1,ASCL1,FOSB,ZNF335,SALL1,SALL2,PGR,CEBPB,MLXIP,CEBPZ,ZMYND8,MEOX2,FEZF2,FEZF1,PURB,KDM1…	1.22056e-13
Molecular function	transcription regulatory region nucleic acid binding	GO:0001067	5	9.99201e-16	2.41186	202	841	1206	12110	SCX,PKNOX2,LOC131184274,ISL2,CLOCK,GATA6,CREBBP,BHLHE41,HOXC10,MED12,LOC131203064,ZNF462,PTF1A,GZF1,TBR1,KMT2D,DLX2,NRF1,ONECUT2,ONECUT3,NKX3-2,MSL1,HAND2,SRF,TBX1,TBX3,TRIM24,BSX,EGR2,SMARCA4,SLC2A4RG,LOC131184745,TOX3,MSX1,TFAP4,HDGF,PRDM2,POU3F2,RAI1,TFAP2A,MXD1,LOC131184348,ZIC2,ZIC3,ZIC1,TBP,ZIC5,TBX18,TBX15,HNRNPU,ZNF384,NFATC3,LOC131189820,TAF7L,CIC,AEBP2,MTF1,ASCL1,FOSB,ZNF335,SALL1,SALL2…	1.22056e-13
Molecular function	chromatin binding	GO:0003682	4	9.99201e-16	2.2806	134	590	1206	12110	NOC2L,PWWP2A,LOC131184274,CLOCK,URI1,CDCA5,GATA6,CREBBP,NCAPH2,MED12,NUP62CL,ZNF462,SKI,PTF1A,GMNC,KMT2D,DLX2,DLX3,ATRX,MSL1,SRF,TRIM33,TRIM24,SMARCC1,SMARCC2,EGR2,SMARCA4,TOX3,PRDM8,CRTC2,LOC131203948,BHLHE22,TFAP2A,AUTS2,NUP153,LOC131184348,HP1BP3,ZIC2,TBP,ERCC6,HNRNPU,PRKCB,HCFC1,PRDM13,NUP88,PHC2,NFATC3,HNRNPD,PHF23,CIC,ASH1L,ASCL1,NSD2,WDR13,SALL1,VRK1,LOC131204247,KAT6A,PGR,UBTF,CEBPB,ZMYND…	1.22056e-13
Molecular function	double-stranded DNA binding	GO:0003690	6	1.11022e-15	2.24667	213	952	1206	12110	SCX,PKNOX2,LOC131184274,ISL2,CLOCK,GATA6,CREBBP,BHLHE41,HOXC10,MED12,LOC131203064,ZNF462,PTF1A,GZF1,TBR1,KMT2D,DLX2,NRF1,ONECUT2,ONECUT3,NKX3-2,MSL1,HAND2,SRF,TBX1,TBX3,TRIM24,BSX,EGR2,SMARCA4,SLC2A4RG,LOC131184745,TOX3,MSX1,TFAP4,HDGF,PRDM2,NR3C2,POU3F2,RAI1,TFAP2A,NUP153,MXD1,LOC131184348,ZIC2,ZIC3,ZIC1,TBP,TDG,ZIC5,TBX18,TBX15,ERCC5,HNRNPU,ZNF384,NFATC3,LOC131189820,HNRNPD,TAF7L,CIC,AEBP2,MTF1…	1.1019e-13
Molecular function	heterocyclic compound binding	GO:1901363	4	1.22125e-15	1.47689	433	2944	1206	12110	SLC4A1AP,SCX,HTR7,PKNOX2,LOC131184274,ISL2,CLOCK,RABL6,SF1,MEPCE,GATA6,LARP1,CREBBP,LARP7,BHLHE41,HOXC10,MED12,LOC131203064,BAZ1A,AGPS,PXDN,NUP62CL,ZNF462,SKI,TSR1,PTF1A,GZF1,MSI1,TBR1,KMT2D,KHDRBS1,BLM,DLX2,DLX3,NRF1,LOC131204376,FUS,HTR1A,RFXANK,TRIM71,ONECUT2,ONECUT3,NKX3-2,EIF5B,MSL1,PCCA,HAND2,NAF1,PRPS2,SRF,MLLT1,IGF2BP3,HNRNPA1,TBX1,CIZ1,TBX4,TBX3,BICC1,EIF3J,NOP53,EIF3B,TRIM24,BSX,GSPT1,E…	1.14079e-13
Molecular function	DNA binding	GO:0003677	5	1.22125e-15	2.06797	298	1447	1206	12110	SCX,PKNOX2,LOC131184274,ISL2,CLOCK,GATA6,CREBBP,BHLHE41,HOXC10,MED12,LOC131203064,BAZ1A,NUP62CL,ZNF462,SKI,PTF1A,GZF1,TBR1,KMT2D,KHDRBS1,BLM,DLX2,DLX3,NRF1,RFXANK,ONECUT2,ONECUT3,NKX3-2,MSL1,HAND2,SRF,MLLT1,HNRNPA1,TBX1,CIZ1,TBX4,TBX3,TRIM24,BSX,EGR2,SMARCA4,SLC2A4RG,LOC131184745,CSRNP3,ZHX1,TOX3,MSX1,TFAP4,HDGF,PRDM2,OTP,NR3C2,POU3F2,POU3F3,RAI1,TFAP2A,NUP153,MXD1,LOC131184348,HP1BP3,ZIC2,ZIC3,Z…	1.14079e-13
Molecular function	transcription coregulator activity	GO:0003712	4	3.68594e-14	2.08083	109	526	1206	12110	NOC2L,SUPT20H,SF1,URI1,CREBBP,BHLHE41,MED15,MED12,MED29,WTIP,SKI,NAB2,ATN1,KMT5A,KMT2D,FUS,RFXANK,HAND2,TRIM24,SMARCC1,SMARCC2,SMARCA4,MED13L,ZHX1,HDGF,PRDM8,UBE3A,POU3F2,TFAP2A,MXD1,TDG,TBX18,TBX15,HNRNPU,ZMIZ2,PRKCB,HCFC1,MTDH,LOC131189820,TAF7L,AEBP2,MTF1,SALL1,KAT6A,ASXL1,TCERG1,ZMYND8,TP53BP1,TRERF1,PPRC1,KDM1A,ZNF281,NR0B2,SIRT1,YY1,E4F1,TP53INP1,ID4,RCOR3,NCOA6,NR5A1,FOXC1,MNT,HSF2,NPM1,EP…	3.08067e-12
Molecular function	binding	GO:0005488	2	1.108e-13	1.11723	988	8880	1206	12110	SLC4A1AP,SCX,NOC2L,ALKBH2,HTR7,C2H6orf136,PWWP2A,PKNOX2,LOC131184274,BCR,ISL2,CLOCK,RABL6,SF1,URI1,CDCA5,MEPCE,GATA6,ADAMTS15,LARP1,ADAMTS13,RNF217,SYNDIG1,CREBBP,LOC131193192,NCAPH2,LARP7,STRN,KCNC2,BHLHE41,SHB,HOXC10,MED12,LOC131203064,DLGAP3,NEFH,BAZ1A,BAZ1B,MED29,MED22,AGPS,PXDN,RAPGEF1,NUP62CL,CACUL1,LOC131194095,SNX25,ADAM23,ZSWIM2,EGLN1,ZNF462,KCNB1,WNT7B,SNX21,WTIP,SKI,TSR1,PTF1A,GZF1,NAB…	8.79754e-12
Molecular function	small molecule binding	GO:0036094	3	3.24685e-12	1.25547	543	4343	1206	12110	SLC4A1AP,SCX,ALKBH2,HTR7,PKNOX2,LOC131184274,ISL2,CLOCK,RABL6,SF1,MEPCE,GATA6,ADAMTS15,LARP1,ADAMTS13,CREBBP,LOC131193192,LARP7,BHLHE41,HOXC10,MED12,LOC131203064,BAZ1A,BAZ1B,AGPS,PXDN,NUP62CL,LOC131194095,SNX25,EGLN1,ZNF462,SNX21,SKI,TSR1,PTF1A,GZF1,LTN1,MSI1,DGAT1,TBR1,KMT2D,KHDRBS1,BLM,DLX2,DLX3,NRF1,LOC131204376,FUS,HTR1A,RFXANK,TRIM71,NUMA1,ONECUT2,ONECUT3,NKX3-2,EIF5B,MSL1,PCCA,HAND2,NAF1,PR…	2.45523e-10
Molecular function	transcription factor binding	GO:0008134	4	1.23124e-11	1.79066	130	729	1206	12110	SCX,NOC2L,ISL2,CLOCK,MEPCE,GATA6,CREBBP,STRN,BHLHE41,MED12,LOC131203064,MED29,NUP62CL,SKI,NAB2,FUS,HAND2,SRF,FEM1A,TBX3,TRIM24,EGR2,SMARCA4,PCLO,HDGF,CRTC2,TFAP2A,UBA2,GRM1,DACT2,DACT1,TBP,TDG,TBX18,HNRNPU,PRKCB,HCFC1,MTDH,SETD1A,NFATC3,HNRNPD,TAF7L,CIC,ASCL1,UBN1,FOSB,SALL1,KAT6B,KAT6A,CEBPB,MLXIP,ASXL1,TCERG1,ZMYND8,TP53BP1,TRERF1,PPRC1,PURB,PURA,APBB1,APBB3,KDM1A,BPTF,MIDEAS,RASA1,PAXBP1,RBFOX…	8.88729e-10
Molecular function	molecular adaptor activity	GO:0060090	2	3.86789e-11	1.71175	142	833	1206	12110	NOC2L,SUPT20H,SF1,URI1,CREBBP,BHLHE41,SHB,MED15,MED12,DLGAP3,NEFH,MED29,NUP62CL,WTIP,SKI,NAB2,ATN1,KMT5A,KMT2D,KHDRBS1,FUS,RFXANK,TRIM71,HAND2,SNAP47,EIF3B,CRKL,TRIM24,SMARCC1,SMARCC2,SMARCA4,MED13L,AKAP13,GAB2,ZHX1,HDGF,PRDM8,UBE3A,POU3F2,TFAP2A,NUP153,MXD1,SHANK3,TDG,TBX18,TBX15,HNRNPU,ZMIZ2,PRKCB,HCFC1,MAP1A,MTDH,FLRT1,LOC131189820,TAF7L,AEBP2,MTF1,SALL1,KAT6A,LOC131192645,ASXL1,TNRC6A,TCERG1,…	2.67053e-09
Molecular function	protein-macromolecule adaptor activity	GO:0030674	3	2.22531e-10	1.70564	133	783	1206	12110	NOC2L,SUPT20H,SF1,URI1,CREBBP,BHLHE41,SHB,MED15,MED12,NEFH,MED29,NUP62CL,WTIP,SKI,NAB2,ATN1,KMT5A,KMT2D,KHDRBS1,FUS,RFXANK,TRIM71,HAND2,SNAP47,CRKL,TRIM24,SMARCC1,SMARCC2,SMARCA4,MED13L,AKAP13,GAB2,ZHX1,HDGF,PRDM8,UBE3A,POU3F2,TFAP2A,NUP153,MXD1,SHANK3,TDG,TBX18,TBX15,HNRNPU,ZMIZ2,PRKCB,HCFC1,MAP1A,MTDH,FLRT1,LOC131189820,TAF7L,AEBP2,MTF1,SALL1,KAT6A,LOC131192645,ASXL1,TCERG1,ZMYND8,MAPK8IP2,TP53…	1.47241e-08
Molecular function	DNA-binding transcription repressor activity	GO:0001217	4	3.69986e-09	2.27276	55	243	1206	12110	CREBBP,BHLHE41,ZNF462,GZF1,NKX3-2,TBX3,MSX1,HDGF,TFAP2A,MXD1,TBX18,TBX15,NFATC3,CIC,AEBP2,ASCL1,HIC1,CEBPB,FEZF2,FEZF1,PURB,PAXBP1,ZNF281,ZBTB7A,YLPM1,ZNF219,YY1,MYT1,FOXP2,FOXP1,FOXO1,E4F1,FOXD3,SATB1,MNT,EOMES,ZGPAT,DEAF1,MSC,ZFHX3,MYT1L,HOXD9,EN2,PAX4,EN1,POU4F2,DACH1,ERF,NKX6-1,IRX1,INSM1,ARX,BCL11A,CC2D1B,KLF12,	2.35015e-07
Molecular function	DNA-binding transcription repressor activity, RNA polymerase II-specific	GO:0001227	5	3.69986e-09	2.27276	55	243	1206	12110	CREBBP,BHLHE41,ZNF462,GZF1,NKX3-2,TBX3,MSX1,HDGF,TFAP2A,MXD1,TBX18,TBX15,NFATC3,CIC,AEBP2,ASCL1,HIC1,CEBPB,FEZF2,FEZF1,PURB,PAXBP1,ZNF281,ZBTB7A,YLPM1,ZNF219,YY1,MYT1,FOXP2,FOXP1,FOXO1,E4F1,FOXD3,SATB1,MNT,EOMES,ZGPAT,DEAF1,MSC,ZFHX3,MYT1L,HOXD9,EN2,PAX4,EN1,POU4F2,DACH1,ERF,NKX6-1,IRX1,INSM1,ARX,BCL11A,CC2D1B,KLF12,	2.35015e-07
Molecular function	transcription coactivator activity	GO:0003713	5	2.3808e-08	2.04068	63	310	1206	12110	CREBBP,MED12,ATN1,KMT2D,FUS,HAND2,TRIM24,SMARCC1,SMARCC2,SMARCA4,UBE3A,POU3F2,TFAP2A,ZMIZ2,PRKCB,HCFC1,MTDH,LOC131189820,TAF7L,MTF1,SALL1,KAT6A,ASXL1,TCERG1,TRERF1,PPRC1,KDM1A,YY1,E4F1,TP53INP1,NCOA6,NR5A1,FOXC1,MNT,HSF2,NPM1,EP300,LOC131184528,TAF10,TAF4,TAF1,MAML2,MYT1L,MED1,SOX11,SOX12,SRCAP,JUND,TADA2B,TGFB1I1,POU4F1,POU4F2,BRDT,GTF2F1,LOC131199460,NEUROD1,GLMP,KLF7,SOX4,JMY,RFXAP,ARID1A,ARID…	1.40026e-06
Molecular function	DNA-binding transcription factor binding	GO:0140297	5	6.30263e-08	1.83858	78	426	1206	12110	SCX,NOC2L,ISL2,MEPCE,GATA6,CREBBP,STRN,BHLHE41,MED12,NUP62CL,SKI,FUS,HAND2,SRF,TBX3,TRIM24,EGR2,SMARCA4,CRTC2,GRM1,DACT1,TBP,TBX18,HNRNPU,PRKCB,HCFC1,MTDH,TAF7L,CIC,ASCL1,SALL1,CEBPB,ASXL1,TCERG1,ZMYND8,TP53BP1,KDM1A,BPTF,AR,NR0B2,SIRT1,FOXP2,FOXP1,FOXL2,TP53INP1,ZNF703,ID4,NCOA6,NR5A1,NPM1,EP300,EOMES,HMGB1,CREB3,TAF10,TAF4,TAF1,MYC,MED1,JUND,TGFB1I1,TCF12,TAL1,GTF2F1,NEUROD1,NKX6-1,CNOT1,HIF1AN…	3.57449e-06
Molecular function	transcription corepressor activity	GO:0003714	5	7.28883e-08	2.24737	47	210	1206	12110	NOC2L,SF1,URI1,BHLHE41,WTIP,SKI,NAB2,ATN1,KMT5A,SMARCA4,ZHX1,HDGF,PRDM8,TFAP2A,MXD1,TBX18,TBX15,HNRNPU,AEBP2,TCERG1,ZMYND8,ZNF281,NR0B2,SIRT1,YY1,E4F1,ID4,RCOR3,MNT,MSC,PHF12,HOXC6,PAWR,POU4F1,POU4F2,ERF,NEUROD2,SIN3B,DNMT3B,SKOR2,SOX3,BCL11A,SIAH2,PRMT5,TBL1X,KLF12,SPEN,	3.99126e-06
Molecular function	histone binding	GO:0042393	4	1.12061e-07	2.36609	41	174	1206	12110	NOC2L,PWWP2A,BAZ1B,KMT2D,ATRX,TRIM24,SMARCA4,LOC131203948,LMNB2,PRKCB,PHF2,VRK1,VPS72,ZMYND8,LOC131192695,TP53BP1,RSF1,APBB1,BPTF,SIRT1,SFMBT2,NPM1,PHF12,HMGB1,CHD2,CHD1,ATAD2B,LRWD1,TAF1,BRD3,BRD2,BRDT,GLYR1,TNKS,PHF21A,SART3,PWP1,ANP32B,TBL1X,SUZ12,USP15,	5.93174e-06
Molecular function	histone modifying activity	GO:0140993	4	1.61092e-07	2.46049	37	151	1206	12110	CLOCK,CREBBP,BAZ1B,KMT5B,KMT5A,KMT2D,KMT2C,KMT2B,PRDM8,PRKCB,PRDM13,SETD1B,SETD1A,PHF2,SETD2,ASH1L,NSD2,VRK1,KAT6B,KAT6A,SETDB1,KDM1A,KDM6B,SIRT1,GTF3C4,HASPIN,MIER1,DOT1L,EP300,EED,TAF1,SRCAP,PHF21A,PRMT5,PRMT3,SUZ12,ARID4B,	8.25206e-06
Molecular function	histone methyltransferase activity	GO:0042054	7	2.24572e-07	3.84567	18	47	1206	12110	KMT5B,KMT5A,KMT2D,KMT2C,KMT2B,PRDM8,PRDM13,SETD1B,SETD1A,SETD2,ASH1L,NSD2,SETDB1,DOT1L,EED,PRMT5,PRMT3,SUZ12,	1.11444e-05
Molecular function	protein-containing complex binding	GO:0044877	3	2.55833e-07	1.36759	219	1608	1206	12110	NOC2L,PWWP2A,PKNOX2,LOC131184274,CLOCK,URI1,CDCA5,GATA6,ADAMTS13,CREBBP,NCAPH2,STRN,MED12,NEFH,NUP62CL,ADAM23,ZNF462,SKI,PTF1A,GMNC,KMT2D,KHDRBS1,DLX2,DLX3,NUMA1,ATRX,MSL1,ITGA9,SRF,LOC131187392,UBQLN4,TRIM33,CRKL,TRIM24,SMARCC1,SMARCC2,EGR2,SMARCA4,TOX3,PRDM8,CRTC2,LOC131203948,IGF1R,BHLHE22,TFAP2A,AUTS2,NUP153,LOC131184348,HP1BP3,ZIC2,TBP,SHROOM4,TMEM201,ERCC6,HNRNPU,PRKCB,HCFC1,MAP1A,PRDM13,NU…	1.2311e-05
Molecular function	protein methyltransferase activity	GO:0008276	6	2.4242e-06	2.85128	23	81	1206	12110	KMT5B,KMT5A,FBXO11,KMT2D,KMT2C,KMT2B,PRDM8,PRDM13,SETD1B,SETD1A,SETD2,ASH1L,NSD2,SETDB1,DOT1L,VCPKMT,EED,IRF4,EEF1AKMT1,EEF2KMT,PRMT5,PRMT3,SUZ12,	0.000113224
Molecular function	lysine N-methyltransferase activity	GO:0016278	7	3.37428e-06	3.4141	17	50	1206	12110	KMT5B,KMT5A,KMT2D,KMT2C,KMT2B,PRDM8,SETD1B,SETD1A,SETD2,ASH1L,NSD2,SETDB1,DOT1L,VCPKMT,IRF4,EEF1AKMT1,EEF2KMT,	0.000153096
Molecular function	protein-lysine N-methyltransferase activity	GO:0016279	8	3.37428e-06	3.4141	17	50	1206	12110	KMT5B,KMT5A,KMT2D,KMT2C,KMT2B,PRDM8,SETD1B,SETD1A,SETD2,ASH1L,NSD2,SETDB1,DOT1L,VCPKMT,IRF4,EEF1AKMT1,EEF2KMT,	0.000153096
Molecular function	protein binding	GO:0005515	3	5.02812e-06	1.10747	746	6764	1206	12110	SCX,NOC2L,C2H6orf136,PWWP2A,PKNOX2,LOC131184274,BCR,ISL2,CLOCK,SF1,URI1,MEPCE,GATA6,LARP1,ADAMTS13,RNF217,SYNDIG1,CREBBP,LOC131193192,NCAPH2,STRN,KCNC2,BHLHE41,SHB,MED12,LOC131203064,DLGAP3,NEFH,BAZ1A,BAZ1B,MED29,MED22,PXDN,RAPGEF1,NUP62CL,CACUL1,LOC131194095,SNX25,ADAM23,ZSWIM2,EGLN1,KCNB1,WNT7B,WTIP,SKI,NAB2,ATN1,MSI1,CASC3,MAP3K9,KMT5A,CTNNBIP1,TBR1,FBXO11,SMO,SRSF9,KMT2D,KHDRBS1,BLM,NRF1,LOC1…	0.000215801
Molecular function	obsolete histone lysine N-methyltransferase activity	GO:0018024	0	1.11505e-05	3.83938	13	34	1206	12110	KMT5B,KMT5A,KMT2D,KMT2C,KMT2B,PRDM8,SETD1B,SETD1A,SETD2,ASH1L,NSD2,SETDB1,DOT1L,	0.000465974
Molecular function	E-box binding	GO:0070888	11	1.66562e-05	3.34715	15	45	1206	12110	SCX,CLOCK,BHLHE41,PTF1A,HAND2,TFAP4,ASCL1,MYOG,MYC,TCF12,TAL1,NEUROD1,NEUROD2,PRMT5,BMAL2,	0.000678208
Molecular function	acetylation-dependent protein binding	GO:0140033	5	3.42432e-05	4.75648	9	19	1206	12110	TRIM24,SMARCA4,ZMYND8,BPTF,ATAD2B,TAF1,BRD3,BRD2,BRDT,	0.00135945
Molecular function	lysine-acetylated histone binding	GO:0070577	6	3.42432e-05	4.75648	9	19	1206	12110	TRIM24,SMARCA4,ZMYND8,BPTF,ATAD2B,TAF1,BRD3,BRD2,BRDT,	0.00135945
Molecular function	p53 binding	GO:0002039	4	8.14414e-05	2.51036	20	80	1206	12110	NOC2L,CREBBP,KMT5A,BLM,NOP53,TRIM24,SMARCA4,MSX1,TP53BP1,KDM1A,SIRT1,HTT,KRCC1,NPM1,LOC131192172,EP300,TAF1,TEP1,NUAK1,PRMT5,	0.00307926
Molecular function	N-methyltransferase activity	GO:0008170	6	8.14414e-05	2.51036	20	80	1206	12110	KMT5B,KMT5A,FBXO11,KMT2D,KMT2C,KMT2B,PRDM8,SETD1B,SETD1A,SETD2,ASH1L,NSD2,SETDB1,DOT1L,VCPKMT,IRF4,EEF1AKMT1,EEF2KMT,PRMT5,PRMT3,	0.00307926
Molecular function	histone H3 methyltransferase activity	GO:0140938	8	0.000110287	3.8621	10	26	1206	12110	KMT2D,KMT2C,KMT2B,PRDM8,SETD1B,SETD1A,SETD2,ASH1L,NSD2,DOT1L,	0.00398034
Molecular function	RNA polymerase II-specific DNA-binding transcription factor binding	GO:0061629	6	0.000133656	1.63942	56	343	1206	12110	ISL2,MEPCE,GATA6,CREBBP,STRN,BHLHE41,MED12,NUP62CL,FUS,SRF,TBX3,TRIM24,EGR2,SMARCA4,GRM1,DACT1,TBP,TBX18,HNRNPU,PRKCB,MTDH,TAF7L,SALL1,CEBPB,ASXL1,TCERG1,TP53BP1,KDM1A,BPTF,AR,NR0B2,SIRT1,FOXP2,FOXP1,FOXL2,TP53INP1,ID4,NCOA6,NPM1,EP300,EOMES,TAF10,TAF4,TAF1,MED1,JUND,TGFB1I1,TAL1,GTF2F1,NEUROD1,CNOT1,HIF1AN,INSM1,NR4A2,ARID1A,SPEN,	0.00471658
Molecular function	bHLH transcription factor binding	GO:0043425	6	0.000223473	3.34715	11	33	1206	12110	SCX,CREBBP,BHLHE41,ASCL1,KDM1A,SIRT1,ID4,EP300,TCF12,SOX9,RUNX2,	0.00771468
Molecular function	chromatin DNA binding	GO:0031490	6	0.000427701	2.14478	22	103	1206	12110	LOC131184274,CLOCK,NUP62CL,SRF,NUP153,LOC131184348,ZIC2,HNRNPU,NSD2,LOC131204247,PGR,MYOG,YY1,EP300,ATOH1,MED1,NOTCH1,LOC131199460,INSM1,PWP1,SOX2,SUZ12,	0.0144508
Molecular function	histone H3K4 methyltransferase activity	GO:0042800	9	0.000524521	5.02073	6	12	1206	12110	KMT2D,KMT2C,KMT2B,SETD1B,SETD1A,ASH1L,	0.0173529
Molecular function	DNA polymerase binding	GO:0070182	5	0.000587462	3.82532	8	21	1206	12110	SMARCA4,POLD3,SMG6,FANCI,LONP1,CDK2AP1,HSP90AB1,HMGB1,	0.0190386
Molecular function	telomerase RNA binding	GO:0070034	6	0.000843246	3.65144	8	22	1206	12110	NAF1,TENT4B,HNRNPU,SMG7,SMG5,SMG6,TEP1,WRAP53,	0.0267815
Molecular function	promoter-specific chromatin binding	GO:1990841	5	0.000940223	2.61078	13	50	1206	12110	LOC131184274,LOC131184348,HNRNPU,WDR13,SETDB1,FOXO4,FOXC1,EP300,CHD7,POU4F2,GTF2F1,LOC131199460,SUZ12,	0.029276
Molecular function	telomeric DNA binding	GO:0042162	7	0.00110708	2.83221	11	39	1206	12110	BLM,HNRNPA1,HNRNPD,SMG1,SMG7,SMG5,SMG6,TP53BP1,PURB,PURA,KDM1A,	0.0338085
Molecular function	core promoter sequence-specific DNA binding	GO:0001046	9	0.00156658	2.07378	19	92	1206	12110	NRF1,SMARCA4,TFAP2A,TBP,MTF1,UBTF,CEBPB,MYOG,RORA,HSF2,NPM1,EP300,TAF1,MED1,INSM1,SOX3,SOX1,SOX9,SOX4,	0.0469383
Molecular function	HMG box domain binding	GO:0071837	5	0.00161889	3.34715	8	24	1206	12110	EGR2,POU3F2,POU3F3,OLIG2,PRRX2,HOXA3,HOXC4,TCF12,	0.0476075
Molecular function	nuclear receptor binding	GO:0016922	7	0.00170762	1.76486	29	165	1206	12110	STRN,MED12,NUP62CL,FUS,TRIM24,SMARCA4,GRM1,PRKCB,TAF7L,CEBPB,ASXL1,KDM1A,BPTF,AR,NR0B2,SIRT1,FOXP2,FOXP1,FOXL2,TP53INP1,NCOA6,EP300,TAF10,MED1,JUND,TGFB1I1,CNOT1,NR4A2,ARID1A,	0.0493036
Molecular function	RNA binding	GO:0003723	5	0.00173038	1.30923	109	836	1206	12110	SLC4A1AP,SF1,MEPCE,LARP1,LARP7,TSR1,MSI1,KHDRBS1,DLX2,FUS,TRIM71,EIF5B,NAF1,SRF,IGF2BP3,HNRNPA1,CIZ1,BICC1,EIF3J,NOP53,EIF3B,GSPT1,SUGP1,PABPC4,PRPF40B,RPP30,TENT4B,PABPN1,DQX1,HNRNPU,WDR62,MTDH,MEX3D,MEX3C,HNRNPM,MEX3B,HNRNPD,SMG7,SMG5,SMG6,THOC2,THOC5,SNRPF,SREK1,LONP1,SRRM4,HTATSF1,PUM3,TOP2B,PPRC1,FYTTD1,NOL4,PURB,PURA,KDM1A,RBMX2,NOM1,NANOS3,EIF2S2,ZAR1,RBMS1,RBMS2,RBFOX3,MRPL12,SNUPN,YY1,NP…	0.0490685
Molecular function	modification-dependent protein binding	GO:0140030	4	0.00173858	1.90871	23	121	1206	12110	ATRX,UBQLN4,TRIM24,SMARCA4,PHF2,ZMYND8,LOC131192695,TP53BP1,BPTF,RAD23B,CHD1,ATAD2B,LRWD1,TAF1,BRD3,BRD2,RNF169,BRDT,GLYR1,BAG6,PWP1,SUZ12,USP15,	0.0484362
Molecular function	mRNA binding	GO:0003729	6	0.00223042	1.52241	47	310	1206	12110	SLC4A1AP,LARP1,MSI1,FUS,IGF2BP3,HNRNPA1,BICC1,EIF3B,PABPC4,PABPN1,HNRNPU,MEX3D,HNRNPM,HNRNPD,THOC2,THOC5,SREK1,SRRM4,HTATSF1,PUM3,TOP2B,PPRC1,FYTTD1,PURB,PURA,RBMX2,ZAR1,RBMS1,RBMS2,RBFOX3,CELF6,NOVA1,KHSRP,RBM27,DDX3X,LOC131205082,RBM15,RBM19,NCBP3,MYC,CLUH,LOC131188341,RNF40,LOC131199460,SART3,PUF60,RBM15B,	0.0610674
Molecular function	single-stranded RNA binding	GO:0003727	6	0.00249508	1.88814	22	117	1206	12110	LARP1,MSI1,KHDRBS1,DLX2,HNRNPA1,CIZ1,PABPC4,PABPN1,HNRNPU,MEX3D,MEX3C,MEX3B,SREK1,LONP1,RBMS1,RBFOX3,NPTXR,CELF6,DDX3X,HMGB1,PATL2,PUF60,	0.0671557
Molecular function	ubiquitin-like protein conjugating enzyme binding	GO:0044390	5	0.00254114	2.45913	12	49	1206	12110	RNF217,RNF144A,UBA2,DCUN1D1,LONRF3,SAE1,FOXL2,ARIH1,RNF19B,RNF40,SOX9,SIAH2,	0.0672556
Molecular function	N-acetyltransferase activity	GO:0008080	7	0.00254114	2.45913	12	49	1206	12110	CLOCK,CREBBP,NAT16,NAT8L,NAA80,KAT6B,KAT6A,GTF3C4,EP300,NAA30,TAF1,SRCAP,	0.0672556
Molecular function	histone acetyltransferase activity	GO:0004402	10	0.00287203	3.08968	8	26	1206	12110	CLOCK,CREBBP,KAT6B,KAT6A,GTF3C4,EP300,TAF1,SRCAP,	0.0723934
Molecular function	peptide N-acetyltransferase activity	GO:0034212	8	0.00315981	2.82416	9	32	1206	12110	CLOCK,CREBBP,KAT6B,KAT6A,GTF3C4,EP300,NAA30,TAF1,SRCAP,	0.0784027
Molecular function	methyltransferase activity	GO:0008168	5	0.00342926	1.70401	28	165	1206	12110	MEPCE,KMT5B,KMT5A,FBXO11,KMT2D,SMYD5,KMT2C,KMT2B,PRDM8,PRDM13,SETD1B,SETD1A,SETD2,ASH1L,NSD2,SETDB1,METTL4,DOT1L,VCPKMT,EED,IRF4,EEF1AKMT1,DNMT3B,MRM3,EEF2KMT,PRMT5,PRMT3,SUZ12,	0.0837795
Molecular function	protein phosphatase binding	GO:0019903	6	0.00397252	1.70515	27	159	1206	12110	STRN,PPP6R2,MYCBP2,CABIN1,SMG7,SMG5,PPP1R2,PHACTR4,ZFYVE9,MTMR3,LOC131198234,YLPM1,ANAPC4,FOXO1,MFHAS1,PPP1R3G,PPP1R3F,PPP1R9B,VCAN,RAPH1,PAWR,IRS2,CDH5,CDH1,GTF2F1,RUSC2,USP54,	0.0955812
Molecular function	histone H3 acetyltransferase activity	GO:0010484	11	0.00422927	4.18394	5	12	1206	12110	CREBBP,KAT6B,KAT6A,EP300,TAF1,	0.10024
Molecular function	peroxisome proliferator activated receptor binding	GO:0042975	5	0.00453979	3.54404	6	17	1206	12110	CREBBP,ASXL1,NR0B2,NCOA6,EP300,MED1,	0.106017
Molecular function	hormone receptor binding	GO:0051427	5	0.0046634	1.62128	31	192	1206	12110	STRN,MED12,NUP62CL,FUS,TRIM24,SMARCA4,GRM1,PRKCB,TAF7L,CEBPB,ASXL1,KDM1A,BPTF,AR,NR0B2,SIRT1,FOXP2,FOXP1,ADCYAP1,FOXL2,TP53INP1,NCOA6,NPPC,EP300,TAF10,MED1,JUND,TGFB1I1,CNOT1,NR4A2,ARID1A,	0.107326
Molecular function	beta-catenin binding	GO:0008013	4	0.00472724	1.88899	19	101	1206	12110	CTNNBIP1,DACT2,DACT1,SETD1A,SALL1,AMER2,KDM6B,AR,GRIN2B,RORA,FOXO4,FOXO1,EP300,CDH5,CDH1,SOX3,SOX9,TBL1X,NR4A2,	0.107241
Molecular function	peptide-lysine-N-acetyltransferase activity	GO:0061733	9	0.00477481	2.86899	8	28	1206	12110	CLOCK,CREBBP,KAT6B,KAT6A,GTF3C4,EP300,TAF1,SRCAP,	0.106794
Molecular function	S-adenosylmethionine-dependent methyltransferase activity	GO:0008757	6	0.00533605	1.70773	25	147	1206	12110	MEPCE,KMT5B,KMT5A,FBXO11,KMT2D,SMYD5,KMT2C,KMT2B,PRDM8,SETD1B,SETD1A,SETD2,ASH1L,NSD2,SETDB1,METTL4,DOT1L,VCPKMT,IRF4,EEF1AKMT1,DNMT3B,MRM3,EEF2KMT,PRMT5,PRMT3,	0.11769
Molecular function	poly-purine tract binding	GO:0070717	7	0.00606007	2.58209	9	35	1206	12110	LARP1,KHDRBS1,PABPC4,PABPN1,HNRNPU,RBMS1,RBFOX3,DDX3X,PATL2,	0.131827
Molecular function	SUMO binding	GO:0032183	5	0.00624398	3.34715	6	18	1206	12110	UBA2,TDG,LOC131184528,BRD3,BRD2,BRDT,	0.133993
Molecular function	diacylglycerol binding	GO:0019992	4	0.00631487	3.8621	5	13	1206	12110	DGAT1,LOC131190759,RASGRP4,UNC13A,LOC131199462,	0.133707
Molecular function	transferase activity, transferring one-carbon groups	GO:0016741	4	0.0072548	1.61587	28	174	1206	12110	MEPCE,KMT5B,KMT5A,FBXO11,KMT2D,SMYD5,KMT2C,KMT2B,PRDM8,PRDM13,SETD1B,SETD1A,SETD2,ASH1L,NSD2,SETDB1,METTL4,DOT1L,VCPKMT,EED,IRF4,EEF1AKMT1,DNMT3B,MRM3,EEF2KMT,PRMT5,PRMT3,SUZ12,	0.151587
Molecular function	ATP-dependent activity, acting on DNA	GO:0008094	5	0.00820706	1.95613	15	77	1206	12110	BAZ1A,BLM,ATRX,SMARCA4,ERCC6,MCM7,TOP2B,DDX3X,CHD7,CHD6,CHD3,CHD2,CHD1,SRCAP,EP400,	0.167087
Molecular function	protein phosphatase 1 binding	GO:0008157	7	0.0089125	2.44252	9	37	1206	12110	PPP1R2,PHACTR4,ZFYVE9,YLPM1,PPP1R9B,RAPH1,PAWR,RUSC2,USP54,	0.172598
Molecular function	poly(A) binding	GO:0008143	8	0.00919559	2.81161	7	25	1206	12110	KHDRBS1,PABPC4,PABPN1,HNRNPU,RBMS1,RBFOX3,DDX3X,	0.175935
Molecular function	ubiquitin conjugating enzyme binding	GO:0031624	6	0.00984245	2.28215	10	44	1206	12110	RNF217,RNF144A,DCUN1D1,LONRF3,SAE1,FOXL2,ARIH1,RNF19B,RNF40,SIAH2,	0.186069
Molecular function	poly-pyrimidine tract binding	GO:0008187	7	0.00984245	2.28215	10	44	1206	12110	LARP1,MSI1,KHDRBS1,PABPC4,HNRNPU,SREK1,RBMS1,RBFOX3,PATL2,PUF60,	0.186069
Molecular function	scaffold protein binding	GO:0097110	4	0.0119732	1.92576	14	73	1206	12110	DLGAP3,MAP3K9,SHANK3,LOC131204273,CIT,ADCY5,UBTF,LOC131202029,KRT8,LOC131198866,GRIN2B,IKBKB,DSP,TNKS,	0.208938
Molecular function	enzyme binding	GO:0019899	4	0.0127884	1.12811	263	2341	1206	12110	BCR,GATA6,RNF217,CREBBP,LOC131193192,STRN,BHLHE41,LOC131203064,NEFH,RAPGEF1,CACUL1,EGLN1,SKI,ATN1,CASC3,MAP3K9,TBR1,RFXANK,PPP6R2,EIF5B,MSL1,PCCA,SMCR8,SRF,RILP,RIN3,MYCBP2,EGR2,SMARCA4,EXT1,RANBP10,IGSF9B,AKAP13,GAB2,RNF144A,PITPNM3,PEX19,SORT1,TFAP4,DENND5B,LOC131203948,UBE2Z,IGF1R,TBC1D12,UBE2C,NUP153,UBE2O,UBA2,ZMYND15,CABIN1,DACT2,DACT1,TBP,PLEC,POLD3,PABPN1,TDG,ERCC6,HNRNPU,SLC4A2,SMC6,PRKC…	0.22074
Molecular function	histone deacetylase binding	GO:0042826	5	0.0134561	1.68764	20	119	1206	12110	BHLHE41,RFXANK,SRF,TFAP4,ZMYND15,DACT1,HNRNPD,SMG5,HIC1,CEBPB,TOP2B,HOXA10,YY1,HSP90AB1,MIER1,TAL1,DNMT3B,SKOR2,INSM1,RUNX2,	0.229767
Molecular function	nuclear receptor coactivator activity	GO:0030374	6	0.0138617	2.08408	11	53	1206	12110	MED12,KMT2D,ZMIZ2,PRKCB,TRERF1,PPRC1,KDM1A,TP53INP1,NCOA6,MED1,GLMP,	0.234174
Molecular function	DNA secondary structure binding	GO:0000217	6	0.0149549	2.25933	9	40	1206	12110	BLM,HAND2,TBP,ERCC5,HNRNPD,TOP2B,CLSPN,YY1,HMGB1,	0.249982
Molecular function	methylation-dependent protein binding	GO:0140034	5	0.0158883	2.04548	11	54	1206	12110	ATRX,PHF2,ZMYND8,LOC131192695,TP53BP1,BPTF,CHD1,LRWD1,GLYR1,PWP1,SUZ12,	0.254854
Molecular function	methylated histone binding	GO:0035064	6	0.0158883	2.04548	11	54	1206	12110	ATRX,PHF2,ZMYND8,LOC131192695,TP53BP1,BPTF,CHD1,LRWD1,GLYR1,PWP1,SUZ12,	0.254854
Molecular function	poly(U) RNA binding	GO:0008266	8	0.0163364	2.3627	8	34	1206	12110	LARP1,MSI1,KHDRBS1,PABPC4,RBMS1,RBFOX3,PATL2,PUF60,	0.256854
Molecular function	N-acyltransferase activity	GO:0016410	6	0.0178912	1.94351	12	62	1206	12110	CLOCK,CREBBP,NAT16,NAT8L,NAA80,KAT6B,KAT6A,GTF3C4,EP300,NAA30,TAF1,SRCAP,	0.278541
Molecular function	SMAD binding	GO:0046332	4	0.0187575	1.82572	14	77	1206	12110	CREBBP,SKI,TRIM33,PURB,PURA,YY1,FOXA2,EP300,LOC131184528,COL5A2,TGFB1I1,TCF12,SKOR2,USP15,	0.286412
Molecular function	protein kinase C binding	GO:0005080	7	0.0195264	1.86484	13	70	1206	12110	MAP3K9,DACT2,DACT1,TDG,PRKCB,LOC131204273,TOP2B,LOC131186218,DSP,LOC131203767,PAWR,MARCKS,LOC131190259,	0.295314
Molecular function	protein heterodimerization activity	GO:0046982	5	0.0197211	1.27337	70	552	1206	12110	SCX,CLOCK,CREBBP,BHLHE41,NEFH,KCNB1,SKI,HAND2,ITGA9,SYT14,EXT1,PTK7,ZHX1,NR3C2,IL4R,UBA2,PABPN1,TBX18,TBX15,SCRIB,LOC131189820,TAF7L,ADCY2,ASCL1,ADCY5,CEBPB,MLXIP,TOP2B,GUCY1A2,LIFR,MYF6,SAE1,GRIN2B,IKBKB,MYOG,FOXP2,FOXP1,MAF,HNF1A,NR5A1,NPM1,LOC131184528,BMP6,TAF1,SOX18,MYC,HOXA1,UNC13A,FZD4,FZD9,BRAF,LOC131192810,TCF12,TAL1,NOTCH1,NEUROD1,NEUROD2,MAFA,SYCP2,SIN3B,DMRTA2,APP,SOX2,SOX9,SOX4,BCL11…	0.295445
Molecular function	nuclear thyroid hormone receptor binding	GO:0046966	8	0.0210352	2.4238	7	29	1206	12110	MED12,NUP62CL,FUS,TAF7L,NR0B2,NCOA6,MED1,	0.312186
Molecular function	obsolete transcription factor activity, RNA polymerase II transcription factor binding	GO:0001076	0	0.0253425	1.85381	12	65	1206	12110	CLOCK,CREBBP,BHLHE41,MED12,SRF,TBP,SNAPC4,EOMES,TAF2,TAF1,NOTCH1,SPEN,	0.372629
Molecular function	ubiquitin protein ligase activity	GO:0061630	8	0.0257642	1.44136	30	209	1206	12110	RNF216,RNF217,ZSWIM2,GID4,LTN1,TRIM71,ZNRF1,ZNRF3,FBXO4,TRIM24,MYCBP2,RNF144A,UBE3A,UBE2Z,UBE2C,UBE2O,UBOX5,HECTD2,HECTD4,LOC131187273,LONRF3,ANAPC2,ARIH1,HUWE1,UBE2R2,BRAP,RNF19B,RNF38,CBLL1,LOC131194218,	0.358891
Molecular function	catalytic activity, acting on DNA	GO:0140097	4	0.0269039	1.45679	28	193	1206	12110	ALKBH2,BAZ1A,BLM,ATRX,SMARCA4,LOC131191034,TENT4A,TENT4B,POLD3,TDG,POLD2,POLE4,ERCC5,ERCC6,MCM7,TOP2B,METTL4,EME1,DDX3X,CHD7,CHD6,CHD3,CHD2,CHD1,SRCAP,DNMT3B,EP400,POLE,	0.371508
Molecular function	DNA-directed DNA polymerase activity	GO:0003887	7	0.027027	2.51036	6	24	1206	12110	TENT4A,TENT4B,POLD3,POLD2,POLE4,POLE,	0.36999
Molecular function	amyloid-beta binding	GO:0001540	4	0.0294752	1.87214	11	59	1206	12110	DLGAP3,FBXO2,LRPAP1,MAPK8IP2,GSAP,APBB1,APBB3,LOC131203266,FZD4,BACE1,ITM2B,	0.362843
Molecular function	nuclear retinoic acid receptor binding	GO:0042974	8	0.0297809	2.26743	7	31	1206	12110	FUS,ASXL1,NR0B2,NCOA6,MED1,CNOT1,NR4A2,	0.363785
Molecular function	phosphorus-oxygen lyase activity	GO:0016849	4	0.0326579	2.40995	6	25	1206	12110	ADCY9,MOCS1,ADCY2,ADCY5,GUCY1A2,NPR2,	0.395884
Molecular function	ubiquitin-like protein ligase activity	GO:0061659	7	0.0341728	1.40768	30	214	1206	12110	RNF216,RNF217,ZSWIM2,GID4,LTN1,TRIM71,ZNRF1,ZNRF3,FBXO4,TRIM24,MYCBP2,RNF144A,UBE3A,UBE2Z,UBE2C,UBE2O,UBOX5,HECTD2,HECTD4,LOC131187273,LONRF3,ANAPC2,ARIH1,HUWE1,UBE2R2,BRAP,RNF19B,RNF38,CBLL1,LOC131194218,	0.404973
Molecular function	acetyltransferase activity	GO:0016407	6	0.034841	1.77202	12	68	1206	12110	CLOCK,CREBBP,NAT16,NAT8L,NAA80,KAT6B,KAT6A,GTF3C4,EP300,NAA30,TAF1,SRCAP,	0.409833
Molecular function	SH3 domain binding	GO:0017124	5	0.0352098	1.59537	17	107	1206	12110	KHDRBS1,SH3BP5L,GRIK5,SHANK3,WIPF3,ZNF384,SYNJ2,LOC131194414,LOC131203767,EFS,RAPH1,ABI1,EVL,WASF2,WAS,CTTNBP2,DOCK5,	0.411126
Molecular function	extracellular matrix binding	GO:0050840	3	0.0408032	1.78155	11	62	1206	12110	ADAMTS15,ITGA9,CD248,SLIT2,ADAMTSL2,SMOC1,ADAMTS5,ZAN,LOC131203767,LOC131201444,LTBP1,	0.466155
Molecular function	glucose transmembrane transporter activity	GO:0005355	9	0.042381	2.51036	5	20	1206	12110	MFSD4B,LOC131187213,LOC131203408,SLC5A2,SLC2A13,	0.480722
Molecular function	D-glucose transmembrane transporter activity	GO:0055056	8	0.042381	2.51036	5	20	1206	12110	MFSD4B,LOC131187213,LOC131203408,SLC5A2,SLC2A13,	0.480722
Molecular function	hexose transmembrane transporter activity	GO:0015149	7	0.042381	2.51036	5	20	1206	12110	MFSD4B,LOC131187213,LOC131203408,SLC5A2,SLC2A13,	0.480722
Molecular function	histone acetyltransferase binding	GO:0035035	5	0.0470033	2.06736	7	34	1206	12110	LOC131203064,TAF7L,ASH1L,MTF1,CEBPB,APBB1,ZBTB7A,	0.511241
Molecular function	obsolete transcription factor activity, protein binding	GO:0000988	0	0.0480004	1.61587	14	87	1206	12110	CLOCK,CREBBP,BHLHE41,MED12,SRF,MLLT1,TBP,ASCL1,SNAPC4,EOMES,TAF2,TAF1,NOTCH1,SPEN,	0.518534
Cellular component	nuclear lumen	GO:0031981	6	0	1.37276	502	3687	1335	13460	SLC4A1AP,NOC2L,ALKBH2,SUPT20H,MNX1,PKNOX2,LOC131184274,CLOCK,SF1,URI1,CDCA5,GATA6,RNF216,CREBBP,LOC131193192,NCAPH2,LARP7,BHLHE41,OSBPL11,MED15,HOXC10,MED12,MED11,BAZ1A,BAZ1B,MED29,MED22,AGPS,ERGIC2,EGLN1,SKI,TSR1,PTF1A,GZF1,ATN1,CASC3,KMT5B,KMT5A,CTNNBIP1,FBXO11,SRSF9,KMT2D,KHDRBS1,BLM,SMYD5,KMT2C,BOD1L1,KMT2B,NRF1,FUS,RFXANK,LRCH4,NUMA1,ONECUT2,PPWD1,NKX3-2,ATRX,TFIP11,MSL1,HAND2,SMCR8,SRF,MLLT…	0
Cellular component	nucleus	GO:0005634	6	1.11022e-16	1.27641	723	5711	1335	13460	SLC4A1AP,SCX,NOC2L,ALKBH2,PWWP2A,SUPT20H,MNX1,PKNOX2,LOC131184274,LOC131184279,ISL2,CLOCK,RABL6,SF1,URI1,CDCA5,MEPCE,GATA6,RNF216,PRPF38B,CREBBP,LOC131193192,NCAPH2,LARP7,STRN,BHLHE41,OSBPL11,MED15,HOXC10,MED12,MED11,LOC131203064,NEFH,BAZ1A,BAZ1B,MED29,MED22,AGPS,NUP62CL,ERGIC2,EGLN1,ZNF462,UNCX,WTIP,SKI,TSR1,PTF1A,GZF1,NAB2,ATN1,MSI1,CASC3,KMT5B,KMT5A,CTNNBIP1,TBR1,FBXO11,SMO,GMNC,SRSF9,KMT2D,KH…	6.03406e-14
Cellular component	nucleoplasm	GO:0005654	3	6.66134e-16	1.42392	446	3158	1335	13460	SLC4A1AP,NOC2L,ALKBH2,SUPT20H,PKNOX2,LOC131184274,CLOCK,SF1,URI1,CDCA5,GATA6,RNF216,CREBBP,LOC131193192,NCAPH2,LARP7,BHLHE41,OSBPL11,MED15,HOXC10,MED12,MED11,BAZ1B,MED29,MED22,EGLN1,SKI,TSR1,PTF1A,ATN1,CASC3,KMT5B,KMT5A,CTNNBIP1,SRSF9,KMT2D,KHDRBS1,BLM,KMT2C,BOD1L1,KMT2B,NRF1,FUS,RFXANK,LRCH4,NUMA1,ONECUT2,PPWD1,NKX3-2,ATRX,TFIP11,MSL1,HAND2,SMCR8,SRF,MLLT1,HNRNPA1,CIZ1,CABLES1,NOP53,TRIM33,CRKL,…	2.41362e-13
Cellular component	obsolete nuclear part	GO:0044428	0	6.99441e-15	1.31412	525	4028	1335	13460	SLC4A1AP,NOC2L,ALKBH2,SUPT20H,MNX1,PKNOX2,LOC131184274,CLOCK,SF1,URI1,CDCA5,GATA6,RNF216,PRPF38B,CREBBP,LOC131193192,NCAPH2,LARP7,BHLHE41,OSBPL11,MED15,HOXC10,MED12,MED11,BAZ1A,BAZ1B,MED29,MED22,AGPS,NUP62CL,ERGIC2,EGLN1,SKI,TSR1,PTF1A,GZF1,ATN1,CASC3,KMT5B,KMT5A,CTNNBIP1,FBXO11,SRSF9,KMT2D,KHDRBS1,BLM,SMYD5,KMT2C,BOD1L1,KMT2B,NRF1,LOC131204376,FUS,RFXANK,LRCH4,NUMA1,ONECUT2,PPWD1,NKX3-2,ATRX,TFI…	1.90073e-12
Cellular component	obsolete nucleoplasm part	GO:0044451	0	1.25904e-10	1.62652	161	998	1335	13460	SUPT20H,LOC131184274,SF1,URI1,CREBBP,LOC131193192,MED15,HOXC10,MED12,MED11,BAZ1B,MED29,MED22,SKI,KMT2D,BLM,KMT2C,KMT2B,FUS,LRCH4,PPWD1,ATRX,TFIP11,MSL1,MLLT1,HNRNPA1,ATXN7L1,XRRA1,MED13L,SLC2A4RG,MAMLD1,PRDM8,UBE2O,LOC131184348,HP1BP3,ZIC2,TBP,POLE4,ERCC6,HNRNPU,SMC6,HCFC1,MTDH,SETD1B,SETD1A,HNRNPM,LOC131186790,TAF7L,ASH1L,AEBP2,UBN1,TMEM179B,SALL1,KAT6B,KAT6A,SREK1,FANCI,UBOX5,VPS72,SKIC8,LOC131…	2.73716e-08
Cellular component	chromosome	GO:0005694	6	3.00814e-10	1.58411	170	1082	1335	13460	SUPT20H,CLOCK,URI1,CDCA5,CREBBP,NCAPH2,MED12,BAZ1A,BAZ1B,MED22,NUP62CL,KMT5B,KMT5A,FBXO11,KMT2D,BLM,SMYD5,ATRX,TFIP11,MSL1,HAND2,SMCR8,SRF,HNRNPA1,TRIM24,ATXN7L1,SMARCC1,SMARCC2,CFDP1,SMARCA4,LOC131191034,ETAA1,LOC131203948,NUP153,MXD1,HP1BP3,TBP,POLD3,POLD2,POLE4,POLE3,HNRNPU,SMC6,ZMIZ2,DDX18,HCFC1,NUP88,PHC2,SETD1B,SETD1A,LOC131189820,HNRNPM,LOC131186790,PHF2,SETD2,TAF7L,ASH1L,NSD2,UBN1,NPEPPS,…	5.44975e-08
Cellular component	chromatin	GO:0000785	4	3.29769e-09	1.75064	108	622	1335	13460	SUPT20H,CLOCK,CDCA5,CREBBP,BAZ1A,BAZ1B,MED22,NUP62CL,KMT5B,SMYD5,ATRX,MSL1,HAND2,SMCR8,SRF,HNRNPA1,TRIM24,ATXN7L1,SMARCC1,SMARCC2,SMARCA4,LOC131203948,NUP153,MXD1,TBP,POLE4,HCFC1,NUP88,PHC2,SETD1B,SETD1A,LOC131189820,HNRNPM,TAF7L,ASH1L,NSD2,SALL1,VRK1,HIC1,KAT6B,KAT6A,PGR,MCM7,VPS72,TLK1,SKIC8,CEBPB,RPRD2,SRRM2,TNRC18,TOP2B,RSF1,KDM1A,EME1,MYCN,BPTF,AR,SIRT1,YY1,MAF,NPTXR,BRPF1,BEND3,WAPL,FOXD3,F…	5.12085e-07
Cellular component	protein-DNA complex	GO:0032993	3	3.86244e-09	1.70222	117	693	1335	13460	SUPT20H,CLOCK,CDCA5,CREBBP,BAZ1A,BAZ1B,MED22,NUP62CL,KMT5B,SMYD5,ATRX,MSL1,HAND2,SMCR8,SRF,HNRNPA1,TRIM24,ATXN7L1,SMARCC1,SMARCC2,SMARCA4,LOC131203948,NUP153,MXD1,TBP,POLD3,POLD2,POLE4,HCFC1,NUP88,PHC2,SETD1B,SETD1A,LOC131189820,HNRNPM,TAF7L,ASH1L,NSD2,SALL1,VRK1,HIC1,KAT6B,KAT6A,PGR,MCM7,VPS72,TLK1,SKIC8,CEBPB,RPRD2,SRRM2,TNRC18,TOP2B,RSF1,PURB,PURA,KDM1A,HOXA11,EME1,MYCN,BPTF,AR,MYOG,SIRT1,YY1,…	5.24809e-07
Cellular component	intracellular organelle lumen	GO:0070013	5	9.73083e-09	1.20243	561	4704	1335	13460	SLC4A1AP,NOC2L,ALKBH2,SUPT20H,MNX1,PKNOX2,LOC131184274,CLOCK,SF1,URI1,CDCA5,GATA6,ADAMTS13,RNF216,CREBBP,LOC131193192,NCAPH2,LARP7,BHLHE41,OSBPL11,MED15,HOXC10,MED12,MED11,LOC131186483,BAZ1A,BAZ1B,MED29,MED22,AGPS,ERGIC2,EGLN1,SKI,TSR1,PTF1A,GZF1,ATN1,CASC3,KMT5B,KMT5A,CTNNBIP1,FBXO11,MINPP1,SRSF9,KMT2D,KHDRBS1,BLM,SMYD5,KMT2C,BOD1L1,KMT2B,NRF1,FUS,RFXANK,LRCH4,NUMA1,ONECUT2,PPWD1,NKX3-2,ATRX,TFI…	1.17527e-06
Cellular component	organelle lumen	GO:0043233	4	1.08161e-08	1.20166	561	4707	1335	13460	SLC4A1AP,NOC2L,ALKBH2,SUPT20H,MNX1,PKNOX2,LOC131184274,CLOCK,SF1,URI1,CDCA5,GATA6,ADAMTS13,RNF216,CREBBP,LOC131193192,NCAPH2,LARP7,BHLHE41,OSBPL11,MED15,HOXC10,MED12,MED11,LOC131186483,BAZ1A,BAZ1B,MED29,MED22,AGPS,ERGIC2,EGLN1,SKI,TSR1,PTF1A,GZF1,ATN1,CASC3,KMT5B,KMT5A,CTNNBIP1,FBXO11,MINPP1,SRSF9,KMT2D,KHDRBS1,BLM,SMYD5,KMT2C,BOD1L1,KMT2B,NRF1,FUS,RFXANK,LRCH4,NUMA1,ONECUT2,PPWD1,NKX3-2,ATRX,TFI…	1.17571e-06
Cellular component	membrane-enclosed lumen	GO:0031974	3	1.16038e-08	1.20115	561	4709	1335	13460	SLC4A1AP,NOC2L,ALKBH2,SUPT20H,MNX1,PKNOX2,LOC131184274,CLOCK,SF1,URI1,CDCA5,GATA6,ADAMTS13,RNF216,CREBBP,LOC131193192,NCAPH2,LARP7,BHLHE41,OSBPL11,MED15,HOXC10,MED12,MED11,LOC131186483,BAZ1A,BAZ1B,MED29,MED22,AGPS,ERGIC2,EGLN1,SKI,TSR1,PTF1A,GZF1,ATN1,CASC3,KMT5B,KMT5A,CTNNBIP1,FBXO11,MINPP1,SRSF9,KMT2D,KHDRBS1,BLM,SMYD5,KMT2C,BOD1L1,KMT2B,NRF1,FUS,RFXANK,LRCH4,NUMA1,ONECUT2,PPWD1,NKX3-2,ATRX,TFI…	1.14667e-06
Cellular component	transcription regulator complex	GO:0005667	3	1.76715e-08	1.84514	84	459	1335	13460	SCX,CLOCK,GATA6,CREBBP,BHLHE41,MED12,WTIP,SKI,PTF1A,KMT2D,FUS,ONECUT3,HAND2,MLLT1,BSX,MED13L,TFAP4,HDGF,POU3F2,TFAP2A,TBP,OLIG1,OLIG2,LOC131189820,TAF7L,ASCL1,SALL1,POLR1G,CEBPB,MLXIP,TNRC18,TRERF1,KDM1A,HOXA11,HOXA10,MYF6,MIDEAS,SNAPC4,MYOG,SIRT1,YY1,HSP90AB1,BDP1,GTF3C4,HNF1A,MIER1,FOXF2,FOXF1,RCOR3,FOXD3,NCOA6,NR5A1,EP300,BAHCC1,DEAF1,ZFHX3,PHF12,CHD3,TAF10,TAF4,TAF2,TAF1,SOX18,JUND,TCF12,PAX4…	1.60074e-06
Cellular component	obsolete chromosomal part	GO:0044427	0	1.56929e-07	1.53136	137	902	1335	13460	CLOCK,CDCA5,CREBBP,NCAPH2,BAZ1A,BAZ1B,MED22,NUP62CL,KMT5B,KMT2D,BLM,SMYD5,ATRX,TFIP11,MSL1,HAND2,SMCR8,SRF,HNRNPA1,TRIM24,SMARCC1,SMARCC2,SMARCA4,LOC131191034,ETAA1,LOC131203948,NUP153,MXD1,TBP,POLD3,POLD2,POLE4,POLE3,HNRNPU,SMC6,ZMIZ2,NUP88,PHC2,SETD1B,SETD1A,LOC131189820,HNRNPM,PHF2,ASH1L,NSD2,UBN1,SALL1,VRK1,HIC1,LOC131204247,KAT6B,PGR,MCM7,TLK1,RFC1,SKIC8,CEBPB,RPRD2,LOC131192695,SRRM2,CHTF8,…	1.31217e-05
Cellular component	obsolete nuclear chromosome part	GO:0044454	0	5.03039e-07	1.70718	85	502	1335	13460	CLOCK,CDCA5,CREBBP,BAZ1A,KMT5B,BLM,SMYD5,ATRX,TFIP11,HAND2,SRF,TRIM24,SMARCC1,SMARCC2,SMARCA4,ETAA1,LOC131203948,NUP153,MXD1,TBP,POLD3,POLD2,POLE4,POLE3,ZMIZ2,SETD1A,LOC131189820,HNRNPM,SALL1,PGR,TLK1,CEBPB,RPRD2,SRRM2,TP53BP1,TOP2B,RSF1,PURB,PURA,KDM1A,EME1,BPTF,AR,SIRT1,YY1,BEND3,WAPL,FOXD3,FOXC1,SATB1,HSF2,LOC131184528,LOC131196518,PHF12,CHD3,HMGB1,HORMAD2,EED,IRF4,LRWD1,TAF4,TAF1,SOX18,MYC,JU…	3.90574e-05
Cellular component	intracellular membrane-bounded organelle	GO:0043231	5	5.75274e-07	1.0828	1005	9358	1335	13460	SLC4A1AP,SCX,NOC2L,ALKBH2,HTR7,PWWP2A,SUPT20H,MNX1,PKNOX2,LOC131184274,LOC131184279,ISL2,CLOCK,RABL6,SF1,URI1,CDCA5,MEPCE,GATA6,LARP1,ADAMTS13,RNF216,SYNDIG1,PRPF38B,CREBBP,LOC131193192,NCAPH2,LARP7,STRN,BHLHE41,OSBPL11,MED15,HOXC10,MED12,MED11,LOC131186483,LOC131203064,NEFH,CHST7,BAZ1A,BAZ1B,MED29,MED22,AGPS,PXDN,RAPGEF1,NUP62CL,ERGIC2,CHST2,SNX25,EGLN1,ZNF462,KCNB1,UNCX,SNX21,WTIP,SKI,TSR1,PTF1…	4.16882e-05
Cellular component	nuclear chromosome	GO:0000228	7	9.20999e-07	1.65018	91	556	1335	13460	CLOCK,CDCA5,CREBBP,BAZ1A,KMT5B,BLM,SMYD5,ATRX,TFIP11,MSL1,HAND2,SRF,TRIM24,SMARCC1,SMARCC2,SMARCA4,ETAA1,LOC131203948,NUP153,MXD1,TBP,POLD3,POLD2,POLE4,POLE3,HNRNPU,ZMIZ2,SETD1A,LOC131189820,HNRNPM,NSD2,SALL1,THOC5,PGR,TLK1,CEBPB,RPRD2,SRRM2,TP53BP1,TOP2B,RSF1,PURB,PURA,KDM1A,EME1,BPTF,AR,SIRT1,YY1,BEND3,WAPL,FOXD3,FOXC1,SATB1,HSF2,LOC131184528,LOC131196518,PHF12,CHD3,HMGB1,HORMAD2,EED,IRF4,LRWD1…	6.25704e-05
Cellular component	obsolete intracellular part	GO:0044424	0	1.18963e-06	1.04674	1210	11655	1335	13460	SLC4A1AP,SCX,NOC2L,ALKBH2,HTR7,PWWP2A,SUPT20H,MNX1,PKNOX2,LOC131184274,LOC131184279,BCR,ISL2,LRATD2,CLOCK,RABL6,SF1,URI1,CDCA5,MEPCE,GATA6,LARP1,ADAMTS13,RNF216,RNF217,SYNDIG1,PRPF38B,CREBBP,LOC131193192,NCAPH2,LARP7,STRN,MTMR10,BHLHE41,OSBPL11,MED15,HOXC10,MED12,MED11,LOC131186483,LOC131203064,NEFH,CHST7,BAZ1A,BAZ1B,MED29,MED22,AGPS,PXDN,RAPGEF1,NUP62CL,CACUL1,ERGIC2,CHST2,TSR3,SNX25,EGLN1,ZNF46…	7.60664e-05
Cellular component	membrane-bounded organelle	GO:0043227	4	1.37473e-06	1.07498	1034	9698	1335	13460	SLC4A1AP,SCX,NOC2L,ALKBH2,HTR7,PWWP2A,SUPT20H,MNX1,PKNOX2,LOC131184274,LOC131184279,ISL2,CLOCK,RABL6,SF1,URI1,CDCA5,MEPCE,GATA6,LARP1,ADAMTS13,RNF216,SYNDIG1,PRPF38B,CREBBP,LOC131193192,NCAPH2,LARP7,STRN,KCNC2,BHLHE41,OSBPL11,MED15,HOXC10,MED12,MED11,LOC131186483,LOC131203064,NEFH,CHST7,BAZ1A,BAZ1B,MED29,MED22,AGPS,PXDN,RAPGEF1,NUP62CL,ERGIC2,CHST2,SNX25,EGLN1,ZNF462,KCNB1,UNCX,SNX21,WTIP,SKI,TSR…	8.30186e-05
Cellular component	nuclear protein-containing complex	GO:0140513	3	2.57455e-06	1.4321	149	1049	1335	13460	NOC2L,SF1,URI1,PRPF38B,CREBBP,MED15,MED12,MED11,BAZ1A,MED29,MED22,NUP62CL,CASC3,KMT2D,KMT2C,KMT2B,FUS,PPWD1,TFIP11,MSL1,MLLT1,HNRNPA1,SMARCC1,SMARCC2,SMARCA4,MED13L,PRPF40B,PRDM8,RPP30,UBE2C,NUP153,UBA2,TENT4B,TBP,POLD3,POLD2,POLE4,POLE3,ERCC6,DQX1,HNRNPU,LOC131199640,HCFC1,SEH1L,WDR62,NUP88,PHC2,SETD1B,SETD1A,HNRNPM,SMG7,SMG5,SMG6,TAF7L,ASH1L,AEBP2,ASCL1,SALL1,THOC2,THOC5,LOC131204247,SNRPF,SNRN…	0.000147291
Cellular component	histone methyltransferase complex	GO:0035097	6	2.64362e-06	3.10228	20	65	1335	13460	CREBBP,KMT2D,KMT2C,KMT2B,PRDM8,HCFC1,SETD1B,SETD1A,TAF7L,ASH1L,AEBP2,PAXIP1,NCOA6,DOT1L,EP300,EED,TAF4,TAF1,PRMT5,SUZ12,	0.000143681
Cellular component	methyltransferase complex	GO:0034708	5	3.77641e-06	2.71885	24	89	1335	13460	CREBBP,KMT2D,KMT2C,KMT2B,PRDM8,HCFC1,SETD1B,SETD1A,TAF7L,ASH1L,AEBP2,SNRPF,PAXIP1,NCOA6,DOT1L,EP300,RBM15,EED,TAF4,TAF1,CBLL1,PRMT5,RBM15B,SUZ12,	0.000195474
Cellular component	intracellular anatomical structure	GO:0005622	3	4.32235e-06	1.04336	1212	11712	1335	13460	SLC4A1AP,SCX,NOC2L,ALKBH2,HTR7,PWWP2A,SUPT20H,MNX1,PKNOX2,LOC131184274,LOC131184279,BCR,ISL2,LRATD2,CLOCK,RABL6,SF1,URI1,CDCA5,MEPCE,GATA6,LARP1,ADAMTS13,RNF216,RNF217,SYNDIG1,PRPF38B,CREBBP,LOC131193192,NCAPH2,LARP7,STRN,MTMR10,BHLHE41,OSBPL11,MED15,HOXC10,MED12,MED11,LOC131186483,LOC131203064,NEFH,CHST7,BAZ1A,BAZ1B,MED29,MED22,AGPS,PXDN,RAPGEF1,NUP62CL,CACUL1,ERGIC2,CHST2,TSR3,SNX25,EGLN1,ZNF46…	0.000213564
Cellular component	nuclear body	GO:0016604	3	6.36864e-06	1.53264	102	671	1335	13460	LOC131184274,SF1,CREBBP,LOC131193192,HOXC10,BAZ1B,SKI,BLM,LRCH4,PPWD1,ATRX,TFIP11,HNRNPA1,XRRA1,SLC2A4RG,MAMLD1,UBE2O,LOC131184348,HP1BP3,ZIC2,HNRNPU,SMC6,MTDH,SETD1A,HNRNPM,LOC131186790,UBN1,TMEM179B,KAT6A,SREK1,UBOX5,VPS72,LOC131187273,SRRM2,TP53BP1,PPRC1,FYTTD1,APBB1,CWC25,LOC131194011,AR,SNUPN,SIRT1,YLPM1,IK,FOXO4,BDNF,SCHIP1,CELF6,PRCC,TP53INP1,SCAF11,SFMBT2,SYMPK,N4BP1,BABAM1,ARIH1,SATB1,NP…	0.000300987
Cellular component	transferase complex	GO:1990234	4	0.000158237	1.39681	110	794	1335	13460	SUPT20H,URI1,RNF217,CREBBP,MED12,MED11,CACUL1,FBXW8,FBXO11,KMT2D,KMT2C,KMT2B,FBXO42,FUS,FBXO33,FBXO31,MSL1,SMCR8,PRPS2,MLLT1,FEM1A,FBXO4,ATXN7L1,FBXO2,MED13L,LOC131189197,RNF144A,KLHL4,KLHL5,PRDM8,UBE2C,TBP,POLD3,POLD2,POLE4,POLE3,SMC6,HCFC1,PRKD1,PHC2,NDFIP2,SETD1B,SETD1A,TAF7L,ASH1L,AEBP2,AUP1,KAT6B,KAT6A,SNRPF,VPS72,SKIC8,POLR1G,LOC131187273,RPRD2,KBTBD11,DCUN1D1,NEXMIF,PRKAR2B,ABTB2,ABTB3,LOC…	0.00716684
Cellular component	polytene chromosome	GO:0005700	7	0.000169368	1.90445	34	180	1335	13460	URI1,CREBBP,MED12,KMT5B,KMT5A,KMT2D,ATRX,HNRNPA1,ATXN7L1,CFDP1,SETD1B,SETD1A,LOC131186790,ASH1L,NSD2,LOC131204247,RSF1,YY1,HSP90AB1,WAPL,FOXA2,EP300,DEAF1,CHD3,HMGB1,CHD2,CHD1,EED,TADA2B,CDK13,GLYR1,LOC131199460,SIN3B,TBL1X,	0.00736411
Cellular component	intracellular organelle	GO:0043229	4	0.000182454	1.05272	1058	10133	1335	13460	SLC4A1AP,SCX,NOC2L,ALKBH2,HTR7,PWWP2A,SUPT20H,MNX1,PKNOX2,LOC131184274,LOC131184279,ISL2,CLOCK,RABL6,SF1,URI1,CDCA5,MEPCE,GATA6,LARP1,ADAMTS13,RNF216,SYNDIG1,PRPF38B,CREBBP,LOC131193192,NCAPH2,LARP7,STRN,BHLHE41,OSBPL11,MED15,HOXC10,MED12,MED11,LOC131186483,LOC131203064,NEFH,CHST7,BAZ1A,BAZ1B,MED29,MED22,AGPS,PXDN,RAPGEF1,NUP62CL,ERGIC2,CHST2,SNX25,EGLN1,ZNF462,KCNB1,UNCX,SNX21,WTIP,SKI,TSR1,PTF1…	0.00762799
Cellular component	organelle	GO:0043226	3	0.00037163	1.04781	1075	10344	1335	13460	SLC4A1AP,SCX,NOC2L,ALKBH2,HTR7,PWWP2A,SUPT20H,MNX1,PKNOX2,LOC131184274,LOC131184279,BCR,ISL2,CLOCK,RABL6,SF1,URI1,CDCA5,MEPCE,GATA6,LARP1,ADAMTS13,RNF216,SYNDIG1,PRPF38B,CREBBP,LOC131193192,NCAPH2,LARP7,STRN,KCNC2,BHLHE41,OSBPL11,MED15,HOXC10,MED12,MED11,LOC131186483,LOC131203064,NEFH,CHST7,BAZ1A,BAZ1B,MED29,MED22,AGPS,PXDN,RAPGEF1,NUP62CL,ERGIC2,CHST2,SNX25,EGLN1,ZNF462,KCNB1,UNCX,SNX21,WTIP,SKI…	0.0149616
Cellular component	heterochromatin	GO:0000792	5	0.00117779	2.03587	21	104	1335	13460	BAZ1B,KMT5B,ATRX,HNRNPA1,SMARCA4,PHC2,NSD2,SALL1,TLK1,EME1,SIRT1,NPTXR,BEND3,FOXC1,SATB1,EED,LRWD1,IGFBP3,RNF40,DNMT3B,SUZ12,	0.0457235
Cellular component	protein acetyltransferase complex	GO:0031248	6	0.00133112	2.05763	20	98	1335	13460	SUPT20H,CREBBP,MSL1,ATXN7L1,POLE4,HCFC1,TAF7L,KAT6B,KAT6A,VPS72,BRPF1,EP300,NAA30,NAA38,TAF10,TAF4,TAF2,SRCAP,TADA2B,EP400,	0.0498941
Cellular component	acetyltransferase complex	GO:1902493	5	0.00133112	2.05763	20	98	1335	13460	SUPT20H,CREBBP,MSL1,ATXN7L1,POLE4,HCFC1,TAF7L,KAT6B,KAT6A,VPS72,BRPF1,EP300,NAA30,NAA38,TAF10,TAF4,TAF2,SRCAP,TADA2B,EP400,	0.0498941
Cellular component	histone acetyltransferase complex	GO:0000123	7	0.00193194	2.08601	18	87	1335	13460	SUPT20H,CREBBP,MSL1,ATXN7L1,POLE4,HCFC1,TAF7L,KAT6B,KAT6A,VPS72,BRPF1,EP300,TAF10,TAF4,TAF2,SRCAP,TADA2B,EP400,	0.0677426
Cellular component	nuclear speck	GO:0016607	4	0.00242758	1.4959	50	337	1335	13460	LOC131193192,TFIP11,HNRNPA1,SLC2A4RG,HP1BP3,HNRNPU,SETD1A,HNRNPM,LOC131186790,TMEM179B,KAT6A,SREK1,VPS72,LOC131187273,SRRM2,PPRC1,FYTTD1,APBB1,CWC25,AR,YLPM1,IK,FOXO4,BDNF,CELF6,PRCC,SFMBT2,NPM1,STK17A,RBM27,DDX3X,RBM15,NCBP3,CDK13,BRD2,TCF12,RNF169,SF3B2,POU4F2,DGKZ,GLYR1,SART1,REXO4,CBLL1,RBM15B,EFTUD2,EP400,ZC3H18,NR4A2,RFXAP,	0.082462
Cellular component	transcription repressor complex	GO:0017053	4	0.00251765	2.03914	18	89	1335	13460	BHLHE41,SKI,TFAP4,HDGF,SALL1,TNRC18,KDM1A,SIRT1,MIER1,RCOR3,BAHCC1,PHF12,CHD3,SIN3B,INSM1,TBL1X,ARID4B,SPEN,	0.08293
Cellular component	MLL3/4 complex	GO:0044666	7	0.00263866	4.58291	5	11	1335	13460	KMT2D,KMT2C,HCFC1,PAXIP1,NCOA6,	0.0843596
Cellular component	telomerase holoenzyme complex	GO:0005697	4	0.00612435	3.3608	6	18	1335	13460	HNRNPU,SMG7,SMG5,SMG6,TEP1,WRAP53,	0.190205
Cellular component	inclusion body	GO:0016234	4	0.00618118	2.01648	15	75	1335	13460	NEFH,HERPUD1,NUP153,CABIN1,PABPN1,EDEM1,HTT,HSP90AB1,SFMBT2,ARIH1,LOC131192172,HOXC9,HOXD3,LOC131199460,RANGAP1,	0.186637
Cellular component	SWI/SNF superfamily-type complex	GO:0070603	5	0.00703482	2.0457	14	69	1335	13460	BAZ1A,SMARCC1,SMARCC2,SMARCA4,SALL1,TOP2B,RSF1,BPTF,YY1,CHD3,SUZ12,EP400,ARID1A,ARID1B,	0.206672
Cellular component	transcription factor TFIID complex	GO:0005669	5	0.00719893	2.5206	9	36	1335	13460	FUS,MLLT1,TBP,TAF7L,TAF10,TAF4,TAF2,TAF1,GTF2F1,	0.205927
Cellular component	nucleolus	GO:0005730	6	0.00746744	1.25731	105	842	1335	13460	NOC2L,SUPT20H,MNX1,CLOCK,MED22,AGPS,ERGIC2,TSR1,GZF1,FBXO11,SRSF9,BLM,TFIP11,MLLT1,NOP53,CERKL,SMARCA4,RPP30,NUP153,TENT4A,TENT4B,GET4,TBP,ERCC6,DDX18,MTDH,LOC131186780,PHC2,PHF2,KRI1,SMG6,USO1,DEDD,TMEM179B,VRK1,KAT6A,UBTF,RFC1,POLR1G,RPS6KA6,TRERF1,PUM3,MPHOSPH10,TOP2B,NOL4,EME1,NOM1,MYCN,DIAPH2,LOC131194011,DNTTIP1,AGAP2,NKRF,SIRT1,UTP4,UTP3,IK,ATXN7,PPM1E,BEND3,NOVA1,SCAF11,SURF6,N4BP1,RCC2,I…	0.208131
Cellular component	DNA polymerase complex	GO:0042575	6	0.00821178	3.18391	6	19	1335	13460	POLD3,POLD2,POLE4,POLE3,NEXMIF,POLE,	0.223155
Cellular component	catalytic complex	GO:1902494	3	0.00868974	1.1788	179	1531	1335	13460	SUPT20H,URI1,RNF217,CREBBP,MED12,MED11,LOC131186483,BAZ1A,CACUL1,FBXW8,CTNNBIP1,FBXO11,KMT2D,KMT2C,KMT2B,FBXO42,FUS,FBXO33,FBXO31,PPWD1,TFIP11,MSL1,SMCR8,PRPS2,MLLT1,HNRNPA1,FEM1A,FBXO4,ATXN7L1,SMARCC1,SMARCC2,FBXO2,SMARCA4,MED13L,LOC131189197,RNF144A,KLHL4,KLHL5,PRDM8,RPP30,SDHD,UBE2C,UBA2,TBP,POLD3,POLD2,POLE4,POLE3,HNRNPU,SMC6,HCFC1,ADCY9,PRKD1,WDR62,PHC2,NDFIP2,SETD1B,SETD1A,HNRNPM,SMG7,SMG5,…	0.224899
Cellular component	replisome	GO:0030894	4	0.00887907	3.60086	5	14	1335	13460	POLD3,POLD2,PURB,PURA,DONSON,	0.224455
Cellular component	nBAF complex	GO:0071565	6	0.00887907	3.60086	5	14	1335	13460	SMARCC1,SMARCC2,SMARCA4,ARID1A,ARID1B,	0.224455
Cellular component	SCF ubiquitin ligase complex	GO:0019005	7	0.0090939	1.98808	14	71	1335	13460	FBXW8,FBXO11,FBXO42,FBXO33,FBXO31,FBXO4,FBXO2,ABTB2,ABTB3,LOC131197799,LOC131197223,BTBD3,BTBD2,BTBD6,	0.219668
Cellular component	SAGA-type complex	GO:0070461	8	0.0112897	2.71449	7	26	1335	13460	SUPT20H,ATXN7L1,TAF7L,TAF10,TAF4,TAF2,TADA2B,	0.255665
Cellular component	SWI/SNF complex	GO:0016514	6	0.0122481	3.3608	5	15	1335	13460	SMARCC1,SMARCC2,SMARCA4,ARID1A,ARID1B,	0.271707
Cellular component	nuclear matrix	GO:0016363	3	0.0137986	1.71041	19	112	1335	13460	ATN1,BLM,NUMA1,HNRNPU,HNRNPM,ZNF326,PGR,PHACTR3,CEBPB,YY1,ATXN7,ZNF703,SATB1,NPM1,LOC131184528,TEP1,TGFB1I1,LOC131188341,SRPK1,	0.299981
Cellular component	dendritic spine	GO:0043197	7	0.0145402	1.54673	27	176	1335	13460	SYNDIG1,STRN,DLGAP3,FUS,LOC131187392,FBXO2,KCNN2,GRIK3,GRM1,SHANK3,PPP1R2,SLC8A1,PGR,APBB1,DOCK10,DDN,PRKAR2B,GRIN2B,LRRC4,PPP1R1B,PPP1R9B,LAMA2,ATP2B1,ABL2,MARCKS,APP,CTTNBP2,	0.309907
Cellular component	ubiquitin ligase complex	GO:0000151	5	0.0147362	1.38749	45	327	1335	13460	RNF217,MED12,MED11,CACUL1,FBXW8,FBXO11,FBXO42,FBXO33,FBXO31,FEM1A,FBXO4,FBXO2,LOC131189197,RNF144A,KLHL4,KLHL5,UBE2C,PHC2,NDFIP2,AUP1,LOC131187273,KBTBD11,DCUN1D1,ABTB2,ABTB3,LOC131197799,ANAPC4,ANAPC2,ARIH1,KLHL42,KLHL21,DCAF8,LOC131197223,MED1,BRAP,RNF19B,RNF40,BTBD3,BTBD2,BTBD6,CDK8,CBLL1,SIAH2,KCTD2,LOC131194218,	0.308043
Cellular component	neuron spine	GO:0044309	6	0.0155901	1.53799	27	177	1335	13460	SYNDIG1,STRN,DLGAP3,FUS,LOC131187392,FBXO2,KCNN2,GRIK3,GRM1,SHANK3,PPP1R2,SLC8A1,PGR,APBB1,DOCK10,DDN,PRKAR2B,GRIN2B,LRRC4,PPP1R1B,PPP1R9B,LAMA2,ATP2B1,ABL2,MARCKS,APP,CTTNBP2,	0.319744
Cellular component	brahma complex	GO:0035060	6	0.0163877	3.15075	5	16	1335	13460	SMARCC1,SMARCC2,SMARCA4,ARID1A,ARID1B,	0.329879
Cellular component	muscle tendon junction	GO:0005927	6	0.017068	2.5206	7	28	1335	13460	TRIM71,LOC131187392,PLEC,COMP,TGFB1I1,ABL2,EFHD2,	0.337327
Cellular component	replication fork	GO:0005657	3	0.0200654	1.98047	11	56	1335	13460	BLM,ETAA1,POLD3,POLD2,ZMIZ2,RFC1,TP53BP1,PURB,PURA,DONSON,CDT1,	0.38265
Cellular component	cytoplasmic ribonucleoprotein granule	GO:0036464	7	0.0205941	1.46831	30	206	1335	13460	CLOCK,LARP1,WTIP,TRIM71,PABPC4,TENT4A,TENT4B,HNRNPU,MEX3D,MEX3C,MEX3B,UBR4,TNRC6A,PURA,NANOS3,MCRIP2,GIGYF2,HTT,UBAP2,KPNB1,ATXN2,KHSRP,DDX3X,LOC131205082,HOXD10,LOC131199460,BTBD2,CNOT1,PATL2,MARCKS,	0.385962
Cellular component	PML body	GO:0016605	4	0.0211825	1.84607	13	71	1335	13460	CREBBP,SKI,BLM,LRCH4,ATRX,SMC6,UBN1,KAT6A,SIRT1,TP53INP1,N4BP1,SATB1,LOC131184528,	0.39026
Cellular component	presynaptic periactive zone	GO:0036062	6	0.0213612	2.96541	5	17	1335	13460	MYCBP2,SYN2,WASL,PPP1R9B,WAS,	0.386994
Cellular component	obsolete cell	GO:0005623	0	0.0224083	1.00963	1304	13022	1335	13460	SLC4A1AP,SCX,NOC2L,ALKBH2,HTR7,PWWP2A,SUPT20H,MNX1,PKNOX2,LOC131184274,LOC131184279,BCR,ISL2,LRATD2,CLOCK,RABL6,SF1,URI1,CDCA5,MEPCE,GATA6,ADAMTS15,LARP1,ADAMTS13,RNF216,RNF217,SYNDIG1,PRPF38B,CREBBP,LOC131193192,NCAPH2,LARP7,STRN,MTMR10,KCNC2,BHLHE41,OSBPL11,MED15,HOXC10,MED12,MED11,LOC131186483,LOC131203064,DLGAP3,NEFH,CHST7,BAZ1A,BAZ1B,MED29,MED22,AGPS,PXDN,RAPGEF1,NUP62CL,CACUL1,ERGIC2,CHST2,…	0.399309
Cellular component	mediator complex	GO:0016592	4	0.0260911	2.17998	8	37	1335	13460	MED15,MED12,MED11,MED29,MED22,MED13L,MED1,CDK8,	0.450174
Cellular component	ribonucleoprotein granule	GO:0035770	6	0.0285168	1.4207	31	220	1335	13460	CLOCK,LARP1,WTIP,TRIM71,PABPC4,TENT4A,TENT4B,HNRNPU,MEX3D,MEX3C,MEX3B,UBR4,TNRC6A,PURA,NANOS3,MCRIP2,GIGYF2,HTT,UBAP2,KPNB1,ATXN2,SYMPK,KHSRP,DDX3X,LOC131205082,HOXD10,LOC131199460,BTBD2,CNOT1,PATL2,MARCKS,	0.424626
Cellular component	intracellular protein-containing complex	GO:0140535	3	0.030593	1.19291	104	879	1335	13460	SUPT20H,URI1,RNF217,CREBBP,MED12,MED11,CACUL1,FBXW8,CTNNBIP1,FBXO11,FBXO42,FUS,NRDC,FBXO33,FBXO31,BCAS4,MSL1,SMCR8,MLLT1,FEM1A,FBXO4,ATXN7L1,FBXO2,FBF1,MED13L,LOC131189197,RNF144A,KLHL4,KLHL5,RPP30,UBE2C,TBP,POLD3,POLD2,POLE4,POLE3,HNRNPU,HCFC1,PHC2,NDFIP2,TAF7L,AUP1,ZNF326,KAT6B,KAT6A,VPS72,SKIC8,POLR1G,LOC131187273,RPRD2,KBTBD11,CIAO2B,DCUN1D1,EME1,NEXMIF,PRKAR2B,SNUPN,ABTB2,ABTB3,LOC131197799,…	0.449386
Cellular component	non-membrane-bounded organelle	GO:0043228	4	0.0325257	1.08036	391	3649	1335	13460	NOC2L,ALKBH2,SUPT20H,MNX1,PKNOX2,CLOCK,RABL6,SF1,URI1,CDCA5,LARP1,CREBBP,NCAPH2,MED12,NEFH,BAZ1A,BAZ1B,MED22,AGPS,NUP62CL,ERGIC2,WTIP,SKI,TSR1,GZF1,KMT5B,KMT5A,FBXO11,SRSF9,KMT2D,BLM,SMYD5,FBXO31,TRIM71,LRGUK,NUMA1,ONECUT2,ATRX,TFIP11,MSL1,HAND2,SMCR8,SRF,MLLT1,LOC131187392,HNRNPA1,RILP,NOP53,TRIM24,ATXN7L1,SMARCC1,SMARCC2,LIMCH1,CFDP1,ADGRB2,CERKL,MYCBP2,FBF1,C5H10orf71,KCNN2,SMARCA4,PCLO,MRPS24…	0.471406
Cellular component	intracellular non-membrane-bounded organelle	GO:0043232	5	0.0325257	1.08036	391	3649	1335	13460	NOC2L,ALKBH2,SUPT20H,MNX1,PKNOX2,CLOCK,RABL6,SF1,URI1,CDCA5,LARP1,CREBBP,NCAPH2,MED12,NEFH,BAZ1A,BAZ1B,MED22,AGPS,NUP62CL,ERGIC2,WTIP,SKI,TSR1,GZF1,KMT5B,KMT5A,FBXO11,SRSF9,KMT2D,BLM,SMYD5,FBXO31,TRIM71,LRGUK,NUMA1,ONECUT2,ATRX,TFIP11,MSL1,HAND2,SMCR8,SRF,MLLT1,LOC131187392,HNRNPA1,RILP,NOP53,TRIM24,ATXN7L1,SMARCC1,SMARCC2,LIMCH1,CFDP1,ADGRB2,CERKL,MYCBP2,FBF1,C5H10orf71,KCNN2,SMARCA4,PCLO,MRPS24…	0.471406
Cellular component	obsolete cell part	GO:0044464	0	0.0325647	1.00894	1303	13021	1335	13460	SLC4A1AP,SCX,NOC2L,ALKBH2,HTR7,PWWP2A,SUPT20H,MNX1,PKNOX2,LOC131184274,LOC131184279,BCR,ISL2,LRATD2,CLOCK,RABL6,SF1,URI1,CDCA5,MEPCE,GATA6,ADAMTS15,LARP1,ADAMTS13,RNF216,RNF217,SYNDIG1,PRPF38B,CREBBP,LOC131193192,NCAPH2,LARP7,STRN,MTMR10,KCNC2,BHLHE41,OSBPL11,MED15,HOXC10,MED12,MED11,LOC131186483,LOC131203064,DLGAP3,NEFH,CHST7,BAZ1A,BAZ1B,MED29,MED22,AGPS,PXDN,RAPGEF1,NUP62CL,CACUL1,ERGIC2,CHST2,…	0.459712
Cellular component	sex chromosome	GO:0000803	7	0.0344916	1.97264	9	46	1335	13460	MSL1,SMARCC1,HNRNPU,SMC6,NSD2,LOC131191241,EED,SIN3B,SUZ12,	0.474587
Cellular component	catalytic step 2 spliceosome	GO:0071013	5	0.0366054	1.64387	15	92	1335	13460	PPWD1,TFIP11,HNRNPA1,HNRNPU,WDR62,HNRNPM,SNRPF,SRRM2,RBMX2,DDX41,TEP1,SF3B2,SART1,EFTUD2,ALYREF,	0.497376
Cellular component	cullin-RING ubiquitin ligase complex	GO:0031461	6	0.0386526	1.41154	28	200	1335	13460	CACUL1,FBXW8,FBXO11,FBXO42,FBXO33,FBXO31,FEM1A,FBXO4,FBXO2,LOC131189197,KLHL4,KLHL5,UBE2C,LOC131187273,KBTBD11,ABTB2,ABTB3,LOC131197799,ANAPC4,ANAPC2,KLHL42,KLHL21,DCAF8,LOC131197223,BTBD3,BTBD2,BTBD6,KCTD2,	0.488551
Cellular component	protein-containing complex	GO:0032991	2	0.0392731	1.06207	511	4851	1335	13460	SCX,NOC2L,SUPT20H,BCR,CLOCK,SF1,URI1,CDCA5,GATA6,LARP1,RNF217,PRPF38B,CREBBP,NCAPH2,STRN,KCNC2,BHLHE41,MED15,MED12,MED11,LOC131186483,BAZ1A,BAZ1B,MED29,MED22,NUP62CL,CACUL1,KCNB1,WTIP,SKI,TSR1,PTF1A,KCNG2,MSI1,CASC3,KMT5B,FBXW8,CTNNBIP1,FBXO11,KMT2D,KHDRBS1,SMYD5,KMT2C,KMT2B,FBXO42,FUS,LOC131198481,NRDC,FBXO33,FBXO31,TRIM71,NUMA1,ONECUT3,PPWD1,UNC80,BCAS4,ATRX,TFIP11,MSL1,LOC131192761,HAND2,NAF1,…	0.490688
Cellular component	RNA polymerase II, holoenzyme	GO:0016591	9	0.0399263	1.59721	16	101	1335	13460	URI1,MED12,FUS,MLLT1,MED13L,TBP,TAF7L,SKIC8,RPRD2,INTS3,TAF10,TAF4,TAF2,TAF1,GTF2F1,ZNF609,	0.493181
Cellular component	nuclear periphery	GO:0034399	3	0.0405722	1.44897	24	167	1335	13460	ATN1,BLM,NUMA1,NUP153,LMNB2,HNRNPU,HNRNPM,ZNF326,PGR,PHACTR3,CEBPB,TCERG1,YY1,KPNB1,ATXN7,ZNF703,SATB1,NPM1,LOC131184528,TEP1,TGFB1I1,LOC131188341,LOC131199460,SRPK1,	0.495528
Cellular component	histone deacetylase complex	GO:0000118	4	0.0413708	1.72841	12	70	1335	13460	SALL1,TRERF1,MIDEAS,DNTTIP1,PHF12,CHD3,PHF21A,ZNF541,SIN3B,TBL1X,ARID4B,EP400,	0.499667
Cellular component	P granule	GO:0043186	8	0.0441038	1.76042	11	63	1335	13460	PABPC4,TENT4A,TENT4B,MEX3D,MEX3C,MEX3B,UBR4,PURA,KPNB1,DDX3X,LOC131199460,	0.515493
Cellular component	nuclear replication fork	GO:0043596	4	0.0453149	2.24053	6	27	1335	13460	ETAA1,POLD3,POLD2,ZMIZ2,PURB,PURA,	0.524014
Biological process	RNA biosynthetic process	GO:0032774	7	0	1.53535	554	3668	1348	13703	SCX,NOC2L,SUPT20H,MNX1,PKNOX2,LOC131184274,LOC131184279,ISL2,CLOCK,SF1,URI1,MEPCE,GATA6,BAZ2B,PRPF38B,CREBBP,LOC131193192,LARP7,BHLHE41,MED15,HOXC10,MED12,LOC131203064,BAZ1A,BAZ1B,MED29,MED22,NUP62CL,TSR3,EGLN1,ZNF462,UNCX,WTIP,SKI,TSR1,PTF1A,GZF1,NAB2,ATN1,CASC3,KMT5B,KMT5A,CTNNBIP1,TBR1,FBXO11,SMO,SRSF9,KMT2D,KHDRBS1,BLM,DLX2,DLX3,DLX6,KMT2B,NRF1,FUS,RFXANK,LRCH4,TRIM71,NUMA1,ONECUT2,ONECUT3,PP…	0
Biological process	negative regulation of transcription by RNA polymerase II	GO:0000122	11	0	1.98266	173	887	1348	13703	NOC2L,LOC131184274,LOC131184279,CLOCK,URI1,MEPCE,GATA6,CREBBP,LARP7,BHLHE41,ZNF462,SKI,GZF1,ATN1,KMT5A,CTNNBIP1,SMO,DLX2,NKX3-2,ATRX,SRF,TBX1,TBX3,NOP53,TRIM33,SMARCC2,SMARCA4,ZHX1,MSX1,HDGF,POU3F3,TFAP2A,MXD1,LOC131184348,DACT1,TGIF2,OLIG2,TDG,TBX18,TBX15,HNRNPU,HCFC1,PRDM13,MTDH,NFATC3,LOC131189820,SETD2,TAF7L,CIC,AEBP2,ASCL1,NSD2,FOSB,SALL1,SALL2,HIC1,LOC131204247,VPS72,RFC1,CEBPB,MLXIP,TCERG1…	0
Biological process	obsolete regulation of cellular macromolecule biosynthetic process	GO:2000112	0	0	1.58466	523	3355	1348	13703	SCX,NOC2L,SUPT20H,MNX1,PKNOX2,LOC131184274,LOC131184279,ISL2,CLOCK,URI1,MEPCE,GATA6,BAZ2B,LARP1,CREBBP,LOC131193192,LARP7,BHLHE41,HOXC10,MED12,LOC131203064,BAZ1A,BAZ1B,MED29,MED22,NUP62CL,EGLN1,ZNF462,UNCX,WTIP,SKI,PTF1A,GZF1,NAB2,ATN1,MSI1,KMT5B,KMT5A,CTNNBIP1,TBR1,FBXO11,SMO,KMT2D,KHDRBS1,BLM,DLX2,DLX3,DLX6,KMT2B,NRF1,RFXANK,LRCH4,TRIM71,NUMA1,ONECUT2,ONECUT3,NKX3-2,EIF5B,ATRX,MSL1,HAND2,NAF1,S…	0
Biological process	obsolete negative regulation of cellular macromolecule biosynthetic process	GO:2000113	0	0	1.84826	254	1397	1348	13703	SCX,NOC2L,LOC131184274,LOC131184279,CLOCK,URI1,MEPCE,GATA6,LARP1,CREBBP,LARP7,BHLHE41,BAZ1A,ZNF462,SKI,GZF1,NAB2,ATN1,MSI1,KMT5B,KMT5A,CTNNBIP1,FBXO11,SMO,KMT2D,KHDRBS1,BLM,DLX2,LRCH4,TRIM71,NKX3-2,ATRX,SRF,IGF2BP3,HNRNPA1,TBX1,TBX3,BICC1,NOP53,TRIM33,TRIM24,SMARCC2,SMARCA4,LOC131184745,OTUD6B,ZHX1,LOC131191034,MSX1,TFAP4,HDGF,PRDM8,POU3F3,BHLHE22,TFAP2A,MXD1,ZMYND15,LOC131184348,TENT4B,LMNB2,ZIC…	0
Biological process	nucleobase-containing compound biosynthetic process	GO:0034654	5	0	1.44139	590	4161	1348	13703	SCX,NOC2L,SUPT20H,MNX1,PKNOX2,LOC131184274,LOC131184279,ISL2,CLOCK,SF1,URI1,MEPCE,GATA6,BAZ2B,PRPF38B,CREBBP,LOC131193192,LARP7,BHLHE41,MED15,HOXC10,MED12,LOC131203064,BAZ1A,BAZ1B,MED29,MED22,NUP62CL,TSR3,EGLN1,ZNF462,UNCX,WTIP,SKI,TSR1,PTF1A,GZF1,NAB2,ATN1,CASC3,KMT5B,KMT5A,CTNNBIP1,TBR1,FBXO11,SMO,SRSF9,KMT2D,KHDRBS1,BLM,DLX2,DLX3,DLX6,KMT2B,NRF1,FUS,RFXANK,LRCH4,TRIM71,NUMA1,ONECUT2,ONECUT3,PP…	0
Biological process	obsolete regulation of nitrogen compound metabolic process	GO:0051171	0	0	1.3743	693	5126	1348	13703	SCX,NOC2L,SUPT20H,MNX1,PKNOX2,LOC131184274,LOC131184279,BCR,ISL2,CLOCK,SF1,URI1,MEPCE,GATA6,BAZ2B,LARP1,RNF217,CREBBP,LOC131193192,LARP7,STRN,BHLHE41,MED15,HOXC10,MED12,LOC131203064,BAZ1A,BAZ1B,MED29,MED22,RAPGEF1,NUP62CL,CACUL1,SNX25,EGLN1,ZNF462,UNCX,WTIP,SKI,PTF1A,GZF1,NAB2,ATN1,MSI1,KMT5B,MAP3K9,KMT5A,FBXW8,CTNNBIP1,TBR1,FBXO11,SMO,SRSF9,KMT2D,KHDRBS1,BLM,DLX2,DLX3,DLX6,KMT2B,NRF1,FUS,NRDC,HT…	0
Biological process	regulation of RNA metabolic process	GO:0051252	7	0	1.61021	511	3226	1348	13703	SCX,NOC2L,SUPT20H,MNX1,PKNOX2,LOC131184274,LOC131184279,ISL2,CLOCK,SF1,URI1,MEPCE,GATA6,BAZ2B,LARP1,CREBBP,LOC131193192,LARP7,BHLHE41,MED15,HOXC10,MED12,LOC131203064,BAZ1A,BAZ1B,MED29,MED22,NUP62CL,EGLN1,ZNF462,UNCX,WTIP,SKI,PTF1A,GZF1,NAB2,ATN1,KMT5B,KMT5A,CTNNBIP1,TBR1,FBXO11,SMO,SRSF9,KMT2D,KHDRBS1,BLM,DLX2,DLX3,DLX6,KMT2B,NRF1,FUS,RFXANK,LRCH4,TRIM71,NUMA1,ONECUT2,ONECUT3,NKX3-2,ATRX,MSL1,HAN…	0
Biological process	negative regulation of RNA metabolic process	GO:0051253	8	0	1.86807	240	1306	1348	13703	SCX,NOC2L,LOC131184274,LOC131184279,CLOCK,SF1,URI1,MEPCE,GATA6,LARP1,CREBBP,LARP7,BHLHE41,BAZ1A,ZNF462,WTIP,SKI,GZF1,NAB2,ATN1,KMT5B,KMT5A,CTNNBIP1,FBXO11,SMO,SRSF9,KMT2D,KHDRBS1,DLX2,LRCH4,NKX3-2,ATRX,NAF1,SRF,HNRNPA1,TBX1,TBX3,NOP53,TRIM33,TRIM24,SMARCC2,MYCBP2,SMARCA4,LOC131184745,ZHX1,MSX1,TFAP4,HDGF,PRDM8,POU3F3,SHQ1,BHLHE22,TFAP2A,MXD1,ZMYND15,LOC131184348,LMNB2,ZIC2,DACT1,TGIF2,OLIG2,SFSWA…	0
Biological process	positive regulation of RNA metabolic process	GO:0051254	8	0	1.75003	298	1731	1348	13703	SCX,SUPT20H,LOC131184274,LOC131184279,ISL2,CLOCK,GATA6,CREBBP,HOXC10,MED12,LOC131203064,NUP62CL,EGLN1,SKI,PTF1A,ATN1,TBR1,SMO,KMT2D,BLM,DLX2,DLX3,KMT2B,NRF1,FUS,RFXANK,TRIM71,ONECUT2,ONECUT3,NKX3-2,ATRX,MSL1,HAND2,SRF,TBX1,TBX3,TRIM24,SMARCC1,SMARCC2,BSX,MYCBP2,EGR2,SMARCA4,LOC131184745,CSRNP3,TOX3,MSX1,TFAP4,HDGF,CRTC2,PRDM2,UBE3A,IGF1R,POU3F2,POU3F3,BHLHE23,RAI1,TFAP2A,AUTS2,NUP153,LOC131184348…	0
Biological process	positive regulation of RNA biosynthetic process	GO:1902680	9	0	1.80591	283	1593	1348	13703	SCX,SUPT20H,LOC131184274,LOC131184279,ISL2,CLOCK,GATA6,CREBBP,HOXC10,MED12,LOC131203064,NUP62CL,EGLN1,SKI,PTF1A,ATN1,TBR1,SMO,KMT2D,BLM,DLX2,DLX3,KMT2B,NRF1,FUS,RFXANK,ONECUT2,ONECUT3,NKX3-2,ATRX,MSL1,HAND2,SRF,TBX1,TBX3,TRIM24,SMARCC1,SMARCC2,BSX,EGR2,SMARCA4,LOC131184745,CSRNP3,TOX3,MSX1,TFAP4,HDGF,CRTC2,PRDM2,UBE3A,IGF1R,POU3F2,POU3F3,BHLHE23,RAI1,TFAP2A,AUTS2,NUP153,LOC131184348,ZIC2,ZIC3,ZIC…	0
Biological process	negative regulation of RNA biosynthetic process	GO:1902679	9	0	1.90445	228	1217	1348	13703	SCX,NOC2L,LOC131184274,LOC131184279,CLOCK,SF1,URI1,MEPCE,GATA6,CREBBP,LARP7,BHLHE41,BAZ1A,ZNF462,WTIP,SKI,GZF1,NAB2,ATN1,KMT5B,KMT5A,CTNNBIP1,FBXO11,SMO,KMT2D,KHDRBS1,DLX2,LRCH4,NKX3-2,ATRX,SRF,TBX1,TBX3,NOP53,TRIM33,TRIM24,SMARCC2,SMARCA4,LOC131184745,ZHX1,MSX1,TFAP4,HDGF,PRDM8,POU3F3,BHLHE22,TFAP2A,MXD1,ZMYND15,LOC131184348,LMNB2,ZIC2,DACT1,TGIF2,OLIG2,TDG,TBX18,TBX15,HNRNPU,HCFC1,PRDM13,MTDH,P…	0
Biological process	regulation of RNA biosynthetic process	GO:2001141	8	0	1.64158	478	2960	1348	13703	SCX,NOC2L,SUPT20H,MNX1,PKNOX2,LOC131184274,LOC131184279,ISL2,CLOCK,SF1,URI1,MEPCE,GATA6,BAZ2B,CREBBP,LOC131193192,LARP7,BHLHE41,MED15,HOXC10,MED12,LOC131203064,BAZ1A,BAZ1B,MED29,MED22,NUP62CL,EGLN1,ZNF462,UNCX,WTIP,SKI,PTF1A,GZF1,NAB2,ATN1,KMT5B,KMT5A,CTNNBIP1,TBR1,FBXO11,SMO,KMT2D,KHDRBS1,BLM,DLX2,DLX3,DLX6,KMT2B,NRF1,FUS,RFXANK,LRCH4,NUMA1,ONECUT2,ONECUT3,NKX3-2,ATRX,MSL1,HAND2,SRF,MLLT1,TBX1,T…	0
Biological process	regulation of nucleobase-containing compound metabolic process	GO:0019219	6	0	1.53969	528	3486	1348	13703	SCX,NOC2L,SUPT20H,MNX1,PKNOX2,LOC131184274,LOC131184279,ISL2,CLOCK,SF1,URI1,MEPCE,GATA6,BAZ2B,LARP1,CREBBP,LOC131193192,LARP7,BHLHE41,MED15,HOXC10,MED12,LOC131203064,BAZ1A,BAZ1B,MED29,MED22,NUP62CL,EGLN1,ZNF462,UNCX,WTIP,SKI,PTF1A,GZF1,NAB2,ATN1,KMT5B,KMT5A,CTNNBIP1,TBR1,FBXO11,SMO,SRSF9,KMT2D,KHDRBS1,BLM,DLX2,DLX3,DLX6,KMT2B,NRF1,FUS,RFXANK,LRCH4,TRIM71,NUMA1,ONECUT2,ONECUT3,NKX3-2,ATRX,TFIP11,M…	0
Biological process	regulation of metabolic process	GO:0019222	4	0	1.29101	762	6000	1348	13703	SCX,NOC2L,SUPT20H,MNX1,PKNOX2,LOC131184274,LOC131184279,BCR,ISL2,CLOCK,SF1,URI1,MEPCE,GATA6,BAZ2B,LARP1,RNF216,RNF217,CREBBP,LOC131193192,LARP7,STRN,BHLHE41,MED15,HOXC10,MED12,LOC131203064,BAZ1A,BAZ1B,MED29,MED22,RAPGEF1,NUP62CL,CACUL1,SNX25,EGLN1,ZNF462,UNCX,WTIP,SKI,PTF1A,GZF1,NAB2,ATN1,MSI1,CASC3,KMT5B,MAP3K9,KMT5A,DGAT1,FBXW8,CTNNBIP1,TBR1,FBXO11,SMO,SRSF9,KMT2D,KHDRBS1,BLM,DLX2,DLX3,KMT2C,DL…	0
Biological process	obsolete positive regulation of nucleic acid-templated transcription	GO:1903508	0	0	1.80705	283	1592	1348	13703	SCX,SUPT20H,LOC131184274,LOC131184279,ISL2,CLOCK,GATA6,CREBBP,HOXC10,MED12,LOC131203064,NUP62CL,EGLN1,SKI,PTF1A,ATN1,TBR1,SMO,KMT2D,BLM,DLX2,DLX3,KMT2B,NRF1,FUS,RFXANK,ONECUT2,ONECUT3,NKX3-2,ATRX,MSL1,HAND2,SRF,TBX1,TBX3,TRIM24,SMARCC1,SMARCC2,BSX,EGR2,SMARCA4,LOC131184745,CSRNP3,TOX3,MSX1,TFAP4,HDGF,CRTC2,PRDM2,UBE3A,IGF1R,POU3F2,POU3F3,BHLHE23,RAI1,TFAP2A,AUTS2,NUP153,LOC131184348,ZIC2,ZIC3,ZIC…	0
Biological process	obsolete regulation of nucleic acid-templated transcription	GO:1903506	0	0	1.64603	478	2952	1348	13703	SCX,NOC2L,SUPT20H,MNX1,PKNOX2,LOC131184274,LOC131184279,ISL2,CLOCK,SF1,URI1,MEPCE,GATA6,BAZ2B,CREBBP,LOC131193192,LARP7,BHLHE41,MED15,HOXC10,MED12,LOC131203064,BAZ1A,BAZ1B,MED29,MED22,NUP62CL,EGLN1,ZNF462,UNCX,WTIP,SKI,PTF1A,GZF1,NAB2,ATN1,KMT5B,KMT5A,CTNNBIP1,TBR1,FBXO11,SMO,KMT2D,KHDRBS1,BLM,DLX2,DLX3,DLX6,KMT2B,NRF1,FUS,RFXANK,LRCH4,NUMA1,ONECUT2,ONECUT3,NKX3-2,ATRX,MSL1,HAND2,SRF,MLLT1,TBX1,T…	0
Biological process	nucleobase-containing compound metabolic process	GO:0006139	4	0	1.33307	649	4949	1348	13703	SCX,NOC2L,ALKBH2,SUPT20H,MNX1,PKNOX2,LOC131184274,LOC131184279,ISL2,CLOCK,SF1,URI1,CDCA5,MEPCE,GATA6,BAZ2B,LARP1,PRPF38B,CREBBP,LOC131193192,LARP7,BHLHE41,MED15,HOXC10,MED12,LOC131203064,BAZ1A,BAZ1B,MED29,MED22,NUP62CL,TSR3,EGLN1,ZNF462,UNCX,WTIP,SKI,TSR1,PTF1A,GZF1,NAB2,ATN1,CASC3,KMT5B,KMT5A,DGAT1,CTNNBIP1,TBR1,FBXO11,SMO,GMNC,SRSF9,KMT2D,KHDRBS1,BLM,DLX2,DLX3,DLX6,BOD1L1,KMT2B,NRF1,FUS,RFXANK,…	0
Biological process	DNA-templated transcription	GO:0006351	8	0	1.6226	487	3051	1348	13703	SCX,NOC2L,SUPT20H,MNX1,PKNOX2,LOC131184274,LOC131184279,ISL2,CLOCK,URI1,MEPCE,GATA6,BAZ2B,CREBBP,LOC131193192,LARP7,BHLHE41,MED15,HOXC10,MED12,LOC131203064,BAZ1A,BAZ1B,MED29,MED22,NUP62CL,EGLN1,ZNF462,UNCX,WTIP,SKI,PTF1A,GZF1,NAB2,ATN1,KMT5B,KMT5A,CTNNBIP1,TBR1,FBXO11,SMO,KMT2D,KHDRBS1,BLM,DLX2,DLX3,DLX6,KMT2B,NRF1,FUS,RFXANK,LRCH4,NUMA1,ONECUT2,ONECUT3,NKX3-2,ATRX,MSL1,HAND2,SRF,MLLT1,TBX1,TBX4,…	0
Biological process	regulation of DNA-templated transcription	GO:0006355	9	0	1.65581	474	2910	1348	13703	SCX,NOC2L,SUPT20H,MNX1,PKNOX2,LOC131184274,LOC131184279,ISL2,CLOCK,URI1,MEPCE,GATA6,BAZ2B,CREBBP,LOC131193192,LARP7,BHLHE41,HOXC10,MED12,LOC131203064,BAZ1A,BAZ1B,MED29,MED22,NUP62CL,EGLN1,ZNF462,UNCX,WTIP,SKI,PTF1A,GZF1,NAB2,ATN1,KMT5B,KMT5A,CTNNBIP1,TBR1,FBXO11,SMO,KMT2D,KHDRBS1,BLM,DLX2,DLX3,DLX6,KMT2B,NRF1,RFXANK,LRCH4,NUMA1,ONECUT2,ONECUT3,NKX3-2,ATRX,MSL1,HAND2,SRF,MLLT1,TBX1,TBX4,TBX3,NOP53…	0
Biological process	regulation of transcription by RNA polymerase II	GO:0006357	10	0	1.8499	410	2253	1348	13703	SCX,NOC2L,SUPT20H,MNX1,PKNOX2,LOC131184274,LOC131184279,ISL2,CLOCK,URI1,MEPCE,GATA6,BAZ2B,CREBBP,LARP7,BHLHE41,HOXC10,MED12,LOC131203064,BAZ1A,BAZ1B,MED29,MED22,EGLN1,ZNF462,UNCX,SKI,PTF1A,GZF1,ATN1,KMT5A,CTNNBIP1,TBR1,SMO,KMT2D,DLX2,DLX3,DLX6,KMT2B,NRF1,RFXANK,NUMA1,ONECUT2,ONECUT3,NKX3-2,ATRX,HAND2,SRF,MLLT1,TBX1,TBX4,TBX3,NOP53,TRIM33,SMARCC1,SMARCC2,BSX,MYCBP2,EGR2,SMARCA4,MED13L,SLC2A4RG,LOC…	0
Biological process	transcription by RNA polymerase II	GO:0006366	9	0	1.81724	426	2383	1348	13703	SCX,NOC2L,SUPT20H,MNX1,PKNOX2,LOC131184274,LOC131184279,ISL2,CLOCK,URI1,MEPCE,GATA6,BAZ2B,CREBBP,LARP7,BHLHE41,MED15,HOXC10,MED12,LOC131203064,BAZ1A,BAZ1B,MED29,MED22,EGLN1,ZNF462,UNCX,SKI,PTF1A,GZF1,ATN1,KMT5A,CTNNBIP1,TBR1,SMO,KMT2D,DLX2,DLX3,DLX6,KMT2B,NRF1,FUS,RFXANK,NUMA1,ONECUT2,ONECUT3,NKX3-2,ATRX,MSL1,HAND2,SRF,MLLT1,TBX1,TBX4,TBX3,NOP53,TRIM33,TRIM24,SMARCC1,SMARCC2,BSX,MYCBP2,EGR2,SMARC…	0
Biological process	nucleic acid metabolic process	GO:0090304	5	0	1.44549	615	4325	1348	13703	SCX,NOC2L,ALKBH2,SUPT20H,MNX1,PKNOX2,LOC131184274,LOC131184279,ISL2,CLOCK,SF1,URI1,CDCA5,MEPCE,GATA6,BAZ2B,LARP1,PRPF38B,CREBBP,LOC131193192,LARP7,BHLHE41,MED15,HOXC10,MED12,LOC131203064,BAZ1A,BAZ1B,MED29,MED22,NUP62CL,TSR3,EGLN1,ZNF462,UNCX,WTIP,SKI,TSR1,PTF1A,GZF1,NAB2,ATN1,CASC3,KMT5B,KMT5A,CTNNBIP1,TBR1,FBXO11,SMO,GMNC,SRSF9,KMT2D,KHDRBS1,BLM,DLX2,DLX3,DLX6,BOD1L1,KMT2B,NRF1,FUS,RFXANK,LRCH4,…	0
Biological process	regulation of biosynthetic process	GO:0009889	5	0	1.38456	617	4530	1348	13703	SCX,NOC2L,SUPT20H,MNX1,PKNOX2,LOC131184274,LOC131184279,ISL2,CLOCK,SF1,URI1,MEPCE,GATA6,BAZ2B,LARP1,RNF216,CREBBP,LOC131193192,LARP7,BHLHE41,MED15,HOXC10,MED12,LOC131203064,BAZ1A,BAZ1B,MED29,MED22,NUP62CL,EGLN1,ZNF462,UNCX,WTIP,SKI,PTF1A,GZF1,NAB2,ATN1,MSI1,CASC3,KMT5B,KMT5A,DGAT1,CTNNBIP1,TBR1,FBXO11,SMO,SRSF9,KMT2D,KHDRBS1,BLM,DLX2,DLX3,KMT2C,DLX6,KMT2B,NRF1,FUS,RFXANK,LRCH4,TRIM71,NUMA1,ONECUT…	0
Biological process	positive regulation of biosynthetic process	GO:0009891	6	0	1.47602	363	2500	1348	13703	SCX,SUPT20H,LOC131184274,LOC131184279,ISL2,CLOCK,GATA6,LARP1,CREBBP,HOXC10,MED12,LOC131203064,BAZ1B,NUP62CL,EGLN1,SKI,PTF1A,ATN1,KMT5A,DGAT1,TBR1,SMO,KMT2D,KHDRBS1,BLM,DLX2,DLX3,KMT2B,NRF1,FUS,RFXANK,TRIM71,ONECUT2,ONECUT3,NKX3-2,ATRX,MSL1,ADORA2B,HAND2,NAF1,SRF,LOC131187392,HNRNPA1,TBX1,TBX3,FBXO4,TRIM24,SMARCC1,SMARCC2,BSX,MYCBP2,EGR2,SMARCA4,LOC131184745,CSRNP3,OTUD6B,PABPC4,TOX3,MSX1,TFAP4,HD…	0
Biological process	nucleic acid biosynthetic process	GO:0141187	6	0	1.52361	567	3783	1348	13703	SCX,NOC2L,SUPT20H,MNX1,PKNOX2,LOC131184274,LOC131184279,ISL2,CLOCK,SF1,URI1,MEPCE,GATA6,BAZ2B,PRPF38B,CREBBP,LOC131193192,LARP7,BHLHE41,MED15,HOXC10,MED12,LOC131203064,BAZ1A,BAZ1B,MED29,MED22,NUP62CL,TSR3,EGLN1,ZNF462,UNCX,WTIP,SKI,TSR1,PTF1A,GZF1,NAB2,ATN1,CASC3,KMT5B,KMT5A,CTNNBIP1,TBR1,FBXO11,SMO,SRSF9,KMT2D,KHDRBS1,BLM,DLX2,DLX3,DLX6,KMT2B,NRF1,FUS,RFXANK,LRCH4,TRIM71,NUMA1,ONECUT2,ONECUT3,PP…	0
Biological process	macromolecule metabolic process	GO:0043170	3	0	1.20712	952	8017	1348	13703	SCX,NOC2L,ALKBH2,SUPT20H,MNX1,PKNOX2,LOC131184274,LOC131184279,BCR,ISL2,CLOCK,SF1,URI1,CDCA5,MEPCE,GATA6,BAZ2B,ADAMTS15,LARP1,ADAMTS13,RNF216,RNF217,PRPF38B,CREBBP,LOC131193192,LARP7,STRN,BHLHE41,MED15,HOXC10,MED12,MED11,LOC131186483,LOC131203064,CHST7,BAZ1A,BAZ1B,MED29,MED22,RAPGEF1,NUP62CL,CACUL1,CHST2,TSR3,SNX25,ADAM23,ZSWIM2,EGLN1,ZNF462,UNCX,WTIP,SKI,GID4,TSR1,PTF1A,GZF1,NAB2,ATN1,LTN1,MSI1,…	0
Biological process	gene expression	GO:0010467	6	0	1.33114	677	5170	1348	13703	SCX,NOC2L,SUPT20H,MNX1,PKNOX2,LOC131184274,LOC131184279,ISL2,CLOCK,SF1,URI1,MEPCE,GATA6,BAZ2B,LARP1,ADAMTS13,RNF216,PRPF38B,CREBBP,LOC131193192,LARP7,BHLHE41,MED15,HOXC10,MED12,LOC131203064,BAZ1A,BAZ1B,MED29,MED22,NUP62CL,TSR3,EGLN1,ZNF462,UNCX,WTIP,SKI,TSR1,PTF1A,GZF1,NAB2,ATN1,MSI1,CASC3,KMT5B,KMT5A,CTNNBIP1,TBR1,FBXO11,SMO,SRSF9,KMT2D,KHDRBS1,BLM,DLX2,DLX3,KMT2C,DLX6,KMT2B,NRF1,FUS,NRDC,RFXANK…	0
Biological process	regulation of gene expression	GO:0010468	8	0	1.44942	595	4173	1348	13703	SCX,NOC2L,SUPT20H,MNX1,PKNOX2,LOC131184274,LOC131184279,ISL2,CLOCK,URI1,MEPCE,GATA6,BAZ2B,LARP1,RNF216,CREBBP,LOC131193192,LARP7,BHLHE41,HOXC10,MED12,LOC131203064,BAZ1A,BAZ1B,MED29,MED22,NUP62CL,EGLN1,ZNF462,UNCX,WTIP,SKI,PTF1A,GZF1,NAB2,ATN1,MSI1,CASC3,KMT5B,KMT5A,CTNNBIP1,TBR1,FBXO11,SMO,SRSF9,KMT2D,KHDRBS1,BLM,DLX2,DLX3,KMT2C,DLX6,KMT2B,NRF1,RFXANK,LRCH4,TRIM71,NUMA1,ONECUT2,ONECUT3,NKX3-2,EIF…	0
Biological process	regulation of macromolecule biosynthetic process	GO:0010556	7	0	1.42554	611	4357	1348	13703	SCX,NOC2L,SUPT20H,MNX1,PKNOX2,LOC131184274,LOC131184279,ISL2,CLOCK,SF1,URI1,MEPCE,GATA6,BAZ2B,LARP1,RNF216,CREBBP,LOC131193192,LARP7,BHLHE41,MED15,HOXC10,MED12,LOC131203064,BAZ1A,BAZ1B,MED29,MED22,NUP62CL,EGLN1,ZNF462,UNCX,WTIP,SKI,PTF1A,GZF1,NAB2,ATN1,MSI1,CASC3,KMT5B,KMT5A,CTNNBIP1,TBR1,FBXO11,SMO,SRSF9,KMT2D,KHDRBS1,BLM,DLX2,DLX3,KMT2C,DLX6,KMT2B,NRF1,FUS,RFXANK,LRCH4,TRIM71,NUMA1,ONECUT2,ONEC…	0
Biological process	positive regulation of macromolecule biosynthetic process	GO:0010557	8	0	1.52886	359	2387	1348	13703	SCX,SUPT20H,LOC131184274,LOC131184279,ISL2,CLOCK,GATA6,LARP1,CREBBP,HOXC10,MED12,LOC131203064,BAZ1B,NUP62CL,EGLN1,SKI,PTF1A,ATN1,KMT5A,TBR1,SMO,KMT2D,KHDRBS1,BLM,DLX2,DLX3,KMT2B,NRF1,FUS,RFXANK,TRIM71,ONECUT2,ONECUT3,NKX3-2,ATRX,MSL1,ADORA2B,HAND2,NAF1,SRF,LOC131187392,HNRNPA1,TBX1,TBX3,FBXO4,TRIM24,SMARCC1,SMARCC2,BSX,MYCBP2,EGR2,SMARCA4,LOC131184745,CSRNP3,OTUD6B,PABPC4,TOX3,MSX1,TFAP4,HDGF,CRT…	0
Biological process	negative regulation of macromolecule biosynthetic process	GO:0010558	8	0	1.53125	321	2131	1348	13703	SCX,NOC2L,LOC131184274,LOC131184279,CLOCK,SF1,URI1,MEPCE,GATA6,LARP1,RNF216,CREBBP,LARP7,BHLHE41,BAZ1A,ZNF462,WTIP,SKI,GZF1,NAB2,ATN1,MSI1,CASC3,KMT5B,KMT5A,CTNNBIP1,FBXO11,SMO,SRSF9,KMT2D,KHDRBS1,BLM,DLX2,KMT2B,LRCH4,TRIM71,NKX3-2,ATRX,HAND2,SMCR8,TNFRSF21,SRF,CCDC85B,IGF2BP3,HNRNPA1,TBX1,TBX3,BICC1,NOP53,TRIM33,CRKL,TRIM24,SMARCC2,MYCBP2,GSPT1,SMARCA4,LOC131184745,OTUD6B,ZHX1,LOC131191034,MSX1,…	0
Biological process	positive regulation of gene expression	GO:0010628	9	0	1.54244	337	2221	1348	13703	SCX,SUPT20H,LOC131184274,LOC131184279,ISL2,CLOCK,GATA6,LARP1,CREBBP,HOXC10,MED12,LOC131203064,BAZ1B,NUP62CL,EGLN1,SKI,PTF1A,KMT5A,TBR1,SMO,KMT2D,KHDRBS1,BLM,DLX2,DLX3,KMT2B,NRF1,RFXANK,TRIM71,ONECUT2,ONECUT3,NKX3-2,ATRX,MSL1,ADORA2B,HAND2,SRF,LOC131187392,HNRNPA1,TBX1,TBX3,TRIM24,SMARCC1,SMARCC2,BSX,MYCBP2,EGR2,SMARCA4,LOC131184745,CSRNP3,OTUD6B,PABPC4,TOX3,MSX1,TFAP4,HDGF,CRTC2,PRDM2,UBE3A,IGF1R…	0
Biological process	negative regulation of gene expression	GO:0010629	9	0	1.54778	310	2036	1348	13703	SCX,NOC2L,LOC131184274,LOC131184279,CLOCK,URI1,MEPCE,GATA6,LARP1,RNF216,CREBBP,LARP7,BHLHE41,BAZ1A,ZNF462,WTIP,SKI,GZF1,NAB2,ATN1,MSI1,CASC3,KMT5B,KMT5A,CTNNBIP1,FBXO11,SMO,SRSF9,KMT2D,KHDRBS1,DLX2,KMT2B,LRCH4,TRIM71,NKX3-2,ATRX,HAND2,SMCR8,TNFRSF21,SRF,CCDC85B,IGF2BP3,HNRNPA1,TBX1,TBX3,BICC1,NOP53,TRIM33,CRKL,TRIM24,SMARCC2,MYCBP2,GSPT1,SMARCA4,LOC131184745,OTUD6B,ZHX1,MSX1,TFAP4,HDGF,PRDM8,IGF1…	0
Biological process	regulation of macromolecule metabolic process	GO:0060255	5	0	1.34634	734	5542	1348	13703	SCX,NOC2L,SUPT20H,MNX1,PKNOX2,LOC131184274,LOC131184279,ISL2,CLOCK,SF1,URI1,MEPCE,GATA6,BAZ2B,LARP1,RNF216,RNF217,CREBBP,LOC131193192,LARP7,STRN,BHLHE41,MED15,HOXC10,MED12,LOC131203064,BAZ1A,BAZ1B,MED29,MED22,RAPGEF1,NUP62CL,CACUL1,SNX25,EGLN1,ZNF462,UNCX,WTIP,SKI,PTF1A,GZF1,NAB2,ATN1,MSI1,CASC3,KMT5B,MAP3K9,KMT5A,FBXW8,CTNNBIP1,TBR1,FBXO11,SMO,SRSF9,KMT2D,KHDRBS1,BLM,DLX2,DLX3,KMT2C,DLX6,KMT2B,N…	0
Biological process	cell fate commitment	GO:0045165	4	0	2.08597	142	692	1348	13703	MNX1,LOC131184274,ISL2,GATA6,CREBBP,HOXC10,LOC131203064,WNT7B,UNCX,PTF1A,MSI1,TBR1,SMO,DLX2,DLX3,TRIM71,ONECUT2,NKX3-2,SRF,TBX1,TBX3,SMARCC2,BSX,SMARCA4,MED13L,LOC131184745,MSX1,CELSR2,CELSR3,POU3F2,LOC131184348,ZIC3,OLIG1,OLIG2,PLEC,MEX3D,MEX3C,LOC131189820,MEX3B,ASH1L,GAS1,ASCL1,SALL1,CEP135,VRK1,CEBPB,RPS6KA6,CASZ1,SETDB1,ROBO1,SOSTDC1,FEZF2,PDPN,HOXA13,HOXA11,SCUBE2,MYF6,KDM6B,ZFYVE9,AR,AGAP2…	0
Biological process	negative regulation of DNA-templated transcription	GO:0045892	10	0	1.90335	223	1191	1348	13703	SCX,NOC2L,LOC131184274,LOC131184279,CLOCK,URI1,MEPCE,GATA6,CREBBP,LARP7,BHLHE41,BAZ1A,ZNF462,SKI,GZF1,NAB2,ATN1,KMT5B,KMT5A,CTNNBIP1,FBXO11,SMO,KMT2D,KHDRBS1,DLX2,LRCH4,NKX3-2,ATRX,SRF,TBX1,TBX3,NOP53,TRIM33,TRIM24,SMARCC2,SMARCA4,LOC131184745,ZHX1,MSX1,TFAP4,HDGF,PRDM8,POU3F3,BHLHE22,TFAP2A,MXD1,ZMYND15,LOC131184348,LMNB2,ZIC2,DACT1,TGIF2,OLIG2,TDG,TBX18,TBX15,HNRNPU,HCFC1,PRDM13,MTDH,PHC2,NFATC…	0
Biological process	positive regulation of DNA-templated transcription	GO:0045893	10	0	1.81311	272	1525	1348	13703	SCX,SUPT20H,LOC131184274,LOC131184279,ISL2,CLOCK,GATA6,CREBBP,HOXC10,MED12,LOC131203064,NUP62CL,EGLN1,SKI,PTF1A,TBR1,SMO,KMT2D,BLM,DLX2,DLX3,KMT2B,NRF1,RFXANK,ONECUT2,ONECUT3,NKX3-2,ATRX,MSL1,HAND2,SRF,TBX1,TBX3,TRIM24,SMARCC1,SMARCC2,BSX,EGR2,SMARCA4,LOC131184745,CSRNP3,TOX3,MSX1,TFAP4,HDGF,CRTC2,PRDM2,UBE3A,IGF1R,POU3F2,POU3F3,BHLHE23,RAI1,TFAP2A,AUTS2,NUP153,LOC131184348,ZIC2,ZIC3,ZIC1,TBP,ZIC…	0
Biological process	negative regulation of nucleobase-containing compound metabolic process	GO:0045934	7	0	1.78849	253	1438	1348	13703	SCX,NOC2L,LOC131184274,LOC131184279,CLOCK,SF1,URI1,MEPCE,GATA6,LARP1,CREBBP,LARP7,BHLHE41,BAZ1A,ZNF462,WTIP,SKI,GZF1,NAB2,ATN1,KMT5B,KMT5A,CTNNBIP1,FBXO11,SMO,SRSF9,KMT2D,KHDRBS1,BLM,DLX2,LRCH4,NKX3-2,ATRX,TFIP11,NAF1,SRF,HNRNPA1,TBX1,TBX3,NOP53,TRIM33,TRIM24,SMARCC2,MYCBP2,SMARCA4,LOC131184745,ZHX1,LOC131191034,MSX1,TFAP4,HDGF,PRDM8,POU3F3,SHQ1,BHLHE22,TFAP2A,MXD1,ZMYND15,LOC131184348,TENT4B,LMN…	0
Biological process	positive regulation of nucleobase-containing compound metabolic process	GO:0045935	7	0	1.67918	316	1913	1348	13703	SCX,SUPT20H,LOC131184274,LOC131184279,ISL2,CLOCK,GATA6,CREBBP,HOXC10,MED12,LOC131203064,NUP62CL,EGLN1,SKI,PTF1A,ATN1,TBR1,SMO,KMT2D,BLM,DLX2,DLX3,KMT2B,NRF1,FUS,RFXANK,TRIM71,ONECUT2,ONECUT3,NKX3-2,ATRX,MSL1,ADORA2B,HAND2,NAF1,SRF,HNRNPA1,TBX1,TBX3,FBXO4,TRIM24,SMARCC1,SMARCC2,BSX,MYCBP2,EGR2,SMARCA4,LOC131184745,CSRNP3,LOC131191034,TOX3,MSX1,TFAP4,HDGF,CRTC2,LOC131203948,PRDM2,UBE3A,IGF1R,POU3F2…	0
Biological process	positive regulation of transcription by RNA polymerase II	GO:0045944	11	0	1.91181	227	1207	1348	13703	SCX,SUPT20H,LOC131184274,LOC131184279,ISL2,CLOCK,GATA6,CREBBP,HOXC10,MED12,LOC131203064,EGLN1,SKI,PTF1A,TBR1,SMO,KMT2D,DLX2,DLX3,NRF1,RFXANK,ONECUT2,ONECUT3,NKX3-2,ATRX,HAND2,SRF,TBX1,SMARCC1,BSX,EGR2,SMARCA4,LOC131184745,CSRNP3,MSX1,HDGF,CRTC2,PRDM2,UBE3A,POU3F2,POU3F3,BHLHE23,RAI1,TFAP2A,AUTS2,NUP153,LOC131184348,ZIC2,ZIC3,ZIC1,TBP,ZIC5,HNRNPU,ZMIZ2,HCFC1,PRKD1,ZNF384,NFATC3,LOC131189820,TAF7L,…	0
Biological process	regulation of primary metabolic process	GO:0080090	5	0	1.35004	706	5316	1348	13703	SCX,NOC2L,SUPT20H,MNX1,PKNOX2,LOC131184274,LOC131184279,ISL2,CLOCK,SF1,URI1,MEPCE,GATA6,BAZ2B,LARP1,RNF217,CREBBP,LOC131193192,LARP7,STRN,BHLHE41,MED15,HOXC10,MED12,LOC131203064,BAZ1A,BAZ1B,MED29,MED22,RAPGEF1,NUP62CL,CACUL1,SNX25,EGLN1,ZNF462,UNCX,WTIP,SKI,PTF1A,GZF1,NAB2,ATN1,MSI1,KMT5B,MAP3K9,KMT5A,DGAT1,FBXW8,CTNNBIP1,TBR1,FBXO11,SMO,SRSF9,KMT2D,KHDRBS1,BLM,DLX2,DLX3,DLX6,KMT2B,NRF1,FUS,NRDC,…	0
Biological process	regulation of cellular metabolic process	GO:0031323	5	0	1.28931	744	5866	1348	13703	SCX,NOC2L,SUPT20H,MNX1,PKNOX2,LOC131184274,LOC131184279,BCR,ISL2,CLOCK,SF1,URI1,MEPCE,GATA6,BAZ2B,LARP1,RNF216,RNF217,CREBBP,LOC131193192,LARP7,STRN,BHLHE41,MED15,HOXC10,MED12,LOC131203064,BAZ1A,BAZ1B,MED29,MED22,RAPGEF1,NUP62CL,CACUL1,SNX25,EGLN1,ZNF462,UNCX,WTIP,SKI,PTF1A,GZF1,NAB2,ATN1,MSI1,CASC3,KMT5B,MAP3K9,KMT5A,DGAT1,FBXW8,CTNNBIP1,TBR1,FBXO11,SMO,SRSF9,KMT2D,KHDRBS1,BLM,DLX2,DLX3,KMT2C,DL…	0
Biological process	regulation of cellular biosynthetic process	GO:0031326	6	0	1.39361	615	4486	1348	13703	SCX,NOC2L,SUPT20H,MNX1,PKNOX2,LOC131184274,LOC131184279,ISL2,CLOCK,SF1,URI1,MEPCE,GATA6,BAZ2B,LARP1,RNF216,CREBBP,LOC131193192,LARP7,BHLHE41,MED15,HOXC10,MED12,LOC131203064,BAZ1A,BAZ1B,MED29,MED22,NUP62CL,EGLN1,ZNF462,UNCX,WTIP,SKI,PTF1A,GZF1,NAB2,ATN1,MSI1,CASC3,KMT5B,KMT5A,DGAT1,CTNNBIP1,TBR1,FBXO11,SMO,SRSF9,KMT2D,KHDRBS1,BLM,DLX2,DLX3,KMT2C,DLX6,KMT2B,NRF1,FUS,RFXANK,LRCH4,TRIM71,NUMA1,ONECUT…	0
Biological process	positive regulation of cellular biosynthetic process	GO:0031328	7	0	1.48263	362	2482	1348	13703	SCX,SUPT20H,LOC131184274,LOC131184279,ISL2,CLOCK,GATA6,LARP1,CREBBP,HOXC10,MED12,LOC131203064,BAZ1B,NUP62CL,EGLN1,SKI,PTF1A,ATN1,KMT5A,DGAT1,TBR1,SMO,KMT2D,KHDRBS1,BLM,DLX2,DLX3,KMT2B,NRF1,FUS,RFXANK,TRIM71,ONECUT2,ONECUT3,NKX3-2,ATRX,MSL1,ADORA2B,HAND2,NAF1,SRF,LOC131187392,HNRNPA1,TBX1,TBX3,FBXO4,TRIM24,SMARCC1,SMARCC2,BSX,MYCBP2,EGR2,SMARCA4,LOC131184745,CSRNP3,OTUD6B,PABPC4,TOX3,MSX1,TFAP4,HD…	0
Biological process	obsolete nucleic acid-templated transcription	GO:0097659	0	0	1.98266	173	887	1348	13703	SCX,LOC131184274,CLOCK,GATA6,CREBBP,MED15,HOXC10,MED12,LOC131203064,NUP62CL,PTF1A,TBR1,DLX2,DLX3,NRF1,FUS,ONECUT2,ONECUT3,NKX3-2,HAND2,SRF,MLLT1,TBX1,TOPAZ1,TRIM24,BSX,EGR2,SMARCA4,MED13L,LOC131184745,CSRNP3,MSX1,PRDM2,NR3C2,POU3F2,TFAP2A,LOC131184348,ZIC2,ZIC3,ZIC1,TBP,PABPN1,ZIC5,ERCC6,HCFC1,ZNF384,NFATC3,SETD2,TAF7L,ASH1L,MTF1,ASCL1,FOSB,SALL1,SALL2,PGR,SNRPF,UBTF,SKIC8,POLR1G,CEBPB,MLXIP,RPRD…	0
Biological process	RNA metabolic process	GO:0016070	6	0	1.5056	576	3889	1348	13703	SCX,NOC2L,SUPT20H,MNX1,PKNOX2,LOC131184274,LOC131184279,ISL2,CLOCK,SF1,URI1,MEPCE,GATA6,BAZ2B,LARP1,PRPF38B,CREBBP,LOC131193192,LARP7,BHLHE41,MED15,HOXC10,MED12,LOC131203064,BAZ1A,BAZ1B,MED29,MED22,NUP62CL,TSR3,EGLN1,ZNF462,UNCX,WTIP,SKI,TSR1,PTF1A,GZF1,NAB2,ATN1,CASC3,KMT5B,KMT5A,CTNNBIP1,TBR1,FBXO11,SMO,SRSF9,KMT2D,KHDRBS1,BLM,DLX2,DLX3,DLX6,KMT2B,NRF1,FUS,RFXANK,LRCH4,TRIM71,NUMA1,ONECUT2,ONEC…	0
Biological process	obsolete negative regulation of nitrogen compound metabolic process	GO:0051172	0	1.11022e-16	1.51917	350	2342	1348	13703	SCX,NOC2L,LOC131184274,LOC131184279,CLOCK,SF1,URI1,MEPCE,GATA6,LARP1,CREBBP,LARP7,BHLHE41,BAZ1A,NUP62CL,SNX25,ZNF462,WTIP,SKI,GZF1,NAB2,ATN1,MSI1,KMT5B,KMT5A,CTNNBIP1,FBXO11,SMO,SRSF9,KMT2D,KHDRBS1,BLM,DLX2,SH3BP5L,LRCH4,TRIM71,PPP6R1,PPP6R2,NKX3-2,ATRX,TFIP11,NAF1,SMCR8,SRF,IGF2BP3,HNRNPA1,RILP,TBX1,FEM1A,TBX3,BICC1,NOP53,TRIM33,CRKL,TRIM24,SMARCC1,SMARCC2,MYCBP2,SMARCA4,LOC131184745,HERPUD1,OTU…	2.21596e-14
Biological process	obsolete negative regulation of nucleic acid-templated transcription	GO:1903507	0	2.22045e-16	1.90602	228	1216	1348	13703	SCX,NOC2L,LOC131184274,LOC131184279,CLOCK,SF1,URI1,MEPCE,GATA6,CREBBP,LARP7,BHLHE41,BAZ1A,ZNF462,WTIP,SKI,GZF1,NAB2,ATN1,KMT5B,KMT5A,CTNNBIP1,FBXO11,SMO,KMT2D,KHDRBS1,DLX2,LRCH4,NKX3-2,ATRX,SRF,TBX1,TBX3,NOP53,TRIM33,TRIM24,SMARCC2,SMARCA4,LOC131184745,ZHX1,MSX1,TFAP4,HDGF,PRDM8,POU3F3,BHLHE22,TFAP2A,MXD1,ZMYND15,LOC131184348,LMNB2,ZIC2,DACT1,TGIF2,OLIG2,TDG,TBX18,TBX15,HNRNPU,HCFC1,PRDM13,MTDH,P…	4.33958e-14
Biological process	negative regulation of biosynthetic process	GO:0009890	6	2.22045e-16	1.49695	325	2207	1348	13703	SCX,NOC2L,LOC131184274,LOC131184279,CLOCK,SF1,URI1,MEPCE,GATA6,LARP1,RNF216,CREBBP,LARP7,BHLHE41,BAZ1A,ZNF462,WTIP,SKI,GZF1,NAB2,ATN1,MSI1,CASC3,KMT5B,KMT5A,CTNNBIP1,FBXO11,SMO,SRSF9,KMT2D,KHDRBS1,BLM,DLX2,KMT2B,LRCH4,TRIM71,NKX3-2,ATRX,ADORA2B,HAND2,SMCR8,TNFRSF21,SRF,CCDC85B,IGF2BP3,HNRNPA1,TBX1,TBX3,BICC1,NOP53,TRIM33,CRKL,TRIM24,SMARCC2,MYCBP2,GSPT1,SMARCA4,LOC131184745,OTUD6B,ZHX1,LOC1311910…	4.33958e-14
Biological process	negative regulation of cellular biosynthetic process	GO:0031327	7	2.22045e-16	1.50393	324	2190	1348	13703	SCX,NOC2L,LOC131184274,LOC131184279,CLOCK,SF1,URI1,MEPCE,GATA6,LARP1,RNF216,CREBBP,LARP7,BHLHE41,BAZ1A,ZNF462,WTIP,SKI,GZF1,NAB2,ATN1,MSI1,CASC3,KMT5B,KMT5A,CTNNBIP1,FBXO11,SMO,SRSF9,KMT2D,KHDRBS1,BLM,DLX2,KMT2B,LRCH4,TRIM71,NKX3-2,ATRX,HAND2,SMCR8,TNFRSF21,SRF,CCDC85B,IGF2BP3,HNRNPA1,TBX1,TBX3,BICC1,NOP53,TRIM33,CRKL,TRIM24,SMARCC2,MYCBP2,GSPT1,SMARCA4,LOC131184745,OTUD6B,ZHX1,LOC131191034,MSX1,…	4.33958e-14
Biological process	macromolecule biosynthetic process	GO:0009059	5	4.44089e-16	1.28723	729	5757	1348	13703	SCX,NOC2L,SUPT20H,MNX1,PKNOX2,LOC131184274,LOC131184279,ISL2,CLOCK,SF1,URI1,MEPCE,GATA6,BAZ2B,LARP1,ADAMTS13,RNF216,PRPF38B,CREBBP,LOC131193192,LARP7,BHLHE41,MED15,HOXC10,MED12,LOC131203064,CHST7,BAZ1A,BAZ1B,MED29,MED22,NUP62CL,CHST2,TSR3,EGLN1,ZNF462,UNCX,WTIP,SKI,TSR1,PTF1A,GZF1,NAB2,ATN1,MSI1,CASC3,KMT5B,KMT5A,CTNNBIP1,TBR1,FBXO11,SMO,GMNC,SRSF9,KMT2D,KHDRBS1,BLM,DLX2,DLX3,KMT2C,DLX6,BOD1L1,KM…	8.16863e-14
Biological process	negative regulation of cellular metabolic process	GO:0031324	6	7.77156e-16	1.40484	411	2974	1348	13703	SCX,NOC2L,LOC131184274,LOC131184279,BCR,CLOCK,SF1,URI1,MEPCE,GATA6,LARP1,RNF216,CREBBP,LARP7,BHLHE41,BAZ1A,NUP62CL,SNX25,ZNF462,WTIP,SKI,GZF1,NAB2,ATN1,MSI1,CASC3,KMT5B,KMT5A,CTNNBIP1,FBXO11,SMO,SRSF9,KMT2D,KHDRBS1,BLM,DLX2,KMT2B,SH3BP5L,LRCH4,TRIM71,PPP6R1,PPP6R2,NKX3-2,ATRX,TFIP11,HAND2,NAF1,SMCR8,TNFRSF21,SRF,CCDC85B,IGF2BP3,HNRNPA1,UBQLN4,TBX1,FEM1A,TBX3,BICC1,NOP53,TRIM33,CRKL,TRIM24,SMARCC1…	1.40202e-13
Biological process	negative regulation of macromolecule metabolic process	GO:0010605	6	1.11022e-15	1.42455	390	2783	1348	13703	SCX,NOC2L,LOC131184274,LOC131184279,CLOCK,SF1,URI1,MEPCE,GATA6,LARP1,RNF216,CREBBP,LARP7,BHLHE41,BAZ1A,NUP62CL,SNX25,ZNF462,WTIP,SKI,GZF1,NAB2,ATN1,MSI1,CASC3,KMT5B,KMT5A,CTNNBIP1,FBXO11,SMO,SRSF9,KMT2D,KHDRBS1,BLM,DLX2,KMT2B,SH3BP5L,LRCH4,TRIM71,PPP6R1,PPP6R2,NKX3-2,ATRX,TFIP11,HAND2,NAF1,SMCR8,TNFRSF21,SRF,CCDC85B,IGF2BP3,HNRNPA1,RILP,TBX1,FEM1A,TBX3,BICC1,NOP53,TRIM33,CRKL,TRIM24,SMARCC1,SMARC…	1.96509e-13
Biological process	negative regulation of metabolic process	GO:0009892	5	1.55431e-15	1.39829	415	3017	1348	13703	SCX,NOC2L,LOC131184274,LOC131184279,BCR,CLOCK,SF1,URI1,MEPCE,GATA6,LARP1,RNF216,CREBBP,LARP7,BHLHE41,BAZ1A,NUP62CL,SNX25,ZNF462,WTIP,SKI,GZF1,NAB2,ATN1,MSI1,CASC3,KMT5B,KMT5A,CTNNBIP1,FBXO11,SMO,SRSF9,KMT2D,KHDRBS1,BLM,DLX2,KMT2B,SH3BP5L,LRCH4,TRIM71,PPP6R1,PPP6R2,NKX3-2,ATRX,TFIP11,ADORA2B,HAND2,NAF1,SMCR8,TNFRSF21,SRF,CCDC85B,IGF2BP3,HNRNPA1,RILP,UBQLN4,TBX1,FEM1A,TBX3,BICC1,NOP53,TRIM33,CRKL,T…	2.70019e-13
Biological process	cell differentiation	GO:0030154	4	1.88738e-15	1.28299	599	4746	1348	13703	SCX,HTR7,PWWP2A,MNX1,LOC131184274,LOC131184279,BCR,ISL2,CLOCK,SF1,GATA6,CREBBP,LOC131193192,NCAPH2,STRN,BHLHE41,OSBPL11,MED15,HOXC10,MED12,LOC131203064,NEFH,MED29,MED22,PXDN,RAPGEF1,NUP62CL,WNT7B,UNCX,WTIP,SKI,PTF1A,NAB2,ATN1,MSI1,CASC3,MAP3K9,DGAT1,FBXW8,CTNNBIP1,TBR1,SMO,KMT2D,BLM,DLX2,DLX3,KMT2C,DLX6,KMT2B,KIAA1522,FBXO31,IGSF10,TRIM71,NUMA1,ONECUT2,ONECUT3,NKX3-2,ATRX,TFIP11,ATRN,HAND2,TNFRSF…	3.21918e-13
Biological process	cellular developmental process	GO:0048869	3	3.21965e-15	1.27753	606	4822	1348	13703	SCX,HTR7,PWWP2A,MNX1,LOC131184274,LOC131184279,BCR,ISL2,CLOCK,SF1,GATA6,CREBBP,LOC131193192,NCAPH2,STRN,BHLHE41,OSBPL11,MED15,HOXC10,MED12,LOC131203064,NEFH,MED29,MED22,PXDN,RAPGEF1,NUP62CL,WNT7B,UNCX,WTIP,SKI,PTF1A,NAB2,ATN1,MSI1,CASC3,MAP3K9,DGAT1,FBXW8,CTNNBIP1,TBR1,SMO,KMT2D,BLM,DLX2,DLX3,KMT2C,DLX6,KMT2B,KIAA1522,FBXO31,IGSF10,TRIM71,NUMA1,ONECUT2,ONECUT3,NKX3-2,ATRX,TFIP11,ATRN,HAND2,TNFRSF…	5.39348e-13
Biological process	obsolete positive regulation of nitrogen compound metabolic process	GO:0051173	0	1.40998e-14	1.37988	417	3072	1348	13703	SCX,SUPT20H,LOC131184274,LOC131184279,ISL2,CLOCK,GATA6,LARP1,RNF217,CREBBP,STRN,HOXC10,MED12,LOC131203064,RAPGEF1,NUP62CL,CACUL1,EGLN1,SKI,PTF1A,NAB2,ATN1,MAP3K9,FBXW8,TBR1,SMO,KMT2D,KHDRBS1,BLM,DLX2,DLX3,KMT2B,NRF1,FUS,NRDC,RFXANK,TRIM71,ONECUT2,ONECUT3,NKX3-2,ATRX,MSL1,ADORA2B,HAND2,NAF1,SRF,LOC131187392,HNRNPA1,RILP,TBX1,TBX3,NOP53,CRKL,FBXO4,TRIM24,ATXN7L1,SMARCC1,SMARCC2,LIMCH1,BSX,MYCBP2,EG…	2.32054e-12
Biological process	chromatin organization	GO:0006325	7	1.56541e-14	1.81811	159	889	1348	13703	NOC2L,SUPT20H,CLOCK,MEPCE,BAZ2B,CREBBP,NCAPH2,MED12,BAZ1A,BAZ1B,WTIP,SKI,KMT5B,KMT5A,FBXO11,KMT2D,SMYD5,KMT2C,KMT2B,TRIM71,ATRX,MSL1,CCDC85B,TRIM33,TRIM24,ATXN7L1,SMARCC1,SMARCC2,CFDP1,SMARCA4,PRDM8,CRTC2,LOC131203948,AUTS2,NUP153,HP1BP3,LMNB2,CABIN1,TBP,TDG,POLE4,ERCC6,HNRNPU,ZMIZ2,PRKCB,HCFC1,PRKD1,PRDM13,PHC2,SETD1B,SETD1A,LOC131186790,PHF2,SETD2,SMG6,TAF7L,ASH1L,CIT,AEBP2,NSD2,UBN1,ZNF335,VRK…	2.53192e-12
Biological process	positive regulation of macromolecule metabolic process	GO:0010604	6	1.9873e-14	1.3518	452	3399	1348	13703	SCX,SUPT20H,LOC131184274,LOC131184279,ISL2,CLOCK,GATA6,LARP1,RNF217,CREBBP,STRN,HOXC10,MED12,LOC131203064,BAZ1B,RAPGEF1,NUP62CL,CACUL1,EGLN1,SKI,PTF1A,NAB2,ATN1,MAP3K9,KMT5A,FBXW8,TBR1,SMO,KMT2D,KHDRBS1,BLM,DLX2,DLX3,KMT2B,NRF1,FUS,NRDC,RFXANK,TRIM71,ONECUT2,ONECUT3,NKX3-2,ATRX,MSL1,ADORA2B,HAND2,NAF1,SRF,LOC131187392,HNRNPA1,RILP,TBX1,TBX3,NOP53,CRKL,FBXO4,TRIM24,ATXN7L1,SMARCC1,SMARCC2,LIMCH1,B…	3.15981e-12
Biological process	protein-DNA complex organization	GO:0071824	6	2.45359e-14	1.77109	169	970	1348	13703	NOC2L,SUPT20H,CLOCK,MEPCE,BAZ2B,CREBBP,NCAPH2,MED12,BAZ1A,BAZ1B,WTIP,SKI,KMT5B,KMT5A,FBXO11,KMT2D,SMYD5,KMT2C,KMT2B,TRIM71,ATRX,MSL1,CCDC85B,TRIM33,TRIM24,ATXN7L1,SMARCC1,SMARCC2,CFDP1,SMARCA4,PRDM8,CRTC2,LOC131203948,AUTS2,NUP153,HP1BP3,LMNB2,CABIN1,TBP,TDG,POLE4,ERCC5,ERCC6,HNRNPU,ZMIZ2,PRKCB,HCFC1,PRKD1,PRDM13,PHC2,SETD1B,SETD1A,LOC131186790,PHF2,SETD2,SMG6,TAF7L,ASH1L,CIT,AEBP2,NSD2,UBN1,ZNF3…	3.83619e-12
Biological process	positive regulation of cellular metabolic process	GO:0031325	6	5.49449e-13	1.32353	457	3510	1348	13703	SCX,SUPT20H,LOC131184274,LOC131184279,ISL2,CLOCK,GATA6,LARP1,RNF217,CREBBP,STRN,HOXC10,MED12,LOC131203064,BAZ1B,RAPGEF1,NUP62CL,CACUL1,EGLN1,SKI,PTF1A,NAB2,ATN1,MAP3K9,KMT5A,DGAT1,FBXW8,TBR1,SMO,KMT2D,KHDRBS1,BLM,DLX2,DLX3,KMT2B,NRF1,FUS,NRDC,RFXANK,TRIM71,ONECUT2,ONECUT3,NKX3-2,ATRX,MSL1,ADORA2B,HAND2,NAF1,SMCR8,SRF,LOC131187392,HNRNPA1,TBX1,TBX3,NOP53,CRKL,FBXO4,TRIM24,ATXN7L1,SMARCC1,SMARCC2,L…	8.44981e-11
Biological process	animal organ morphogenesis	GO:0009887	4	7.50178e-13	1.48723	273	1866	1348	13703	SCX,LOC131184274,LOC131184279,BCR,ISL2,GATA6,CREBBP,BHLHE41,SHB,MED12,LOC131203064,MED29,EGLN1,UNCX,WTIP,SKI,PTF1A,GZF1,NAB2,MAP3K9,CTNNBIP1,TBR1,SMO,KMT2D,DLX2,DLX3,DLX6,NRF1,ONECUT2,NKX3-2,HAND2,SRF,LOC131187392,ZNRF3,HNRNPA1,TBX1,CABLES1,TBX4,TBX3,ODAD4,CRKL,SMARCC1,SMARCC2,BSX,ADGRA3,SDC3,SMARCA4,MED13L,PTK7,IGSF9B,LOC131184745,PABPC4,MSX1,CELSR2,CELSR3,IGF1R,BHLHE22,BHLHE23,TFAP2A,AUTS2,LOC1…	1.13507e-10
Biological process	anatomical structure development	GO:0048856	3	9.12381e-13	1.18751	780	6677	1348	13703	SCX,ISM1,HTR7,PWWP2A,MNX1,LOC131184274,LOC131184279,BCR,ISL2,CLOCK,SF1,GATA6,LARP1,SYNDIG1,CREBBP,LOC131193192,NCAPH2,LARP7,STRN,KCNC2,BHLHE41,SHB,MED15,HOXC10,MED12,LOC131203064,NEFH,BAZ1A,MED29,MED22,PXDN,RAPGEF1,NUP62CL,CHST2,LOC131194095,SNX25,ADAM23,EGLN1,WNT7B,UNCX,WTIP,SKI,PTF1A,GZF1,NAB2,ATN1,MSI1,CASC3,KMT5B,MAP3K9,KMT5A,DGAT1,FBXW8,CTNNBIP1,TBR1,FBXO11,MINPP1,SMO,KMT2D,BLM,DLX2,DLX3,KMT…	1.35858e-10
Biological process	nervous system development	GO:0007399	5	9.74443e-13	1.3414	422	3198	1348	13703	HTR7,MNX1,LOC131184279,BCR,ISL2,SYNDIG1,CREBBP,LOC131193192,STRN,KCNC2,HOXC10,MED12,LOC131203064,NEFH,BAZ1A,MED29,MED22,PXDN,RAPGEF1,LOC131194095,ADAM23,WNT7B,UNCX,SKI,PTF1A,NAB2,ATN1,MSI1,MAP3K9,FBXW8,TBR1,SMO,DLX2,DLX3,DLX6,BOD1L1,NRF1,FUS,FBXO31,IGSF10,LRCH4,TRIM71,ONECUT2,ATRX,ATRN,HAND2,TNFRSF21,ITGA9,SRF,LOC131187392,CCDC85B,IGF2BP3,TBX1,CABLES1,TBX3,DBNDD1,TRIM33,CRKL,TRIM24,SMARCC1,SMARCC…	1.42832e-10
Biological process	primary metabolic process	GO:0044238	3	1.34726e-12	1.13089	990	8899	1348	13703	SCX,NOC2L,ALKBH2,SUPT20H,MNX1,PKNOX2,LOC131184274,LOC131184279,BCR,ISL2,CLOCK,SF1,URI1,CDCA5,MEPCE,GATA6,BAZ2B,ADAMTS15,LARP1,ADAMTS13,RNF216,RNF217,PRPF38B,CREBBP,LOC131193192,LARP7,STRN,MTMR10,BHLHE41,MED15,HOXC10,MED12,MED11,LOC131186483,LOC131203064,CHST7,BAZ1A,BAZ1B,MED29,MED22,AGPS,RAPGEF1,NUP62CL,CACUL1,TSR3,SNX25,ADAM23,ZSWIM2,EGLN1,ZNF462,UNCX,WTIP,SKI,GID4,TSR1,PTF1A,GZF1,NAB2,ATN1,LTN1…	1.9444e-10
Biological process	positive regulation of cellular process	GO:0048522	5	1.58773e-12	1.22341	660	5484	1348	13703	SCX,HTR7,SUPT20H,LOC131184274,LOC131184279,BCR,ISL2,CLOCK,CDCA5,MEPCE,GATA6,LARP1,RNF217,SYNDIG1,CREBBP,LOC131193192,LARP7,STRN,KCNC2,SHB,HOXC10,MED12,LOC131203064,BAZ1B,RAPGEF1,NUP62CL,CACUL1,ZSWIM2,EGLN1,KCNB1,WTIP,SKI,PTF1A,NAB2,ATN1,MAP3K9,KMT5A,DGAT1,FBXW8,CTNNBIP1,TBR1,FBXO11,MINPP1,SMO,KMT2D,KHDRBS1,BLM,DLX2,DLX3,KMT2C,DLX6,KMT2B,NRF1,FUS,NRDC,HTR1A,RFXANK,FBXO31,TRIM71,NUMA1,ONECUT2,ONECU…	2.25674e-10
Biological process	tissue development	GO:0009888	4	1.79456e-12	1.37633	368	2718	1348	13703	SCX,PWWP2A,MNX1,LOC131184274,LOC131184279,ISL2,CLOCK,GATA6,CREBBP,LOC131193192,LARP7,STRN,SHB,MED15,MED12,LOC131203064,MED29,RAPGEF1,EGLN1,UNCX,WTIP,SKI,PTF1A,GZF1,NAB2,MSI1,MAP3K9,FBXW8,CTNNBIP1,MINPP1,SMO,KMT2D,DLX2,DLX3,DLX6,NRF1,IGSF10,TRIM71,NUMA1,ONECUT2,NKX3-2,ATRX,HAND2,ITGA9,SRF,LOC131187392,ZNRF3,TBX1,CABLES1,TBX4,TBX3,EIF3B,CRKL,SMARCC1,SMARCC2,ADGRA3,SDC3,EGR2,SMARCA4,MED13L,EXT1,PTK7…	2.51266e-10
Biological process	anatomical structure morphogenesis	GO:0009653	3	1.98053e-12	1.30048	480	3752	1348	13703	SCX,ISM1,MNX1,LOC131184274,LOC131184279,BCR,ISL2,GATA6,CREBBP,LOC131193192,STRN,BHLHE41,SHB,HOXC10,MED12,LOC131203064,NEFH,MED29,PXDN,RAPGEF1,EGLN1,UNCX,WTIP,SKI,PTF1A,GZF1,NAB2,MAP3K9,FBXW8,CTNNBIP1,TBR1,SMO,KMT2D,DLX2,DLX3,DLX6,NRF1,FBXO31,TRIM71,ONECUT2,NKX3-2,ATRX,ADORA2B,HAND2,ITGA9,SRF,LOC131187392,ZNRF3,IGF2BP3,HNRNPA1,TBX1,CABLES1,TBX4,TBX3,CD248,TRIM33,ODAD4,CRKL,TRIM24,SMARCC1,SMARCC2,B…	2.73225e-10
Biological process	cellular biosynthetic process	GO:0044249	4	2.28717e-12	1.18462	776	6659	1348	13703	SCX,NOC2L,SUPT20H,MNX1,PKNOX2,LOC131184274,LOC131184279,ISL2,CLOCK,SF1,URI1,MEPCE,GATA6,BAZ2B,LARP1,ADAMTS13,RNF216,PRPF38B,CREBBP,LOC131193192,LARP7,BHLHE41,MED15,HOXC10,MED12,LOC131203064,CHST7,BAZ1A,BAZ1B,MED29,MED22,AGPS,NUP62CL,CHST2,TSR3,EGLN1,ZNF462,UNCX,WTIP,SKI,TSR1,PTF1A,GZF1,NAB2,ATN1,MSI1,CASC3,KMT5B,KMT5A,DGAT1,CTNNBIP1,TBR1,FBXO11,SMO,GMNC,SRSF9,KMT2D,KHDRBS1,BLM,DLX2,DLX3,KMT2C,DLX…	3.10956e-10
Biological process	cell fate specification	GO:0001708	4	3.91875e-12	2.38576	69	294	1348	13703	MNX1,ISL2,HOXC10,LOC131203064,SMO,DLX3,TRIM71,NKX3-2,SRF,TBX1,LOC131184745,MSX1,POU3F2,OLIG2,MEX3D,MEX3C,MEX3B,ASH1L,ASCL1,SALL1,VRK1,RPS6KA6,ROBO1,HOXA13,HOXA11,SCUBE2,MYF6,AR,GSX2,MAF,KSR1,VSX1,FOXA2,EOMES,BMP6,DBX1,ATOH1,MYT1L,SOX18,DKK1,PRR12,HOXB5,SRCAP,HOXC9,NKX2-3,BRAF,HOXD9,LFNG,BRD3,BRD2,TCF12,EN2,EN1,HOXD10,POU4F1,POU4F2,BRDT,DACH1,NOTCH1,NKX6-1,SIN3B,DMRTA2,IRX1,SOX2,SOX1,SOX9,DMRT3,EP…	5.25169e-10
Biological process	positive regulation of metabolic process	GO:0009893	5	4.57046e-12	1.30297	464	3620	1348	13703	SCX,SUPT20H,LOC131184274,LOC131184279,ISL2,CLOCK,GATA6,LARP1,RNF217,CREBBP,STRN,HOXC10,MED12,LOC131203064,BAZ1B,RAPGEF1,NUP62CL,CACUL1,EGLN1,SKI,PTF1A,NAB2,ATN1,MAP3K9,KMT5A,DGAT1,FBXW8,TBR1,SMO,KMT2D,KHDRBS1,BLM,DLX2,DLX3,KMT2B,NRF1,FUS,NRDC,RFXANK,TRIM71,ONECUT2,ONECUT3,NKX3-2,ATRX,MSL1,ADORA2B,HAND2,NAF1,SMCR8,SRF,LOC131187392,HNRNPA1,RILP,TBX1,TBX3,NOP53,CRKL,FBXO4,TRIM24,ATXN7L1,SMARCC1,SMAR…	6.03879e-10
Biological process	biosynthetic process	GO:0009058	3	7.1998e-12	1.17834	780	6729	1348	13703	SCX,NOC2L,SUPT20H,MNX1,PKNOX2,LOC131184274,LOC131184279,ISL2,CLOCK,SF1,URI1,MEPCE,GATA6,BAZ2B,LARP1,ADAMTS13,RNF216,PRPF38B,CREBBP,LOC131193192,LARP7,BHLHE41,MED15,HOXC10,MED12,LOC131203064,CHST7,BAZ1A,BAZ1B,MED29,MED22,AGPS,NUP62CL,CHST2,TSR3,EGLN1,ZNF462,UNCX,WTIP,SKI,TSR1,PTF1A,GZF1,NAB2,ATN1,MSI1,CASC3,KMT5B,KMT5A,DGAT1,CTNNBIP1,TBR1,FBXO11,SMO,GMNC,SRSF9,KMT2D,KHDRBS1,BLM,DLX2,DLX3,KMT2C,DLX…	9.38073e-10
Biological process	chromosome organization	GO:0051276	6	1.11763e-11	1.58784	194	1242	1348	13703	NOC2L,SUPT20H,CLOCK,CDCA5,MEPCE,BAZ2B,CREBBP,NCAPH2,MED12,BAZ1A,BAZ1B,NUP62CL,SKI,KMT5B,KMT5A,FBXO11,KMT2D,BLM,SMYD5,KMT2C,KMT2B,NUMA1,ATRX,TFIP11,MSL1,NAF1,HNRNPA1,TRIM33,FBXO4,TRIM24,ATXN7L1,SMARCC1,SMARCC2,CFDP1,SMARCA4,LOC131191034,PRDM8,CRTC2,LOC131203948,AUTS2,UBE2C,NUP153,HP1BP3,TENT4A,TENT4B,LMNB2,CABIN1,POLD3,POLD2,POLE4,HNRNPU,SMC6,ZMIZ2,PRKCB,HCFC1,PRKD1,SEH1L,PRDM13,PHC2,SETD1B,SETD1A…	1.43623e-09
Biological process	obsolete heterocycle biosynthetic process	GO:0018130	0	1.40918e-11	1.53073	220	1461	1348	13703	SCX,LOC131184274,CLOCK,GATA6,CREBBP,MED15,HOXC10,MED12,LOC131203064,NUP62CL,PTF1A,TBR1,BLM,DLX2,DLX3,NRF1,FUS,ONECUT2,ONECUT3,LOC131203468,NKX3-2,HAND2,PRPS2,SRF,MLLT1,TBX1,TOPAZ1,TRIM24,BSX,EGR2,SMARCA4,MED13L,LOC131184745,CSRNP3,MSX1,PRDM2,NR3C2,POU3F2,TFAP2A,LOC131184348,TENT4A,TENT4B,ZIC2,ZIC3,ZIC1,TBP,POLD3,PABPN1,TDG,POLD2,ZIC5,POLE4,GALE,ERCC6,NAXD,SCRIB,HCFC1,ADCY9,ZNF384,NFATC3,SETD2,SMG…	1.78643e-09
Biological process	positive regulation of biological process	GO:0048518	4	1.43451e-11	1.2001	695	5887	1348	13703	SCX,HTR7,SUPT20H,LOC131184274,LOC131184279,BCR,ISL2,CLOCK,CDCA5,MEPCE,GATA6,LARP1,RNF217,SYNDIG1,CREBBP,LOC131193192,LARP7,STRN,KCNC2,OSBPL11,SHB,HOXC10,MED12,LOC131203064,BAZ1B,RAPGEF1,NUP62CL,CACUL1,ZSWIM2,EGLN1,KCNB1,WTIP,SKI,PTF1A,NAB2,ATN1,MAP3K9,KMT5A,DGAT1,FBXW8,CTNNBIP1,TBR1,FBXO11,MINPP1,SMO,KMT2D,KHDRBS1,BLM,DLX2,DLX3,KMT2C,DLX6,KMT2B,NRF1,FUS,NRDC,HTR1A,RFXANK,FBXO31,TRIM71,NUMA1,ONECU…	1.79428e-09
Biological process	multicellular organism development	GO:0007275	4	1.62955e-11	1.18912	729	6232	1348	13703	SCX,ISM1,HTR7,PWWP2A,MNX1,LOC131184274,LOC131184279,BCR,ISL2,CLOCK,SF1,GATA6,LARP1,SYNDIG1,CREBBP,LOC131193192,NCAPH2,LARP7,STRN,KCNC2,BHLHE41,SHB,HOXC10,MED12,LOC131203064,NEFH,BAZ1A,MED29,MED22,PXDN,RAPGEF1,CHST2,LOC131194095,SNX25,ADAM23,EGLN1,WNT7B,UNCX,WTIP,SKI,PTF1A,GZF1,NAB2,ATN1,MSI1,CASC3,KMT5B,MAP3K9,KMT5A,FBXW8,CTNNBIP1,TBR1,FBXO11,MINPP1,SMO,KMT2D,BLM,DLX2,DLX3,KMT2C,DLX6,BOD1L1,KMT2B…	2.01142e-09
Biological process	developmental process	GO:0032502	2	2.09018e-11	1.16446	814	7106	1348	13703	SCX,ISM1,HTR7,PWWP2A,MNX1,LOC131184274,LOC131184279,BCR,ISL2,CLOCK,SF1,URI1,MEPCE,GATA6,LARP1,SYNDIG1,CREBBP,LOC131193192,NCAPH2,LARP7,STRN,KCNC2,BHLHE41,OSBPL11,SHB,MED15,HOXC10,MED12,LOC131203064,NEFH,BAZ1A,MED29,MED22,PXDN,RAPGEF1,NUP62CL,CHST2,LOC131194095,SNX25,ADAM23,EGLN1,ZNF462,WNT7B,UNCX,WTIP,SKI,PTF1A,GZF1,NAB2,ATN1,MSI1,CASC3,KMT5B,MAP3K9,KMT5A,DGAT1,FBXW8,CTNNBIP1,TBR1,FBXO11,MINPP1,S…	2.5465e-09
Biological process	head development	GO:0060322	4	2.41787e-11	1.64053	168	1041	1348	13703	SCX,PWWP2A,LOC131184279,BCR,ISL2,KCNC2,MED12,LOC131203064,NEFH,UNCX,SKI,PTF1A,TBR1,SMO,DLX2,DLX6,ATRX,ATRN,SRF,LOC131187392,CCDC85B,TBX1,TBX3,SMARCC2,BSX,MYCBP2,EGR2,SMARCA4,EXT1,CRTAC1,MSX1,PRDM8,UBE3A,OTP,CELSR2,CELSR3,IGF1R,POU3F2,POU3F3,CACNA1A,BHLHE22,TFAP2A,ZIC2,ZIC1,OLIG2,SHROOM4,SHANK3,PLEC,SLIT2,ZIC5,SCRIB,WDR62,HNRNPD,SETD2,CIC,AEBP2,GAS8,ASCL1,ADCY5,ZNF335,SLC8A1,SALL1,KAT6B,KAT6A,RTN4…	2.90795e-09
Biological process	animal organ development	GO:0048513	4	2.49795e-11	1.2616	521	4198	1348	13703	SCX,PWWP2A,MNX1,LOC131184274,LOC131184279,BCR,ISL2,CLOCK,SF1,GATA6,CREBBP,NCAPH2,LARP7,KCNC2,BHLHE41,SHB,HOXC10,MED12,LOC131203064,NEFH,MED29,PXDN,RAPGEF1,EGLN1,UNCX,WTIP,SKI,PTF1A,GZF1,NAB2,ATN1,MSI1,MAP3K9,FBXW8,CTNNBIP1,TBR1,FBXO11,MINPP1,SMO,KMT2D,BLM,DLX2,DLX3,KMT2C,DLX6,KMT2B,NRF1,FUS,TRIM71,NUMA1,ONECUT2,ONECUT3,NKX3-2,ATRX,ATRN,HAND2,ITGA9,PRPS2,SRF,LOC131187392,ZNRF3,CCDC85B,HNRNPA1,TBX1…	2.96623e-09
Biological process	negative regulation of cellular process	GO:0048523	5	4.07108e-11	1.22298	609	5062	1348	13703	SCX,NOC2L,HTR7,LOC131184274,LOC131184279,BCR,ISL2,CLOCK,SF1,URI1,MEPCE,GATA6,LARP1,RNF216,CREBBP,LOC131193192,LARP7,STRN,BHLHE41,MED12,BAZ1A,MED29,MED22,PXDN,NUP62CL,SNX25,EGLN1,ZNF462,KCNB1,WTIP,SKI,GZF1,NAB2,ATN1,MSI1,CASC3,KMT5B,KMT5A,CTNNBIP1,FBXO11,SMO,SRSF9,KMT2D,KHDRBS1,BLM,DLX2,KMT2B,NRF1,FBXO31,SH3BP5L,LRCH4,TRIM71,ONECUT2,PPP6R1,PPP6R2,NKX3-2,ATRX,TFIP11,MSL1,ADORA2B,HAND2,NAF1,SMCR8,TN…	4.77385e-09
Biological process	obsolete aromatic compound biosynthetic process	GO:0019438	0	4.49394e-11	1.51444	219	1470	1348	13703	SCX,LOC131184274,CLOCK,GATA6,CREBBP,MED15,HOXC10,MED12,LOC131203064,NUP62CL,PTF1A,TBR1,BLM,DLX2,DLX3,NRF1,FUS,ONECUT2,ONECUT3,LOC131203468,NKX3-2,HAND2,PRPS2,SRF,MLLT1,TBX1,TOPAZ1,TRIM24,BSX,EGR2,SMARCA4,MED13L,LOC131184745,CSRNP3,MSX1,PRDM2,NR3C2,POU3F2,TFAP2A,LOC131184348,TENT4A,TENT4B,ZIC2,ZIC3,ZIC1,TBP,POLD3,PABPN1,TDG,POLD2,ZIC5,POLE4,GALE,ERCC6,NAXD,SCRIB,HCFC1,ADCY9,ZNF384,NFATC3,SETD2,SMG…	5.20465e-09
Biological process	neurogenesis	GO:0022008	5	4.74939e-11	1.37631	329	2430	1348	13703	HTR7,MNX1,LOC131184279,ISL2,CREBBP,LOC131193192,STRN,HOXC10,MED12,LOC131203064,NEFH,MED29,MED22,PXDN,RAPGEF1,WNT7B,UNCX,SKI,PTF1A,NAB2,ATN1,MAP3K9,FBXW8,TBR1,SMO,DLX2,DLX3,FBXO31,IGSF10,ONECUT2,ATRX,ATRN,HAND2,TNFRSF21,ITGA9,SRF,LOC131187392,IGF2BP3,DBNDD1,TRIM33,CRKL,TRIM24,SMARCC1,SMARCC2,BSX,ADGRA3,MYCBP2,EGR2,SMARCA4,EXT1,PTK7,IGSF9B,LOC131184745,CRTAC1,PABPC4,GAB2,MSX1,PRDM8,UBE3A,OTP,CELSR2…	5.43342e-09
Biological process	pattern specification process	GO:0007389	3	5.65337e-11	1.61809	170	1068	1348	13703	MNX1,LOC131184274,LOC131184279,ISL2,HOXC10,MED12,LOC131203064,UNCX,WTIP,SKI,CASC3,KMT5A,CTNNBIP1,TBR1,SMO,KMT2D,DLX2,NKX3-2,HAND2,SRF,TBX1,TBX3,BICC1,ODAD4,CRKL,SMARCC1,SMARCC2,EGR2,SMARCA4,MED13L,LOC131184745,PABPC4,MSX1,CELSR2,CELSR3,BHLHE22,TFAP2A,SYT2,UBA2,LOC131184348,ZIC3,ZIC1,SPOCK3,SLIT2,HS3ST6,TBX18,MEX3D,MEX3C,HNRNPM,MEX3B,LOC131186790,CIC,AEBP2,GAS8,LOC131185011,ASCL1,NPEPPS,SALL1,CEP1…	6.38967e-09
Biological process	regionalization	GO:0003002	4	1.09862e-10	1.62727	162	1012	1348	13703	MNX1,LOC131184274,LOC131184279,ISL2,HOXC10,MED12,LOC131203064,WTIP,SKI,CASC3,KMT5A,CTNNBIP1,TBR1,SMO,KMT2D,DLX2,NKX3-2,HAND2,SRF,TBX1,TBX3,BICC1,ODAD4,CRKL,SMARCC1,SMARCC2,EGR2,SMARCA4,MED13L,LOC131184745,PABPC4,MSX1,CELSR2,CELSR3,BHLHE22,TFAP2A,SYT2,UBA2,LOC131184348,ZIC3,SPOCK3,SLIT2,HS3ST6,TBX18,HNRNPM,LOC131186790,CIC,AEBP2,GAS8,LOC131185011,ASCL1,NPEPPS,SALL1,CEP131,RPS6KA6,MEOX2,ROBO1,SOSTD…	1.22693e-08
Biological process	generation of neurons	GO:0048699	6	1.57313e-10	1.37739	313	2310	1348	13703	HTR7,MNX1,LOC131184279,ISL2,CREBBP,LOC131193192,STRN,HOXC10,MED12,LOC131203064,NEFH,MED29,MED22,PXDN,RAPGEF1,WNT7B,UNCX,SKI,PTF1A,ATN1,MAP3K9,FBXW8,TBR1,SMO,DLX2,DLX3,FBXO31,IGSF10,ONECUT2,ATRX,ATRN,HAND2,TNFRSF21,ITGA9,SRF,LOC131187392,IGF2BP3,DBNDD1,TRIM33,CRKL,TRIM24,SMARCC1,SMARCC2,BSX,ADGRA3,MYCBP2,EGR2,SMARCA4,EXT1,PTK7,IGSF9B,CRTAC1,PABPC4,GAB2,MSX1,PRDM8,UBE3A,OTP,CELSR2,CELSR3,IGF1R,POU3…	1.73619e-08
Biological process	system development	GO:0048731	4	1.59594e-10	1.20517	637	5373	1348	13703	SCX,ISM1,HTR7,PWWP2A,MNX1,LOC131184274,LOC131184279,BCR,ISL2,CLOCK,SF1,GATA6,SYNDIG1,CREBBP,LOC131193192,NCAPH2,LARP7,STRN,KCNC2,BHLHE41,HOXC10,MED12,LOC131203064,NEFH,BAZ1A,MED29,MED22,PXDN,RAPGEF1,LOC131194095,ADAM23,EGLN1,WNT7B,UNCX,WTIP,SKI,PTF1A,GZF1,NAB2,ATN1,MSI1,MAP3K9,FBXW8,CTNNBIP1,TBR1,FBXO11,MINPP1,SMO,KMT2D,BLM,DLX2,DLX3,KMT2C,DLX6,BOD1L1,KMT2B,NRF1,FUS,FBXO31,IGSF10,LRCH4,TRIM71,ONE…	1.74087e-08
Biological process	negative regulation of biological process	GO:0048519	4	1.80545e-10	1.20639	631	5317	1348	13703	SCX,NOC2L,ISM1,HTR7,LOC131184274,LOC131184279,BCR,ISL2,CLOCK,SF1,URI1,MEPCE,GATA6,LARP1,RNF216,CREBBP,LOC131193192,LARP7,STRN,BHLHE41,MED12,BAZ1A,MED29,MED22,PXDN,NUP62CL,SNX25,EGLN1,ZNF462,KCNB1,WTIP,SKI,GZF1,NAB2,ATN1,MSI1,CASC3,KMT5B,KMT5A,DGAT1,CTNNBIP1,FBXO11,SMO,SRSF9,KMT2D,KHDRBS1,BLM,DLX2,KMT2B,NRF1,FBXO31,SH3BP5L,LRCH4,TRIM71,ONECUT2,PPP6R1,PPP6R2,NKX3-2,ATRX,TFIP11,MSL1,ADORA2B,HAND2,NA…	1.94677e-08
Biological process	central nervous system neuron differentiation	GO:0021953	6	2.89868e-10	2.43086	55	230	1348	13703	MNX1,ISL2,HOXC10,MED12,UNCX,TBR1,SMO,DLX2,SMARCC2,MYCBP2,PRDM8,OTP,CACNA1A,BHLHE22,TFAP2A,OLIG2,SHANK3,SLIT2,PHC2,KIFBP,ASCL1,ZNF335,SALL1,ROBO1,FEZF2,GIGYF2,GBX1,GSX1,GSX2,RORA,ATXN2,HSP90AB1,ID4,NDEL1,EOMES,DBX1,HOXA1,EN2,EN1,TAL1,HOXD10,POU4F1,ABI1,NOTCH1,NKX6-1,SKOR2,INSM1,SOX2,SOX1,SOX4,ARX,DMRT3,LMX1B,PTCH1,NR4A2,	3.09006e-08
Biological process	peptidyl-lysine methylation	GO:0018022	8	3.39401e-10	3.50532	30	87	1348	13703	CREBBP,KMT5B,KMT5A,KMT2D,SMYD5,KMT2C,KMT2B,PRDM8,HCFC1,SETD1B,SETD1A,SETD2,ASH1L,NSD2,ZNF335,SKIC8,SETDB1,BEND3,PAXIP1,NCOA6,DOT1L,EP300,VCPKMT,EED,IRF4,EEF1AKMT1,EEF2KMT,PWP1,SUZ12,ARID4B,	3.57744e-08
Biological process	cell development	GO:0048468	4	4.58263e-10	1.26264	471	3792	1348	13703	HTR7,PWWP2A,MNX1,LOC131184274,LOC131184279,BCR,ISL2,CLOCK,CREBBP,LOC131193192,NCAPH2,STRN,MED15,MED12,LOC131203064,NEFH,MED29,MED22,PXDN,RAPGEF1,NUP62CL,UNCX,WTIP,SKI,ATN1,MSI1,CASC3,MAP3K9,DGAT1,FBXW8,CTNNBIP1,TBR1,SMO,KMT2D,BLM,DLX2,DLX3,KMT2C,KMT2B,FBXO31,IGSF10,TRIM71,ONECUT2,NKX3-2,ATRX,ATRN,HAND2,TNFRSF21,ITGA9,SRF,LOC131187392,IGF2BP3,HNRNPA1,TBX1,TBX3,DBNDD1,TRIM33,EIF3B,CRKL,TOPAZ1,TRIM2…	4.77662e-08
Biological process	brain development	GO:0007420	5	4.91464e-10	1.61604	155	975	1348	13703	LOC131184279,BCR,KCNC2,MED12,NEFH,UNCX,SKI,PTF1A,TBR1,SMO,DLX2,ATRX,ATRN,SRF,LOC131187392,CCDC85B,TBX3,SMARCC2,BSX,MYCBP2,EGR2,SMARCA4,EXT1,CRTAC1,MSX1,PRDM8,UBE3A,OTP,CELSR2,CELSR3,IGF1R,POU3F2,POU3F3,CACNA1A,BHLHE22,TFAP2A,ZIC2,ZIC1,OLIG2,SHROOM4,SHANK3,PLEC,SLIT2,ZIC5,SCRIB,WDR62,HNRNPD,SETD2,CIC,GAS8,ASCL1,ADCY5,ZNF335,SLC8A1,SALL1,KAT6B,KAT6A,RTN4R,SYNJ2,NBEA,GPR37L1,CASZ1,TOP2B,ROBO1,FEZF2,…	5.0664e-08
Biological process	epithelium development	GO:0060429	5	6.30538e-10	1.39205	281	2052	1348	13703	SCX,MNX1,LOC131184274,LOC131184279,ISL2,CLOCK,GATA6,CREBBP,STRN,SHB,MED15,MED12,LOC131203064,MED29,RAPGEF1,WTIP,SKI,GZF1,MSI1,MAP3K9,CTNNBIP1,SMO,KMT2D,DLX3,DLX6,NRF1,TRIM71,NUMA1,ONECUT2,NKX3-2,ATRX,HAND2,ITGA9,SRF,LOC131187392,ZNRF3,TBX1,CABLES1,TBX4,TBX3,EIF3B,CRKL,SMARCC1,SMARCC2,ADGRA3,SMARCA4,MED13L,PTK7,RANBP10,LOC131184745,MSX1,MYO9A,CELSR2,CELSR3,IGF1R,POU3F2,POU3F3,TFAP2A,AUTS2,TMEM237,…	6.42943e-08
Biological process	obsolete histone methylation	GO:0016571	0	6.39078e-10	3.42655	30	89	1348	13703	CREBBP,KMT5B,KMT5A,KMT2D,SMYD5,KMT2C,KMT2B,PRDM8,HCFC1,PRDM13,SETD1B,SETD1A,SETD2,ASH1L,NSD2,ZNF335,SKIC8,SETDB1,BEND3,PAXIP1,NCOA6,SATB1,DOT1L,EP300,EED,PWP1,PRMT5,PRMT3,SUZ12,ARID4B,	6.44644e-08
Biological process	central nervous system development	GO:0007417	5	6.78104e-10	1.5117	196	1318	1348	13703	MNX1,LOC131184279,BCR,ISL2,KCNC2,HOXC10,MED12,NEFH,ADAM23,UNCX,SKI,PTF1A,ATN1,TBR1,SMO,DLX2,NRF1,ATRX,ATRN,TNFRSF21,SRF,LOC131187392,CCDC85B,TBX1,TBX3,SMARCC2,BSX,MYCBP2,EGR2,SMARCA4,EXT1,CRTAC1,MSX1,PRDM8,UBE3A,OTP,CELSR2,CELSR3,IGF1R,POU3F2,POU3F3,CACNA1A,BHLHE22,TFAP2A,LMNB2,ZIC2,ZIC1,OLIG2,SHROOM4,SHANK3,PLEC,SLIT2,ZIC5,SCRIB,WDR62,PHC2,HNRNPD,SETD2,CIC,ECRG4,AEBP2,KIFBP,GAS8,ASCL1,ADCY5,ZNF3…	6.76733e-08
Biological process	metabolic process	GO:0008152	2	1.03993e-09	1.09831	1045	9672	1348	13703	SCX,NOC2L,ALKBH2,SUPT20H,MNX1,PKNOX2,LOC131184274,LOC131184279,BCR,ISL2,CLOCK,SF1,URI1,CDCA5,MEPCE,GATA6,BAZ2B,ADAMTS15,LARP1,ADAMTS13,RNF216,RNF217,PRPF38B,CREBBP,LOC131193192,LARP7,STRN,MTMR10,BHLHE41,MED15,HOXC10,MED12,MED11,LOC131186483,LOC131203064,CHST7,BAZ1A,BAZ1B,MED29,MED22,AGPS,PXDN,RAPGEF1,NUP62CL,CACUL1,CHST2,TSR3,SNX25,ADAM23,ZSWIM2,EGLN1,ZNF462,UNCX,WTIP,SKI,GID4,TSR1,PTF1A,GZF1,NAB…	1.0269e-07
Biological process	embryo development	GO:0009790	5	1.1002e-09	1.39435	272	1983	1348	13703	SCX,MNX1,LOC131184274,LOC131184279,BCR,ISL2,GATA6,LARP1,CREBBP,STRN,HOXC10,MED12,LOC131203064,PXDN,EGLN1,WTIP,SKI,CASC3,MAP3K9,KMT5A,FBXW8,FBXO11,SMO,KMT2D,DLX2,DLX3,DLX6,TRIM71,NKX3-2,ATRX,HAND2,ITGA9,SRF,LOC131187392,TBX1,TBX4,TBX3,TRIM33,ODAD4,SMARCC1,SMARCC2,ADGRA3,EGR2,SMARCA4,EXT1,PTK7,LOC131184745,PABPC4,MSX1,LOC131203948,CELSR2,CELSR3,TFAP2A,SYT2,TMEM237,UBA2,LOC131184348,LMNB2,ZIC2,ZIC3,…	1.0751e-07
Biological process	cellular metabolic process	GO:0044237	3	1.16745e-09	1.10294	1020	9401	1348	13703	SCX,NOC2L,ALKBH2,SUPT20H,MNX1,PKNOX2,LOC131184274,LOC131184279,BCR,ISL2,CLOCK,SF1,URI1,CDCA5,MEPCE,GATA6,BAZ2B,LARP1,ADAMTS13,RNF216,RNF217,PRPF38B,CREBBP,LOC131193192,LARP7,STRN,MTMR10,BHLHE41,MED15,HOXC10,MED12,MED11,LOC131186483,LOC131203064,CHST7,BAZ1A,BAZ1B,MED29,MED22,AGPS,PXDN,RAPGEF1,NUP62CL,CACUL1,CHST2,TSR3,SNX25,ZSWIM2,EGLN1,ZNF462,UNCX,WTIP,SKI,GID4,TSR1,PTF1A,GZF1,NAB2,ATN1,LTN1,MSI1…	1.12906e-07
Biological process	obsolete histone lysine methylation	GO:0034968	0	1.63191e-09	3.67085	26	72	1348	13703	CREBBP,KMT5B,KMT5A,KMT2D,SMYD5,KMT2C,KMT2B,PRDM8,HCFC1,SETD1B,SETD1A,SETD2,ASH1L,NSD2,ZNF335,SKIC8,SETDB1,BEND3,PAXIP1,NCOA6,DOT1L,EP300,EED,PWP1,SUZ12,ARID4B,	1.56213e-07
Biological process	neuron differentiation	GO:0030182	5	1.88979e-09	1.37371	285	2109	1348	13703	HTR7,MNX1,LOC131184279,ISL2,CREBBP,LOC131193192,STRN,HOXC10,MED12,LOC131203064,NEFH,MED29,PXDN,RAPGEF1,WNT7B,UNCX,SKI,PTF1A,ATN1,MAP3K9,FBXW8,TBR1,SMO,DLX2,DLX3,FBXO31,ONECUT2,ATRX,ATRN,HAND2,ITGA9,SRF,LOC131187392,IGF2BP3,DBNDD1,TRIM33,TRIM24,SMARCC2,BSX,MYCBP2,EGR2,SMARCA4,EXT1,PTK7,IGSF9B,CRTAC1,PABPC4,GAB2,PRDM8,UBE3A,OTP,CELSR2,CELSR3,IGF1R,POU3F2,CACNA1A,BHLHE22,BHLHE23,CACNA1F,LOC131198937…	1.79071e-07
Biological process	obsolete covalent chromatin modification	GO:0016569	0	3.43588e-09	2.01651	73	368	1348	13703	SUPT20H,CLOCK,CREBBP,BAZ1B,KMT5B,KMT5A,KMT2D,SMYD5,KMT2C,KMT2B,MSL1,SMARCA4,PRDM8,CRTC2,POLE4,PRKCB,HCFC1,PRDM13,SETD1B,SETD1A,PHF2,SETD2,ASH1L,NSD2,ZNF335,VRK1,KAT6B,KAT6A,VPS72,TLK1,SKIC8,ASXL1,ZMYND8,SETDB1,APBB1,KDM1A,KDM6B,SIRT1,ATXN7,BRPF1,GTF3C4,BEND3,HNF1A,HASPIN,PAXIP1,MIER1,PPP1R1B,NCOA6,SATB1,DOT1L,HUWE1,EP300,CHD1,NAA30,EED,IRF4,TAF10,TAF1,SRCAP,TADA2B,RNF40,PHF21A,SIN3B,DNMT3B,PWP1,P…	3.2232e-07
Biological process	regulation of developmental process	GO:0050793	4	4.14876e-09	1.27905	401	3187	1348	13703	SCX,ISM1,HTR7,LOC131184274,LOC131184279,BCR,ISL2,CLOCK,GATA6,SYNDIG1,CREBBP,LOC131193192,LARP7,STRN,BHLHE41,SHB,MED12,LOC131203064,MED22,PXDN,RAPGEF1,EGLN1,UNCX,WTIP,SKI,PTF1A,NAB2,ATN1,KMT5B,MAP3K9,DGAT1,FBXW8,CTNNBIP1,TBR1,FBXO11,SMO,KMT2D,DLX2,KMT2C,KMT2B,NRF1,FUS,FBXO31,IGSF10,TRIM71,NUMA1,NKX3-2,ATRN,ADORA2B,HAND2,TNFRSF21,ITGA9,SRF,LOC131187392,ZNRF3,IGF2BP3,TBX1,TBX3,CRKL,SMARCC1,SMARCC2,A…	3.85342e-07
Biological process	neuron fate commitment	GO:0048663	5	4.26722e-09	2.63786	41	158	1348	13703	MNX1,ISL2,CREBBP,HOXC10,PTF1A,TBR1,DLX2,DLX3,SMARCC2,BSX,CELSR2,CELSR3,POU3F2,OLIG1,OLIG2,LOC131189820,ASCL1,CASZ1,FEZF2,GBX1,GSX1,GSX2,HSP90AB1,FOXA2,EP300,DBX1,ATOH1,MYT1L,TCF12,HOXD10,POU4F1,POU4F2,DACH1,NOTCH1,NKX6-1,DMRTA2,SOX2,SOX1,SIAH2,GDF6,DMRT3,	3.92459e-07
Biological process	regulation of biological process	GO:0050789	3	4.81947e-09	1.08724	1078	10079	1348	13703	SCX,NOC2L,ISM1,HTR7,SUPT20H,MNX1,PKNOX2,LOC131184274,LOC131184279,BCR,ISL2,CLOCK,SF1,URI1,CDCA5,MEPCE,GATA6,BAZ2B,LARP1,ADAMTS13,RNF216,RNF217,SYNDIG1,CREBBP,LOC131193192,LARP7,STRN,KCNC2,BHLHE41,OSBPL11,SHB,MED15,HOXC10,MED12,LOC131203064,NEFH,BAZ1A,BAZ1B,MED29,MED22,PXDN,RAPGEF1,NUP62CL,CACUL1,LOC131194095,SNX25,ZSWIM2,EGLN1,ZNF462,KCNB1,WNT7B,UNCX,WTIP,SKI,PTF1A,GZF1,KCNG2,LOC131198033,NAB2,AT…	4.38946e-07
Biological process	regulation of cellular process	GO:0050794	4	5.85096e-09	1.09443	1037	9632	1348	13703	SCX,NOC2L,HTR7,SUPT20H,MNX1,PKNOX2,LOC131184274,LOC131184279,BCR,ISL2,CLOCK,SF1,URI1,CDCA5,MEPCE,GATA6,BAZ2B,LARP1,ADAMTS13,RNF216,RNF217,SYNDIG1,CREBBP,LOC131193192,LARP7,STRN,KCNC2,BHLHE41,SHB,MED15,HOXC10,MED12,LOC131203064,NEFH,BAZ1A,BAZ1B,MED29,MED22,PXDN,RAPGEF1,NUP62CL,CACUL1,SNX25,ZSWIM2,EGLN1,ZNF462,KCNB1,WNT7B,UNCX,WTIP,SKI,PTF1A,GZF1,KCNG2,LOC131198033,NAB2,ATN1,MSI1,CASC3,KMT5B,MAP3K9…	5.27768e-07
Biological process	obsolete cell morphogenesis involved in differentiation	GO:0000904	0	7.19269e-09	1.55696	155	1012	1348	13703	MNX1,ISL2,LOC131203064,NEFH,PXDN,SKI,SMO,ATRX,HAND2,ITGA9,SRF,LOC131187392,TRIM33,TRIM24,MYCBP2,EGR2,SMARCA4,EXT1,PTK7,IGSF9B,GAB2,PRDM8,UBE3A,CELSR2,CELSR3,IGF1R,CACNA1A,BHLHE22,CACNA1F,AUTS2,ZIC2,DACT2,DACT1,SHANK3,PLEC,SLIT2,SCRIB,MAP1A,PHC2,AEBP2,KIFBP,KAT6B,KAT6A,RTN4R,RFC1,LOC131202029,KRT8,MAPK8IP2,STRIP1,STXBP5,TOP2B,ROBO1,LOC131194437,FEZF2,FEZF1,APBB1,HOXA13,DOCK10,CDH23,EIF2S2,DIAPH2,E…	6.42616e-07
Biological process	obsolete cellular macromolecule biosynthetic process	GO:0034645	0	7.22728e-09	1.39252	250	1825	1348	13703	SCX,LOC131184274,CLOCK,GATA6,LARP1,CREBBP,MED15,HOXC10,MED12,LOC131203064,CHST7,BAZ1A,NUP62CL,PTF1A,TBR1,GMNC,BLM,DLX2,DLX3,BOD1L1,NRF1,FUS,ONECUT2,ONECUT3,NKX3-2,EIF5B,ATRX,HAND2,SRF,MLLT1,IGF2BP3,TBX1,EIF3J,EIF3B,TOPAZ1,TRIM24,BSX,MOGS,ALG1,GSPT1,EGR2,SMARCA4,MED13L,EXT1,LOC131184745,CSRNP3,MRPS24,PABPC4,LOC131191034,MGAT2,MSX1,ETAA1,PRDM2,NR3C2,POU3F2,TFAP2A,LOC131184348,TENT4A,TENT4B,ZIC2,ZIC…	6.39614e-07
Biological process	protein methylation	GO:0006479	7	7.2491e-09	2.79355	36	131	1348	13703	CREBBP,KMT5B,KMT5A,FBXO11,KMT2D,SMYD5,KMT2C,KMT2B,GSPT1,PRDM8,HCFC1,PRDM13,SETD1B,SETD1A,SETD2,ASH1L,NSD2,ZNF335,SKIC8,SETDB1,BEND3,PAXIP1,NCOA6,SATB1,DOT1L,EP300,VCPKMT,EED,IRF4,EEF1AKMT1,EEF2KMT,PWP1,PRMT5,PRMT3,SUZ12,ARID4B,	6.35549e-07
Biological process	protein alkylation	GO:0008213	6	7.2491e-09	2.79355	36	131	1348	13703	CREBBP,KMT5B,KMT5A,FBXO11,KMT2D,SMYD5,KMT2C,KMT2B,GSPT1,PRDM8,HCFC1,PRDM13,SETD1B,SETD1A,SETD2,ASH1L,NSD2,ZNF335,SKIC8,SETDB1,BEND3,PAXIP1,NCOA6,SATB1,DOT1L,EP300,VCPKMT,EED,IRF4,EEF1AKMT1,EEF2KMT,PWP1,PRMT5,PRMT3,SUZ12,ARID4B,	6.35549e-07
Biological process	DNA-templated transcription initiation	GO:0006352	8	8.68261e-09	2.15741	59	278	1348	13703	CREBBP,MED15,MED12,BAZ1B,CTNNBIP1,KMT2B,FUS,MSL1,SRF,MLLT1,SMARCA4,MED13L,NR3C2,TBP,ERCC6,ZMIZ2,PHF2,TAF7L,ASH1L,PGR,SREK1,UBTF,POLR1G,CEBPB,RSF1,AR,NR0B2,RORA,YY1,BDP1,GTF3C4,PPM1D,HNF1A,PAXIP1,NCOA6,NR5A1,DOT1L,EP300,HMGB1,EED,ATAD2B,TAF10,TAF4,TAF2,TAF1,MAML2,MYC,MED1,DACH2,DACH1,GTF2F1,NOTCH1,LOC131199460,CDK8,SOX9,RUNX2,NR4A2,ARID1A,ARID1B,	7.47262e-07
Biological process	obsolete histone modification	GO:0016570	0	9.27232e-09	1.99377	71	362	1348	13703	SUPT20H,CLOCK,CREBBP,BAZ1B,KMT5B,KMT5A,KMT2D,SMYD5,KMT2C,KMT2B,MSL1,SMARCA4,PRDM8,CRTC2,POLE4,PRKCB,HCFC1,PRDM13,SETD1B,SETD1A,PHF2,SETD2,ASH1L,NSD2,ZNF335,VRK1,KAT6B,KAT6A,VPS72,TLK1,SKIC8,ASXL1,ZMYND8,SETDB1,APBB1,KDM1A,KDM6B,SIRT1,ATXN7,BRPF1,GTF3C4,BEND3,HNF1A,HASPIN,PAXIP1,MIER1,PPP1R1B,NCOA6,SATB1,DOT1L,HUWE1,EP300,NAA30,EED,IRF4,TAF10,TAF1,SRCAP,TADA2B,RNF40,PHF21A,SIN3B,PWP1,PRMT5,PRMT3,T…	7.9076e-07
Biological process	tissue morphogenesis	GO:0048729	4	1.84202e-08	1.45542	194	1355	1348	13703	SCX,LOC131184274,LOC131184279,ISL2,CREBBP,STRN,SHB,MED12,LOC131203064,MED29,EGLN1,WTIP,SKI,GZF1,MAP3K9,CTNNBIP1,SMO,KMT2D,DLX3,NRF1,TRIM71,NKX3-2,ATRX,HAND2,ITGA9,SRF,LOC131187392,ZNRF3,TBX1,CABLES1,TBX4,TBX3,CRKL,SMARCC1,SMARCC2,ADGRA3,SMARCA4,MED13L,PTK7,LOC131184745,MSX1,MYO9A,CELSR2,CELSR3,IGF1R,TFAP2A,AUTS2,TMEM237,LOC131184348,LMNB2,ZIC2,ZIC3,ZIC1,DACT2,CA9,DACT1,SHANK3,PLEC,SLIT2,HS3ST6,ZI…	1.55675e-06
Biological process	skeletal system development	GO:0001501	5	1.85849e-08	1.76871	95	546	1348	13703	SCX,LOC131184274,HOXC10,MED12,UNCX,SKI,NAB2,DLX2,DLX3,DLX6,NKX3-2,HAND2,SRF,TBX1,TBX4,TBX3,SDC3,EXT1,AKAP13,MSX1,RAI1,TFAP2A,LOC131184348,ZIC1,TBX15,FGFRL1,MEX3C,SETD2,ASH1L,NSD2,ADAMTS7,ASXL1,SIK3,SETDB1,HOXA13,HOXA11,COMP,HOXA10,MYCN,SCUBE2,SIX4,ZBTB7A,CADM1,COL11A2,ZNF219,FOXP1,MAF,SCHIP1,LRP5,PRRX2,CCN3,FOXC1,NPPC,EP300,NPR2,DEAF1,BMP6,COL5A2,LOC131184109,CHD7,MMP9,VCAN,MYC,HOXA3,HOXA1,MED1,S…	1.55665e-06
Biological process	obsolete organic cyclic compound biosynthetic process	GO:1901362	0	1.92248e-08	1.41222	222	1598	1348	13703	SCX,LOC131184274,CLOCK,GATA6,CREBBP,MED15,HOXC10,MED12,LOC131203064,NUP62CL,PTF1A,TBR1,BLM,DLX2,DLX3,NRF1,FUS,ONECUT2,ONECUT3,LOC131203468,NKX3-2,HAND2,PRPS2,SRF,MLLT1,TBX1,TOPAZ1,TRIM24,BSX,EGR2,SMARCA4,MED13L,LOC131184745,CSRNP3,MSX1,PRDM2,NR3C2,POU3F2,TFAP2A,LOC131184348,TENT4A,TENT4B,ZIC2,ZIC3,ZIC1,TBP,POLD3,PABPN1,TDG,POLD2,ZIC5,POLE4,GALE,ERCC6,NAXD,SCRIB,HCFC1,ADCY9,ZNF384,NFATC3,SETD2,SMG…	1.596e-06
Biological process	cellular anatomical entity morphogenesis	GO:0032989	5	1.93465e-08	1.44297	201	1416	1348	13703	MNX1,ISL2,LOC131193192,LOC131203064,NEFH,PXDN,RAPGEF1,SKI,MAP3K9,SMO,ATRX,HAND2,ITGA9,SRF,LOC131187392,TRIM33,TRIM24,MYCBP2,EGR2,SMARCA4,EXT1,PTK7,RANBP10,IGSF9B,AKAP13,GAB2,MSX1,PRDM8,UBE3A,CELSR2,CELSR3,IGF1R,CACNA1A,BHLHE22,CACNA1F,AUTS2,ZIC2,DACT2,DACT1,SHANK3,PLEC,SLIT2,SCRIB,MAP1A,FLRT1,PHC2,LOC131189820,LOC131204273,CIC,AEBP2,KIFBP,ZNF335,VRK1,THOC2,THOC5,KAT6B,KAT6A,RTN4R,RFC1,PLEKHG5,LOC…	1.59201e-06
Biological process	embryonic organ development	GO:0048568	5	1.97515e-08	1.69165	109	655	1348	13703	LOC131184274,BCR,ISL2,MED12,EGLN1,WTIP,FBXW8,SMO,DLX2,DLX3,DLX6,NKX3-2,HAND2,SRF,TBX1,TBX3,TRIM33,ODAD4,EGR2,SMARCA4,PTK7,LOC131184745,MSX1,TFAP2A,LOC131184348,ZIC3,ZIC1,SLIT2,TBX18,TBX15,PRKCB,SCRIB,SETD2,SMG6,ASH1L,GAS8,ASCL1,SLC8A1,SALL1,THOC5,KAT6A,PHACTR4,CEBPB,HS6ST1,KRT8,LOC131189015,ROBO1,KDM1A,HOXA11,MYCN,CDH23,SIX4,LOC131186218,ZNF219,FOXL2,RAD23B,PRRX2,SLC25A37,ZNF703,FOXF2,FOXF1,WASL,…	1.61121e-06
Biological process	chordate embryonic development	GO:0043009	7	2.32341e-08	1.62437	124	776	1348	13703	SCX,MNX1,LOC131184274,LOC131184279,GATA6,MED12,EGLN1,SKI,FBXW8,SMO,KMT2D,DLX2,DLX3,TRIM71,NKX3-2,HAND2,SRF,LOC131187392,TBX1,TBX3,SMARCA4,EXT1,PTK7,LOC131184745,MSX1,LOC131203948,TFAP2A,LOC131184348,ZIC2,ZIC3,DACT1,SLIT2,ZIC5,TBX18,TBX15,SCRIB,SETD2,ZNF335,SLC8A1,SALL1,SALL2,THOC2,THOC5,PHACTR4,CEBPB,HS6ST1,KRT8,LOC131189015,SETDB1,MEOX2,SUSD4,KDM1A,HOXA11,MYCN,SCUBE2,EIF2S2,MYF6,SIX4,GNA12,CDK2A…	1.87896e-06
Biological process	cell morphogenesis	GO:0000902	4	3.38056e-08	1.40952	217	1565	1348	13703	MNX1,ISL2,LOC131193192,LOC131203064,NEFH,PXDN,UNCX,WTIP,SKI,MAP3K9,FBXW8,TBR1,SMO,FBXO31,ATRX,HAND2,ITGA9,SRF,LOC131187392,TRIM33,CRKL,TRIM24,CFDP1,MYCBP2,SDC3,EGR2,SMARCA4,EXT1,PTK7,IGSF9B,GAB2,MSX1,PRDM8,UBE3A,CELSR2,CELSR3,IGF1R,POU3F2,CACNA1A,BHLHE22,CACNA1F,SYT2,AUTS2,ZIC2,DACT2,DACT1,SHANK3,PLEC,SLIT2,SCRIB,MAP1A,FLRT1,PHC2,LOC131204273,CIT,AEBP2,KIFBP,ASCL1,ZNF335,PLXNC1,VRK1,THOC2,THOC5,K…	2.71051e-06
Biological process	morphogenesis of an epithelium	GO:0002009	5	3.63271e-08	1.47109	178	1230	1348	13703	LOC131184274,LOC131184279,ISL2,CREBBP,STRN,SHB,MED12,LOC131203064,MED29,WTIP,SKI,GZF1,MAP3K9,CTNNBIP1,SMO,KMT2D,DLX3,NRF1,TRIM71,ATRX,HAND2,ITGA9,SRF,LOC131187392,ZNRF3,TBX1,CABLES1,TBX4,TBX3,CRKL,SMARCC1,SMARCC2,ADGRA3,SMARCA4,MED13L,PTK7,LOC131184745,MSX1,MYO9A,CELSR2,CELSR3,IGF1R,TFAP2A,AUTS2,TMEM237,LOC131184348,LMNB2,ZIC2,ZIC3,ZIC1,CA9,DACT1,SHANK3,PLEC,SLIT2,HS3ST6,ZIC5,TBX18,XYLT1,SCRIB,AS…	2.888e-06
Biological process	developmental process involved in reproduction	GO:0003006	3	4.3032e-08	1.35539	260	1950	1348	13703	SCX,ISL2,CLOCK,SF1,URI1,GATA6,CREBBP,MED15,NEFH,MED29,MED22,NUP62CL,EGLN1,ZNF462,WTIP,ATN1,MSI1,CASC3,MAP3K9,DGAT1,FBXW8,FBXO11,SMO,KMT2D,KHDRBS1,DLX3,KMT2B,TRIM71,LRGUK,ATRX,ITGA9,LOC131187392,IGF2BP3,HNRNPA1,FEM1A,TBX3,EIF3B,CRKL,TOPAZ1,SMARCC1,SMARCC2,SMARCA4,PTK7,RANBP10,PABPC4,MSX1,MAMLD1,LOC131203948,UBE3A,CELSR2,IGF1R,TFAP2A,SYT2,ZMYND15,LMNB2,PABPN1,SLIT2,SLC4A2,PRKCB,SEH1L,PHC2,LOC131189…	3.3923e-06
Biological process	limb development	GO:0060173	5	4.46057e-08	2.28601	47	209	1348	13703	SCX,CREBBP,HOXC10,MED12,SKI,DLX6,ATRX,HAND2,TBX4,TBX3,SMARCA4,MSX1,TFAP2A,PI4K2B,SMOC1,SALL1,FRAS1,HS6ST1,SIK3,MEOX2,HOXA13,HOXA11,COMP,HOXA10,MYCN,GNA12,ZNF219,LRP5,PRRX2,HNF1A,FOXC1,CHD7,MED1,SOX11,DKK1,HOXD9,RSPO2,EN1,HOXD10,NOTCH1,SOX9,SOX4,RUNX2,FIBIN,LMX1B,PTCH1,BPNT2,	3.48705e-06
Biological process	stem cell differentiation	GO:0048863	5	4.68958e-08	1.97329	66	340	1348	13703	PWWP2A,LOC131184274,GATA6,STRN,MED12,UNCX,WTIP,MSI1,SMO,DLX2,HAND2,SRF,TBX1,MSX1,TFAP2A,LOC131184348,ZIC3,HNRNPU,SETD1A,SETD2,ASCL1,SALL1,KAT6B,KAT6A,PHACTR4,CASZ1,ROBO1,ZFYVE9,ZNF281,GSX2,FOXO4,CCNK,RCC2,FOXD3,FOXD2,FOXD1,FOXC1,EOMES,CHD2,RBM15,SOX18,MYC,SOX11,HOXC9,NKX2-3,HOXD4,CDK13,HOXD9,BRD3,BRD2,TCF12,EN2,EN1,TAL1,BRDT,NOTCH1,IRX1,PWP1,SOX2,SOX9,RUNX2,RBM15B,LOC131202757,LTBP3,ARID1A,ARID1B,	3.63578e-06
Biological process	endocrine system development	GO:0035270	5	4.8209e-08	2.3541	44	190	1348	13703	MNX1,CLOCK,GATA6,MED12,PTF1A,SMO,DLX3,ONECUT2,ONECUT3,HAND2,SRF,TBX1,CRKL,OTP,IGF1R,POU3F2,ASCL1,SALL1,KDM1A,GSX1,MYT1,ADCYAP1,FOXO1,HNF1A,NR5A1,FOXC1,FOXA2,BMP6,HOXA3,LOC131199876,BRAF,HOXD3,PAX4,TAL1,CDH1,NEUROD1,NKX6-1,DMRTA2,INSM1,SOX2,SOX3,SOX9,SOX4,ARX,	3.70696e-06
Biological process	biological regulation	GO:0065007	2	5.41027e-08	1.07303	1117	10582	1348	13703	SCX,NOC2L,ISM1,HTR7,SUPT20H,MNX1,PKNOX2,LOC131184274,LOC131184279,BCR,ISL2,CLOCK,SF1,URI1,CDCA5,MEPCE,GATA6,BAZ2B,LARP1,ADAMTS13,RNF216,RNF217,SYNDIG1,CREBBP,LOC131193192,LARP7,STRN,KCNC2,BHLHE41,OSBPL11,SHB,MED15,HOXC10,MED12,LOC131203064,NEFH,BAZ1A,BAZ1B,MED29,MED22,PXDN,RAPGEF1,NUP62CL,CACUL1,LOC131194095,SNX25,ZSWIM2,EGLN1,ZNF462,KCNB1,WNT7B,UNCX,WTIP,SKI,PTF1A,GZF1,KCNG2,LOC131198033,NAB2,AT…	4.12632e-06
Biological process	chromatin remodeling	GO:0006338	8	5.742e-08	1.7594	90	520	1348	13703	MEPCE,BAZ2B,BAZ1A,BAZ1B,WTIP,KMT5B,FBXO11,KMT2D,KMT2B,TRIM71,ATRX,MSL1,CCDC85B,SMARCC1,SMARCC2,SMARCA4,LOC131203948,NUP153,LMNB2,CABIN1,TBP,TDG,ERCC6,HNRNPU,ZMIZ2,HCFC1,PHC2,PHF2,SETD2,SMG6,ASH1L,AEBP2,NSD2,UBN1,ZNF335,VRK1,KAT6B,VPS72,UBTF,TLK1,POLR1G,TNRC6A,LOC131192695,TNRC18,SETDB1,TOP2B,RSF1,KDM1A,BPTF,KDM6B,ZAR1,RBFOX3,GIGYF2,SIRT1,HTT,YY1,PPM1D,BEND3,HNF1A,RCOR3,SATB1,DOT1L,NPM1,EP300,BAHC…	4.34401e-06
Biological process	forebrain development	GO:0030900	4	6.69543e-08	1.7939	84	476	1348	13703	KCNC2,MED12,NEFH,UNCX,SKI,TBR1,SMO,DLX2,ATRX,SRF,CCDC85B,TBX3,SMARCC2,MYCBP2,SMARCA4,EXT1,CRTAC1,MSX1,PRDM8,OTP,IGF1R,POU3F2,POU3F3,BHLHE22,TFAP2A,OLIG2,SHANK3,SLIT2,ZIC5,WDR62,SETD2,ASCL1,ZNF335,SLC8A1,SALL1,RTN4R,TOP2B,ROBO1,FEZF2,FEZF1,LOC131203408,KDM1A,KDM6B,GRIN2B,HTT,GSX1,GSX2,FOXP2,FOXP1,ADCYAP1,ID4,VSX1,KIF1A,NDEL1,FOXD2,FOXD1,FOXB1,EOMES,CHD7,PPP1R9B,SSTR3,ATOH1,MYC,DKK1,LOC131199876,EN…	5.02478e-06
Biological process	negative regulation of cell differentiation	GO:0045596	6	8.77215e-08	1.56483	131	851	1348	13703	LOC131184279,ISL2,BHLHE41,MED12,MED22,PXDN,SKI,SMO,DLX2,NKX3-2,HAND2,LOC131187392,TBX1,TBX3,SMARCC1,SMARCC2,MYCBP2,SMARCA4,LOC131184745,MSX1,SORT1,UBE3A,IL4R,BHLHE23,OLIG2,SLIT2,HS3ST6,XYLT1,HNRNPU,NFATC3,MEX3D,MEX3C,MEX3B,CIT,LOC131186371,LOC131185011,ASCL1,SALL1,THOC2,THOC5,KAT6B,KAT6A,RTN4R,ADAMTS7,PLEKHG5,SKIC8,ASXL1,RPS6KA6,GPR37L1,CASZ1,VASN,SOSTDC1,FEZF2,FEZF1,APBB1,KDM1A,MYCN,LOC131186886…	6.53107e-06
Biological process	cell projection morphogenesis	GO:0048858	6	1.08214e-07	1.46198	171	1189	1348	13703	MNX1,ISL2,LOC131193192,LOC131203064,NEFH,PXDN,UNCX,SKI,MAP3K9,FBXW8,TBR1,SMO,FBXO31,ATRX,HAND2,ITGA9,SRF,LOC131187392,TRIM33,TRIM24,MYCBP2,EGR2,SMARCA4,EXT1,PTK7,IGSF9B,GAB2,PRDM8,UBE3A,CELSR2,CELSR3,IGF1R,POU3F2,CACNA1A,BHLHE22,CACNA1F,SYT2,AUTS2,ZIC2,DACT1,SHANK3,PLEC,SLIT2,SCRIB,MAP1A,FLRT1,LOC131204273,CIT,AEBP2,KIFBP,ASCL1,ZNF335,PLXNC1,KAT6B,KAT6A,RTN4R,RFC1,LOC131202029,MAPK8IP2,STRIP1,STX…	7.99334e-06
Biological process	spinal cord development	GO:0021510	4	1.28849e-07	2.55964	35	139	1348	13703	MNX1,ISL2,HOXC10,MED12,NEFH,UNCX,SMO,CACNA1A,ZIC1,OLIG2,SLIT2,ASCL1,ROBO1,GIGYF2,GBX1,GSX1,GSX2,FOXP1,NOVA1,FOXB1,DBX1,SOX11,SOX12,TAL1,HOXD10,NOTCH1,NKX6-1,INSM1,SOX1,SOX4,VLDLR,DMRT3,PTCH1,PKD2,PKD1,	9.44321e-06
Biological process	transcription initiation at RNA polymerase II promoter	GO:0006367	9	1.47098e-07	2.12474	51	244	1348	13703	CREBBP,MED15,MED12,BAZ1B,CTNNBIP1,KMT2B,FUS,MSL1,SRF,MLLT1,MED13L,NR3C2,TBP,ERCC6,ZMIZ2,PHF2,TAF7L,ASH1L,PGR,SREK1,POLR1G,AR,NR0B2,RORA,YY1,PPM1D,HNF1A,PAXIP1,NR5A1,DOT1L,EP300,HMGB1,EED,ATAD2B,TAF10,TAF4,TAF2,TAF1,MAML2,MED1,DACH2,DACH1,GTF2F1,NOTCH1,LOC131199460,CDK8,SOX9,RUNX2,NR4A2,ARID1A,ARID1B,	1.06971e-05
Biological process	neuron projection morphogenesis	GO:0048812	8	1.99234e-07	1.45468	168	1174	1348	13703	MNX1,ISL2,LOC131193192,LOC131203064,NEFH,PXDN,UNCX,SKI,MAP3K9,FBXW8,TBR1,SMO,FBXO31,ATRX,HAND2,ITGA9,SRF,LOC131187392,TRIM33,TRIM24,MYCBP2,EGR2,SMARCA4,EXT1,PTK7,IGSF9B,GAB2,PRDM8,UBE3A,CELSR2,CELSR3,IGF1R,POU3F2,CACNA1A,BHLHE22,CACNA1F,SYT2,AUTS2,ZIC2,DACT1,SHANK3,PLEC,SLIT2,SCRIB,MAP1A,FLRT1,LOC131204273,CIT,AEBP2,KIFBP,ASCL1,ZNF335,PLXNC1,KAT6B,KAT6A,RTN4R,RFC1,LOC131202029,MAPK8IP2,STRIP1,STX…	1.4377e-05
Biological process	plasma membrane bounded cell projection morphogenesis	GO:0120039	7	2.16384e-07	1.45098	169	1184	1348	13703	MNX1,ISL2,LOC131193192,LOC131203064,NEFH,PXDN,UNCX,SKI,MAP3K9,FBXW8,TBR1,SMO,FBXO31,ATRX,HAND2,ITGA9,SRF,LOC131187392,TRIM33,TRIM24,MYCBP2,EGR2,SMARCA4,EXT1,PTK7,IGSF9B,GAB2,PRDM8,UBE3A,CELSR2,CELSR3,IGF1R,POU3F2,CACNA1A,BHLHE22,CACNA1F,SYT2,AUTS2,ZIC2,DACT1,SHANK3,PLEC,SLIT2,SCRIB,MAP1A,FLRT1,LOC131204273,CIT,AEBP2,KIFBP,ASCL1,ZNF335,PLXNC1,KAT6B,KAT6A,RTN4R,RFC1,LOC131202029,MAPK8IP2,STRIP1,STX…	1.54954e-05
Biological process	negative regulation of developmental process	GO:0051093	5	2.38274e-07	1.44149	173	1220	1348	13703	ISM1,LOC131184274,LOC131184279,BCR,ISL2,BHLHE41,MED12,MED22,PXDN,SKI,SMO,DLX2,NRF1,NKX3-2,HAND2,TNFRSF21,ITGA9,LOC131187392,TBX1,TBX3,SMARCC1,SMARCC2,MYCBP2,SMARCA4,LOC131184745,MSX1,SORT1,UBE3A,IGF1R,IL4R,BHLHE23,RAI1,LOC131184348,OLIG2,SLIT2,HS3ST6,TBX18,XYLT1,HNRNPU,NFATC3,MEX3D,MEX3C,MEX3B,SETD2,CIT,LOC131186371,ADCY2,LOC131185011,ASCL1,SYNJ2BP,SALL1,GTF2I,THOC2,THOC5,KAT6B,KAT6A,RTN4R,ADAMTS…	1.69337e-05
Biological process	obsolete cell part morphogenesis	GO:0032990	0	2.49076e-07	1.49948	145	983	1348	13703	MNX1,ISL2,LOC131193192,LOC131203064,NEFH,PXDN,SKI,SMO,ATRX,HAND2,ITGA9,LOC131187392,TRIM33,TRIM24,MYCBP2,EGR2,SMARCA4,EXT1,PTK7,IGSF9B,GAB2,PRDM8,UBE3A,CELSR2,CELSR3,IGF1R,CACNA1A,BHLHE22,CACNA1F,AUTS2,ZIC2,DACT1,SHANK3,PLEC,SLIT2,SCRIB,MAP1A,FLRT1,AEBP2,KIFBP,ZNF335,KAT6B,KAT6A,RTN4R,RFC1,LOC131202029,MAPK8IP2,STRIP1,STXBP5,TOP2B,ROBO1,LOC131194437,FEZF2,FEZF1,APBB1,KDM1A,DOCK10,LIFR,EIF2S2,EFNA…	1.75683e-05
Biological process	obsolete heterocycle metabolic process	GO:0046483	0	3.21524e-07	1.24488	380	3103	1348	13703	SCX,ALKBH2,LOC131184274,CLOCK,SF1,CDCA5,MEPCE,GATA6,PRPF38B,CREBBP,MED15,HOXC10,MED12,LOC131203064,BAZ1A,NUP62CL,TSR3,TSR1,PTF1A,CASC3,DGAT1,TBR1,GMNC,SRSF9,KHDRBS1,BLM,DLX2,DLX3,BOD1L1,NRF1,FUS,HTR1A,TRIM71,ONECUT2,ONECUT3,PPWD1,LOC131203468,NKX3-2,ATRX,TFIP11,PCCA,HAND2,NAF1,PRPS2,SRF,MLLT1,IGF2BP3,HNRNPA1,TBX1,CIZ1,NOP53,TOPAZ1,FBXO4,TRIM24,BSX,GSPT1,EGR2,SMARCA4,MED13L,SUGP1,LOC131184745,CSRN…	2.25091e-05
Biological process	imaginal disc-derived female genitalia development	GO:0007486	7	3.22901e-07	8.13234	8	10	1348	13703	MED29,MAP3K9,PTK7,LOC131204273,HOXC9,HOXD9,EN2,EN1,	2.2438e-05
Biological process	limb morphogenesis	GO:0035108	5	3.26113e-07	2.36985	38	163	1348	13703	CREBBP,HOXC10,SKI,DLX6,ATRX,HAND2,TBX4,TBX3,SMARCA4,MSX1,TFAP2A,SALL1,FRAS1,SIK3,HOXA13,HOXA11,HOXA10,MYCN,GNA12,ZNF219,LRP5,PRRX2,HNF1A,CHD7,MED1,SOX11,DKK1,HOXD9,RSPO2,EN1,HOXD10,NOTCH1,SOX9,SOX4,RUNX2,LMX1B,PTCH1,BPNT2,	2.24946e-05
Biological process	regulation of cell differentiation	GO:0045595	5	3.33904e-07	1.30599	282	2195	1348	13703	HTR7,LOC131184279,ISL2,CLOCK,GATA6,CREBBP,LOC131193192,STRN,BHLHE41,MED12,LOC131203064,MED22,PXDN,RAPGEF1,UNCX,SKI,ATN1,MAP3K9,DGAT1,FBXW8,CTNNBIP1,TBR1,SMO,KMT2D,DLX2,KMT2C,KMT2B,FBXO31,IGSF10,TRIM71,NUMA1,NKX3-2,HAND2,TNFRSF21,SRF,LOC131187392,IGF2BP3,TBX1,TBX3,CRKL,SMARCC1,SMARCC2,MYCBP2,SDC3,SMARCA4,PTK7,IGSF9B,LOC131184745,AKAP13,PABPC4,MSX1,SORT1,UBE3A,OTP,CELSR2,CELSR3,IGF1R,IL4R,POU3F2,CA…	2.28639e-05
Biological process	sensory organ development	GO:0007423	5	3.37463e-07	1.45477	162	1132	1348	13703	PWWP2A,LOC131184274,BCR,ISL2,CREBBP,MED12,MED29,SKI,PTF1A,MSI1,SMO,KMT2D,DLX2,DLX3,KMT2C,DLX6,NRF1,FUS,NKX3-2,HAND2,SRF,LOC131187392,HNRNPA1,TBX1,ODAD4,SMARCA4,MED13L,PTK7,IGSF9B,PABPC4,MSX1,CELSR2,CELSR3,BHLHE22,BHLHE23,CACNA1F,TFAP2A,LOC131184348,LMNB2,ZIC1,TGIF2,PLEC,HS3ST6,TBX18,SCRIB,MAP1A,LOC131189820,CIC,GAS8,LOC131185011,ASCL1,SMOC1,SALL1,SALL2,NBEA,PHACTR4,TPRN,NECTIN3,HS6ST1,RPS6KA6,CAS…	2.29402e-05
Biological process	RNA splicing, via transesterification reactions	GO:0000375	6	5.58472e-07	1.84077	67	370	1348	13703	SF1,PRPF38B,CASC3,SRSF9,KHDRBS1,FUS,PPWD1,TFIP11,IGF2BP3,HNRNPA1,CIZ1,SUGP1,PABPC4,PRPF40B,SFSWAP,PABPN1,DQX1,HNRNPU,HNRNPM,SALL1,SNRPF,SNRNP25,SREK1,TCERG1,SRRM2,SRRM4,HTATSF1,CSTF1,MPHOSPH10,CWC25,RBMX2,PAXBP1,RBFOX3,SNUPN,NKTR,IK,CELF6,PRCC,NOVA1,SCAF11,SYMPK,ZFR,NPM1,DBR1,KHSRP,HNRNPUL1,HNRNPUL2,DDX41,RBM15,CDK13,BRD3,BRD2,SF3B2,BRDT,GTF2F1,LOC131199460,SART1,SART3,PUF60,SRPK1,PRMT5,RBM15B,EF…	3.76909e-05
Biological process	peptidyl-lysine modification	GO:0018205	7	5.93311e-07	1.87807	63	341	1348	13703	NOC2L,SUPT20H,CLOCK,CREBBP,KMT5B,KMT5A,KMT2D,SMYD5,KMT2C,KMT2B,MSL1,CFDP1,SMARCA4,PRDM8,CRTC2,AUTS2,UBA2,POLE4,HCFC1,SETD1B,SETD1A,SETD2,TAF7L,ASH1L,NSD2,ZNF335,KAT6B,KAT6A,VPS72,SKIC8,CEBPB,P3H3,SETDB1,APBB1,SAE1,SIRT1,BRPF1,GTF3C4,BEND3,VIPAS39,HNF1A,PAXIP1,RCOR3,NCOA6,DOT1L,EP300,VCPKMT,NAA30,EED,IRF4,TAF10,TAF1,SRCAP,TADA2B,EEF1AKMT1,BAG6,EEF2KMT,PWP1,SOX4,BCL11A,SUZ12,ARID4B,EP400,	3.97561e-05
Biological process	sex differentiation	GO:0007548	4	6.15217e-07	1.65035	94	579	1348	13703	SCX,ISL2,SF1,GATA6,NEFH,MED29,ATN1,MAP3K9,FBXO11,KMT2B,TRIM71,ATRX,HNRNPA1,TBX3,SMARCC1,SMARCC2,PTK7,PABPC4,MSX1,MAMLD1,UBE3A,TFAP2A,LMNB2,SLIT2,PRKCB,SMG1,SMG6,LOC131204273,ASH1L,SALL1,VRK1,PGR,ADAMTS9,CEBPB,TRPM1,ROBO1,HOXA13,HOXA11,HOXA10,EIF2S2,SIX4,SIX5,RASA1,AR,SIRT1,ADCYAP1,MAF,ATXN2,SCHIP1,KSR1,FOXL2,PPM1E,CNNM2,MERTK,FOXF2,BARHL1,BARHL2,NCOA6,NR5A1,FOXC1,BMP6,LOC131184109,CHD7,HMGB1,RBM1…	4.09316e-05
Biological process	embryonic morphogenesis	GO:0048598	4	6.60548e-07	1.46189	151	1050	1348	13703	SCX,LOC131184274,LOC131184279,BCR,ISL2,GATA6,CREBBP,STRN,HOXC10,MED12,PXDN,WTIP,SKI,MAP3K9,SMO,DLX2,DLX3,DLX6,TRIM71,NKX3-2,HAND2,ITGA9,SRF,LOC131187392,TBX1,TBX4,TBX3,ODAD4,ADGRA3,SMARCA4,EXT1,PTK7,LOC131184745,MSX1,TFAP2A,TMEM237,LOC131184348,ZIC2,ZIC3,ZIC1,DACT1,TBP,TGIF2,SHANK3,PLEC,SLIT2,ZIC5,TBX18,TBX15,SCRIB,LOC131189820,SETD2,SMG6,LOC131204273,ASH1L,GAS8,ASCL1,SALL1,PHACTR4,PLEKHG5,FRAS1,…	4.3638e-05
Biological process	RNA splicing	GO:0008380	5	6.60591e-07	1.76483	75	432	1348	13703	SF1,PRPF38B,CASC3,SRSF9,KHDRBS1,FUS,PPWD1,TFIP11,IGF2BP3,HNRNPA1,CIZ1,SUGP1,PABPC4,PRPF40B,USB1,SFSWAP,PABPN1,DQX1,HNRNPU,WDR62,HNRNPM,SALL1,ZNF326,SNRPF,SNRNP25,SREK1,TCERG1,SRRM2,SRRM4,HTATSF1,CSTF1,MPHOSPH10,CWC25,RBMX2,PAXBP1,RBFOX3,SNUPN,NKTR,IK,CELF6,ZNF638,PRCC,NOVA1,SCAF11,SYMPK,ZFR,NPM1,DBR1,KHSRP,ERN2,HNRNPUL1,HNRNPUL2,DDX47,DDX41,PPP1R9B,RBM15,TEP1,CDK13,BRD3,BRD2,SF3B2,BRDT,GTF2F1,LOC…	4.33357e-05
Biological process	cell morphogenesis involved in neuron differentiation	GO:0048667	5	7.93938e-07	1.44307	158	1113	1348	13703	MNX1,ISL2,LOC131193192,LOC131203064,NEFH,PXDN,UNCX,SKI,MAP3K9,FBXW8,TBR1,SMO,FBXO31,ATRX,HAND2,ITGA9,SRF,LOC131187392,TRIM33,TRIM24,MYCBP2,EGR2,SMARCA4,EXT1,PTK7,IGSF9B,GAB2,PRDM8,UBE3A,CELSR2,CELSR3,IGF1R,POU3F2,CACNA1A,BHLHE22,CACNA1F,AUTS2,ZIC2,DACT1,SHANK3,PLEC,SLIT2,SCRIB,MAP1A,LOC131204273,CIT,AEBP2,KIFBP,ASCL1,PLXNC1,KAT6B,KAT6A,RTN4R,RFC1,LOC131202029,MAPK8IP2,STRIP1,STXBP5,TOP2B,ROBO1,LO…	5.17218e-05
Biological process	epithelial tube morphogenesis	GO:0060562	6	9.01159e-07	1.49167	135	920	1348	13703	LOC131184274,LOC131184279,STRN,MED12,LOC131203064,MED29,WTIP,SKI,GZF1,MAP3K9,CTNNBIP1,SMO,KMT2D,DLX3,NRF1,TRIM71,HAND2,SRF,LOC131187392,TBX1,CABLES1,TBX3,CRKL,SMARCC1,SMARCC2,SMARCA4,MED13L,PTK7,LOC131184745,MSX1,TFAP2A,AUTS2,LOC131184348,LMNB2,ZIC2,ZIC3,ZIC1,SHANK3,PLEC,SLIT2,HS3ST6,ZIC5,SCRIB,NUP88,NFATC3,LOC131189820,SETD2,LOC131204273,CIC,AEBP2,USO1,LOC131185011,ASCL1,SMOC1,SALL1,PGR,PHACTR4,…	5.83019e-05
Biological process	macromolecule methylation	GO:0043414	5	1.00514e-06	2.08754	46	224	1348	13703	MEPCE,CREBBP,KMT5B,KMT5A,FBXO11,KMT2D,SMYD5,KMT2C,KMT2B,ATRX,GSPT1,SMARCA4,PRDM8,HCFC1,PRDM13,SETD1B,SETD1A,SETD2,ASH1L,NSD2,ZNF335,SKIC8,SETDB1,METTL4,PPM1D,BEND3,PAXIP1,NCOA6,SATB1,DOT1L,EP300,VCPKMT,RBM15,EED,IRF4,EEF1AKMT1,DNMT3B,MRM3,EEF2KMT,PWP1,CBLL1,PRMT5,PRMT3,RBM15B,SUZ12,ARID4B,	6.45837e-05
Biological process	peptidyl-lysine trimethylation	GO:0018023	9	1.00707e-06	4.31261	14	33	1348	13703	KMT5B,KMT2B,SETD1B,SETD1A,SETD2,ZNF335,SKIC8,SETDB1,BEND3,NCOA6,VCPKMT,EEF2KMT,PWP1,ARID4B,	6.42676e-05
Biological process	stem cell fate commitment	GO:0048865	5	1.01e-06	3.27917	20	62	1348	13703	UNCX,MSX1,ZIC3,ASCL1,CASZ1,ZFYVE9,GSX2,FOXD3,SOX18,BRD3,BRD2,TCF12,EN2,EN1,BRDT,NOTCH1,IRX1,SOX9,ARID1A,ARID1B,	6.40192e-05
Biological process	RNA splicing, via transesterification reactions with bulged adenosine as nucleophile	GO:0000377	7	1.0659e-06	1.81821	66	369	1348	13703	SF1,PRPF38B,CASC3,SRSF9,KHDRBS1,FUS,PPWD1,TFIP11,IGF2BP3,HNRNPA1,CIZ1,SUGP1,PABPC4,PRPF40B,SFSWAP,PABPN1,DQX1,HNRNPU,HNRNPM,SALL1,SNRPF,SNRNP25,SREK1,TCERG1,SRRM2,SRRM4,HTATSF1,CSTF1,CWC25,RBMX2,PAXBP1,RBFOX3,SNUPN,NKTR,IK,CELF6,PRCC,NOVA1,SCAF11,SYMPK,ZFR,NPM1,DBR1,KHSRP,HNRNPUL1,HNRNPUL2,DDX41,RBM15,CDK13,BRD3,BRD2,SF3B2,BRDT,GTF2F1,LOC131199460,SART1,SART3,PUF60,SRPK1,PRMT5,RBM15B,EFTUD2,ZC3H1…	6.7109e-05
Biological process	mRNA splicing, via spliceosome	GO:0000398	9	1.0659e-06	1.81821	66	369	1348	13703	SF1,PRPF38B,CASC3,SRSF9,KHDRBS1,FUS,PPWD1,TFIP11,IGF2BP3,HNRNPA1,CIZ1,SUGP1,PABPC4,PRPF40B,SFSWAP,PABPN1,DQX1,HNRNPU,HNRNPM,SALL1,SNRPF,SNRNP25,SREK1,TCERG1,SRRM2,SRRM4,HTATSF1,CSTF1,CWC25,RBMX2,PAXBP1,RBFOX3,SNUPN,NKTR,IK,CELF6,PRCC,NOVA1,SCAF11,SYMPK,ZFR,NPM1,DBR1,KHSRP,HNRNPUL1,HNRNPUL2,DDX41,RBM15,CDK13,BRD3,BRD2,SF3B2,BRDT,GTF2F1,LOC131199460,SART1,SART3,PUF60,SRPK1,PRMT5,RBM15B,EFTUD2,ZC3H1…	6.7109e-05
Biological process	reproductive system development	GO:0061458	5	1.13076e-06	1.56502	109	708	1348	13703	SCX,ISL2,SF1,GATA6,NEFH,MED29,EGLN1,ATN1,MAP3K9,FBXW8,FBXO11,DLX3,KMT2B,ATRX,HNRNPA1,TBX3,SMARCC1,SMARCC2,PTK7,PABPC4,MSX1,MAMLD1,UBE3A,IGF1R,TFAP2A,LMNB2,SLIT2,PRKCB,SETD2,SMG1,SMG6,LOC131204273,ASH1L,DEDD,SLC8A1,SALL1,VRK1,PGR,ADAMTS9,CEBPB,HS6ST1,KRT8,LOC131189015,TRPM1,ROBO1,HOXA13,HOXA11,HOXA10,EIF2S2,SIX4,SIX5,RASA1,AR,SIRT1,ADCYAP1,MAF,ATXN2,HSP90AB1,SCHIP1,FOXL2,CNNM2,MERTK,HNF1A,FOXF2,ID…	7.02493e-05
Biological process	embryonic appendage morphogenesis	GO:0035113	5	1.16479e-06	2.38362	34	145	1348	13703	CREBBP,HOXC10,MED12,SKI,DLX6,HAND2,TBX4,TBX3,SMARCA4,MSX1,TFAP2A,SALL1,FRAS1,HOXA13,HOXA11,HOXA10,MYCN,GNA12,LRP5,PRRX2,HNF1A,CHD7,MED1,DKK1,HOXD9,RSPO2,EN1,HOXD10,NOTCH1,RUNX2,FIBIN,LMX1B,PTCH1,BPNT2,	7.18877e-05
Biological process	epithelial cell differentiation	GO:0030855	5	1.17387e-06	1.46538	143	992	1348	13703	SCX,LOC131184274,CLOCK,GATA6,CREBBP,MED15,RAPGEF1,WTIP,MSI1,MAP3K9,SMO,DLX3,DLX6,TRIM71,NUMA1,ONECUT2,NKX3-2,ATRX,HAND2,LOC131187392,TBX1,TBX3,EIF3B,CRKL,SMARCA4,PTK7,RANBP10,LOC131184745,MYO9A,POU3F2,TFAP2A,LOC131184348,DACT2,PLEC,SCRIB,PHC2,LOC131189820,LOC131195259,LOC131186790,ADAMTSL4,LOC131204273,CIC,AEBP2,CEP63,ASCL1,UBN1,SALL1,PGR,CEBPB,KRT8,PDPN,HOXA13,MYCN,CDH23,DIAPH2,KDM6B,LOC13119886…	7.19746e-05
Biological process	reproductive structure development	GO:0048608	4	1.50654e-06	1.55947	108	704	1348	13703	SCX,ISL2,SF1,GATA6,NEFH,MED29,EGLN1,ATN1,MAP3K9,FBXW8,FBXO11,DLX3,KMT2B,ATRX,HNRNPA1,TBX3,SMARCC1,SMARCC2,PTK7,PABPC4,MSX1,MAMLD1,UBE3A,IGF1R,TFAP2A,LMNB2,SLIT2,PRKCB,SETD2,SMG1,SMG6,LOC131204273,ASH1L,DEDD,SLC8A1,SALL1,VRK1,PGR,ADAMTS9,CEBPB,HS6ST1,KRT8,LOC131189015,TRPM1,ROBO1,HOXA13,HOXA11,HOXA10,EIF2S2,SIX4,SIX5,RASA1,AR,SIRT1,ADCYAP1,MAF,ATXN2,HSP90AB1,SCHIP1,FOXL2,CNNM2,MERTK,HNF1A,FOXF2,ID…	9.17717e-05
Biological process	embryonic organ morphogenesis	GO:0048562	5	1.5388e-06	1.74196	73	426	1348	13703	LOC131184274,BCR,MED12,WTIP,SMO,DLX2,DLX3,DLX6,NKX3-2,HAND2,SRF,TBX1,TBX3,ODAD4,SMARCA4,PTK7,LOC131184745,MSX1,TFAP2A,LOC131184348,ZIC3,ZIC1,TBX18,TBX15,SCRIB,SETD2,SMG6,GAS8,SALL1,PHACTR4,HOXA11,MYCN,CDH23,SIX4,LOC131186218,FOXL2,PRRX2,ZNF703,FOXF2,FOXF1,WASL,FOXC1,LOC131184109,CHD7,CHD3,ATOH1,SOX18,MYC,HOXA3,HOXA1,SOX11,HOXB5,LOC131199876,ABR,HOXC4,HOXC9,NKX2-3,HOXD4,HOXD3,HOXD9,HOXD10,NOTCH1,N…	9.31319e-05
Biological process	obsolete cellular aromatic compound metabolic process	GO:0006725	0	1.57142e-06	1.22456	385	3196	1348	13703	SCX,ALKBH2,LOC131184274,CLOCK,SF1,CDCA5,MEPCE,GATA6,PRPF38B,CREBBP,MED15,HOXC10,MED12,LOC131203064,BAZ1A,NUP62CL,TSR3,TSR1,PTF1A,CASC3,DGAT1,TBR1,GMNC,SRSF9,KHDRBS1,BLM,DLX2,DLX3,BOD1L1,NRF1,FUS,HTR1A,TRIM71,ONECUT2,ONECUT3,PPWD1,LOC131203468,NKX3-2,ATRX,TFIP11,HAND2,NAF1,PRPS2,SRF,MLLT1,IGF2BP3,HNRNPA1,TBX1,CIZ1,NOP53,TOPAZ1,FBXO4,TRIM24,BSX,GSPT1,EGR2,SMARCA4,MED13L,SUGP1,LOC131184745,CSRNP3,PA…	9.4497e-05
Biological process	obsolete cellular macromolecule metabolic process	GO:0044260	0	1.78871e-06	1.16901	539	4687	1348	13703	SCX,ALKBH2,SUPT20H,LOC131184274,BCR,CLOCK,CDCA5,MEPCE,GATA6,LARP1,ADAMTS13,RNF216,RNF217,CREBBP,LOC131193192,STRN,MED15,HOXC10,MED12,MED11,LOC131186483,LOC131203064,CHST7,BAZ1A,BAZ1B,NUP62CL,SNX25,ZSWIM2,EGLN1,GID4,PTF1A,LTN1,CASC3,KMT5B,MAP3K9,KMT5A,FBXW8,TBR1,FBXO11,MINPP1,GMNC,KMT2D,BLM,DLX2,DLX3,SMYD5,KMT2C,BOD1L1,KMT2B,NRF1,FBXO42,FUS,FBXO33,FBXO31,TRIM71,ONECUT2,ONECUT3,PPWD1,NKX3-2,EIF5B,A…	0.000106878
Biological process	neuron fate specification	GO:0048665	5	1.93134e-06	3.27361	19	59	1348	13703	MNX1,ISL2,HOXC10,DLX3,POU3F2,ASCL1,GSX2,FOXA2,DBX1,ATOH1,MYT1L,HOXD10,POU4F1,POU4F2,DACH1,NKX6-1,DMRTA2,SOX1,DMRT3,	0.00011467
Biological process	ventral spinal cord development	GO:0021517	4	2.56806e-06	3.21905	19	60	1348	13703	MNX1,ISL2,HOXC10,CACNA1A,OLIG2,ASCL1,GIGYF2,GBX1,FOXP1,DBX1,HOXD10,NOTCH1,NKX6-1,INSM1,SOX1,SOX4,VLDLR,DMRT3,PTCH1,	0.000151516
Biological process	embryonic limb morphogenesis	GO:0030326	6	2.60531e-06	2.37441	32	137	1348	13703	CREBBP,HOXC10,SKI,DLX6,HAND2,TBX4,TBX3,SMARCA4,MSX1,TFAP2A,SALL1,FRAS1,HOXA13,HOXA11,HOXA10,MYCN,GNA12,LRP5,PRRX2,HNF1A,CHD7,MED1,DKK1,HOXD9,RSPO2,EN1,HOXD10,NOTCH1,RUNX2,LMX1B,PTCH1,BPNT2,	0.000152753
Biological process	skeletal system morphogenesis	GO:0048705	5	2.87662e-06	1.93447	51	268	1348	13703	SCX,LOC131184274,MED12,UNCX,SKI,NAB2,DLX2,DLX3,NKX3-2,HAND2,TBX1,TBX4,SDC3,MSX1,TFAP2A,LOC131184348,TBX15,SETD2,SIK3,HOXA11,COMP,MYCN,SCUBE2,SIX4,COL11A2,SCHIP1,LRP5,PRRX2,FOXC1,NPPC,BMP6,LOC131184109,MYC,HOXA3,HOXA1,SOX11,HOXB5,GLG1,HOXC9,HOXD4,HOXD3,HOXD9,HOXD8,HOXD10,IRX5,SOX9,RUNX2,SPNS2,LTBP3,PKD1,BPNT2,	0.000167612
Biological process	cell differentiation in spinal cord	GO:0021515	5	3.03782e-06	3.08043	20	66	1348	13703	MNX1,ISL2,HOXC10,CACNA1A,OLIG2,ASCL1,GIGYF2,GBX1,GSX1,GSX2,DBX1,TAL1,HOXD10,NOTCH1,NKX6-1,INSM1,SOX1,SOX4,DMRT3,PTCH1,	0.000175913
Biological process	mRNA processing	GO:0006397	8	3.06239e-06	1.68331	77	465	1348	13703	SF1,PRPF38B,CASC3,SRSF9,KHDRBS1,FUS,PPWD1,TFIP11,IGF2BP3,HNRNPA1,CIZ1,SUGP1,PABPC4,PRPF40B,TENT4A,TENT4B,SFSWAP,PABPN1,DQX1,HNRNPU,HNRNPM,SCAF4,SALL1,THOC2,THOC5,SNRPF,SNRNP25,SREK1,RPRD2,TCERG1,SRRM2,SRRM4,HTATSF1,CSTF1,CWC25,RBMX2,PAXBP1,RBFOX3,SNUPN,NKTR,IK,CELF6,PRCC,NOVA1,SCAF11,SYMPK,ZFR,NPM1,DBR1,PHRF1,KHSRP,HNRNPUL1,HNRNPUL2,RBM27,DDX41,RBM15,CDK13,BRD3,BRD2,SF3B2,BRDT,LOC131188341,GTF2F1…	0.000176247
Biological process	anterior/posterior pattern specification	GO:0009952	5	3.10468e-06	1.67633	78	473	1348	13703	LOC131184274,ISL2,HOXC10,MED12,SKI,CASC3,CTNNBIP1,SMO,SRF,TBX1,TBX3,CRKL,LOC131184745,MSX1,CELSR2,SYT2,UBA2,LOC131184348,ZIC3,TBX18,HNRNPM,CIC,NPEPPS,MEOX2,FEZF2,FEZF1,HOXA11,HOXA10,SCUBE2,MYF6,PPP2R5D,LOC131186218,RBSN,LOC131198691,HTT,YY1,TUBGCP4,HSP90AB1,KSR1,LRP5,FOXF1,FOXC1,FOXB1,FOXA2,EP300,BMP6,HOXA3,HOXA1,DKK1,HOXB5,HOXC4,HOXC9,HOXC6,BRAF,HOXD4,HOXD3,HOXD9,HOXD8,FMN2,LFNG,BRD3,BRD2,EN2,EN…	0.000177592
Biological process	segmentation	GO:0035282	5	3.6808e-06	1.70201	73	436	1348	13703	LOC131184274,LOC131184279,ISL2,MED12,LOC131203064,CASC3,SMO,TBX3,EGR2,MED13L,LOC131184745,CELSR2,CELSR3,TFAP2A,SYT2,LOC131184348,SPOCK3,HS3ST6,TBX18,HNRNPM,CIC,AEBP2,LOC131185011,NPEPPS,MEOX2,SCUBE2,MYF6,PPP2R5D,LOC131184020,LOC131186218,RBSN,LOC131198691,CRAMP1,TUBGCP4,HSP90AB1,KSR1,LRP5,LOC131204653,FOXF1,NR5A1,FOXC1,GPC4,FOXB1,FOXA2,EP300,BMP6,CHD7,HMGB1,HOXA1,DKK1,HOXC9,BRAF,HOXD9,HOXD8,FMN2,…	0.00020927
Biological process	appendage development	GO:0048736	4	3.72294e-06	1.58466	94	603	1348	13703	SCX,CREBBP,HOXC10,MED12,LOC131203064,SKI,KMT2D,DLX6,ATRX,HAND2,SRF,CABLES1,TBX4,TBX3,TRIM33,SMARCC1,SMARCC2,SMARCA4,MED13L,MSX1,TFAP2A,AUTS2,PLEC,HS3ST6,PI4K2B,CIC,AEBP2,USO1,LOC131185011,SMOC1,SALL1,PLEKHG5,FRAS1,HS6ST1,RPS6KA6,SIK3,PUM3,MEOX2,KDM1A,HOXA13,HOXA11,COMP,HOXA10,MYCN,GNA12,RBFOX3,NGEF,DCHS2,RBSN,ZNF219,KSR1,LRP5,PRRX2,HNF1A,LOC131204653,NR5A1,FOXC1,GPC4,STK17A,ZFHX3,BMP6,CHD7,CHD2,C…	0.000210391
Biological process	post-embryonic development	GO:0009791	3	4.13629e-06	1.40934	155	1118	1348	13703	MNX1,ISL2,LOC131193192,MED12,LOC131203064,MED29,ATN1,MAP3K9,FBXO11,SMO,KMT2D,NRF1,TRIM71,ATRX,HAND2,ITGA9,SRF,LOC131187392,TBX1,CABLES1,TRIM33,CRKL,SMARCC1,SMARCC2,SMARCA4,MED13L,PTK7,PABPC4,MSX1,PEX19,TFAP4,IGF1R,BHLHE23,TFAP2A,AUTS2,UBA2,ZIC2,ZIC1,PLEC,HS3ST6,ZIC5,XYLT1,HCFC1,ADCY9,LOC131189820,SETD2,LOC131204273,CIC,ASH1L,AEBP2,USO1,ADCY2,LOC131185011,ASCL1,SMOC1,SLC8A1,SALL1,NBEA,CCDC47,PLEKH…	0.00023235
Biological process	neuron development	GO:0048666	5	4.22783e-06	1.31148	229	1775	1348	13703	HTR7,MNX1,ISL2,LOC131193192,STRN,MED12,LOC131203064,NEFH,MED29,PXDN,RAPGEF1,UNCX,SKI,MAP3K9,FBXW8,TBR1,SMO,DLX3,FBXO31,ONECUT2,ATRX,ATRN,HAND2,ITGA9,SRF,LOC131187392,IGF2BP3,DBNDD1,TRIM33,TRIM24,MYCBP2,EGR2,SMARCA4,EXT1,PTK7,IGSF9B,CRTAC1,PABPC4,GAB2,PRDM8,UBE3A,OTP,CELSR2,CELSR3,IGF1R,POU3F2,CACNA1A,BHLHE22,BHLHE23,CACNA1F,LOC131198937,TFAP2A,SYT2,AUTS2,ZIC2,DACT1,SHANK3,PLEC,SLIT2,XYLT1,SCRIB,M…	0.000236079
Biological process	embryo development ending in birth or egg hatching	GO:0009792	6	4.46369e-06	1.38695	167	1224	1348	13703	SCX,MNX1,LOC131184274,LOC131184279,ISL2,GATA6,STRN,MED12,LOC131203064,EGLN1,SKI,MAP3K9,KMT5A,FBXW8,FBXO11,SMO,KMT2D,DLX2,DLX3,TRIM71,NKX3-2,ATRX,HAND2,ITGA9,SRF,LOC131187392,TBX1,TBX3,SMARCC1,SMARCC2,SMARCA4,EXT1,PTK7,LOC131184745,MSX1,LOC131203948,TFAP2A,UBA2,LOC131184348,LMNB2,ZIC2,ZIC3,DACT1,TBP,PLEC,TMEM201,SLIT2,ZIC5,TBX18,TBX15,SCRIB,LOC131189820,SETD2,LOC131204273,ASH1L,ZNF335,SLC8A1,NPEPP…	0.000247774
Biological process	regulation of DNA binding	GO:0051101	5	4.92839e-06	2.38252	30	128	1348	13703	CDCA5,SKI,CTNNBIP1,SMO,HAND2,SMARCA4,MSX1,TFAP4,RSF1,KDM1A,SIRT1,LOC131191241,WAPL,FOXC1,DOT1L,EP300,CHD3,HMGB1,MMP9,IRF4,TAF10,TAF1,MYC,SOX11,POU4F1,POU4F2,TNKS,NEUROD1,CDT1,MAU2,	0.00027196
Biological process	appendage morphogenesis	GO:0035107	4	5.13038e-06	1.60028	88	559	1348	13703	CREBBP,HOXC10,MED12,LOC131203064,SKI,KMT2D,DLX6,ATRX,HAND2,SRF,CABLES1,TBX4,TBX3,SMARCC1,SMARCC2,SMARCA4,MED13L,MSX1,TFAP2A,AUTS2,PLEC,HS3ST6,CIC,AEBP2,USO1,LOC131185011,SMOC1,SALL1,PLEKHG5,FRAS1,HS6ST1,RPS6KA6,SIK3,PUM3,KDM1A,HOXA13,HOXA11,HOXA10,MYCN,GNA12,RBFOX3,NGEF,DCHS2,RBSN,ZNF219,KSR1,LRP5,PRRX2,HNF1A,LOC131204653,NR5A1,GPC4,STK17A,ZFHX3,BMP6,CHD7,CHD2,CHD1,ARHGEF11,MED1,SOX11,DKK1,BRAF,H…	0.000281451
Biological process	obsolete cellular nitrogen compound biosynthetic process	GO:0044271	0	5.44406e-06	1.29783	239	1872	1348	13703	SCX,LOC131184274,CLOCK,GATA6,LARP1,CREBBP,MED15,HOXC10,MED12,LOC131203064,NUP62CL,PTF1A,TBR1,BLM,DLX2,DLX3,NRF1,FUS,ONECUT2,ONECUT3,LOC131203468,NKX3-2,EIF5B,HAND2,PRPS2,SRF,MLLT1,IGF2BP3,TBX1,EIF3J,EIF3B,TOPAZ1,TRIM24,BSX,GSPT1,EGR2,SMARCA4,MED13L,LOC131192785,LOC131184745,CSRNP3,MRPS24,PABPC4,MSX1,PRDM2,NR3C2,POU3F2,TFAP2A,LOC131184348,TENT4A,TENT4B,ZIC2,ZIC3,ZIC1,TBP,POLD3,PABPN1,TDG,POLD2,ZIC…	0.000296923
Biological process	olfactory lobe development	GO:0021988	4	5.49086e-06	3.63051	15	42	1348	13703	UNCX,SKI,DLX2,SRF,EXT1,CRTAC1,SLIT2,SALL1,ROBO1,FEZF1,HTT,GSX2,EOMES,CHD7,ARX,	0.000297745
Biological process	tube development	GO:0035295	4	5.61196e-06	1.30544	230	1791	1348	13703	ISM1,MNX1,LOC131184274,LOC131184279,ISL2,GATA6,STRN,MED12,LOC131203064,MED29,EGLN1,WTIP,SKI,GZF1,MAP3K9,CTNNBIP1,SMO,KMT2D,DLX3,NRF1,TRIM71,NKX3-2,ATRX,ADORA2B,HAND2,ITGA9,SRF,LOC131187392,TBX1,CABLES1,TBX4,TBX3,CRKL,SMARCC1,SMARCC2,SMARCA4,MED13L,EXT1,PTK7,LOC131184745,MSX1,POU3F3,TFAP2A,AUTS2,LOC131184348,LMNB2,ZIC2,ZIC3,ZIC1,DACT2,DACT1,SHANK3,PLEC,SPOCK3,SLIT2,HS3ST6,ZIC5,TBX18,SLC4A2,PRKCB,S…	0.000302562
Biological process	imaginal disc pattern formation	GO:0007447	5	6.87492e-06	2.34587	30	130	1348	13703	SMO,MED13L,MSX1,SPOCK3,HS3ST6,CIC,AEBP2,LOC131185011,DCHS2,LRP5,LOC131204653,BARHL1,BARHL2,GPC4,BMP6,RBM15,SRCAP,HOXC9,TADA2B,HOXD9,LFNG,EN2,EN1,DACH1,NOTCH1,RBM15B,EP400,PTCH1,ARID1A,ARID1B,	0.000368535
Biological process	regulation of chromatin organization	GO:1902275	6	7.15984e-06	1.94837	46	240	1348	13703	NOC2L,BAZ1A,SKI,KMT5A,KMT2D,KMT2B,ATRX,MSL1,ATXN7L1,CFDP1,AUTS2,HNRNPU,PRKD1,SETD1A,LOC131186790,PHF2,TAF7L,ASH1L,ZNF335,TLK1,SKIC8,CEBPB,LOC131192695,SETDB1,PURA,KDM1A,PAXBP1,SAMD11,SIRT1,HTT,PAXIP1,ZNF703,MIER1,RCOR3,NCOA6,EP300,LOC131184528,EED,ATAD2B,TADA2B,TAL1,RNF40,SART3,DNMT3B,TBL1X,USP42,	0.000381628
Biological process	positive regulation of mesenchymal cell proliferation	GO:0002053	7	7.41639e-06	3.74516	14	38	1348	13703	SMO,TBX1,TBX18,MYCN,LOC131198234,FOXP2,FOXP1,LRP5,PRRX2,FOXF1,HMGB1,MYC,IRS2,SOX9,	0.000393069
Biological process	glial cell fate commitment	GO:0021781	5	9.82251e-06	5.3817	9	17	1348	13703	SMARCA4,OLIG2,ASCL1,NTF3,FOXA2,TAL1,NOTCH1,SOX2,SOX9,	0.000517668
Biological process	tube morphogenesis	GO:0035239	4	1.12995e-05	1.34042	185	1403	1348	13703	ISM1,LOC131184274,LOC131184279,ISL2,GATA6,STRN,MED12,LOC131203064,MED29,EGLN1,WTIP,SKI,GZF1,MAP3K9,CTNNBIP1,SMO,KMT2D,DLX3,NRF1,TRIM71,ADORA2B,HAND2,SRF,LOC131187392,TBX1,CABLES1,TBX4,TBX3,CRKL,SMARCC1,SMARCC2,SMARCA4,MED13L,PTK7,LOC131184745,MSX1,TFAP2A,AUTS2,LOC131184348,LMNB2,ZIC2,ZIC3,ZIC1,DACT1,SHANK3,PLEC,SLIT2,HS3ST6,ZIC5,PRKCB,SCRIB,PRKD1,MTDH,NUP88,NFATC3,LOC131189820,SETD2,LOC131204273,…	0.00059218
Biological process	regulation of multicellular organismal development	GO:2000026	5	1.13035e-05	1.23553	312	2567	1348	13703	SCX,ISM1,HTR7,LOC131184274,LOC131184279,ISL2,CLOCK,GATA6,SYNDIG1,CREBBP,LOC131193192,LARP7,SHB,MED12,LOC131203064,MED22,PXDN,RAPGEF1,EGLN1,UNCX,WTIP,SKI,PTF1A,ATN1,MAP3K9,FBXW8,CTNNBIP1,TBR1,SMO,KMT2D,DLX2,KMT2C,KMT2B,NRF1,FUS,FBXO31,IGSF10,TRIM71,NUMA1,NKX3-2,ADORA2B,HAND2,TNFRSF21,ITGA9,SRF,LOC131187392,ZNRF3,IGF2BP3,TBX1,TBX3,CRKL,SMARCC1,SMARCC2,ADGRA3,ADGRB2,MYCBP2,SMARCA4,PTK7,IGSF9B,LOC131…	0.000589102
Biological process	endocrine pancreas development	GO:0031018	4	1.22358e-05	2.92641	19	66	1348	13703	MNX1,CLOCK,GATA6,PTF1A,SMO,ONECUT2,ONECUT3,MYT1,FOXO1,HNF1A,FOXA2,BMP6,PAX4,NEUROD1,NKX6-1,INSM1,SOX9,SOX4,ARX,	0.000634168
Biological process	neuron projection development	GO:0031175	7	1.26881e-05	1.32131	199	1531	1348	13703	HTR7,MNX1,ISL2,LOC131193192,STRN,LOC131203064,NEFH,PXDN,RAPGEF1,UNCX,SKI,MAP3K9,FBXW8,TBR1,SMO,FBXO31,ATRX,HAND2,ITGA9,SRF,LOC131187392,IGF2BP3,DBNDD1,TRIM33,TRIM24,MYCBP2,EGR2,SMARCA4,EXT1,PTK7,IGSF9B,CRTAC1,GAB2,PRDM8,UBE3A,CELSR2,CELSR3,IGF1R,POU3F2,CACNA1A,BHLHE22,CACNA1F,LOC131198937,SYT2,AUTS2,ZIC2,DACT1,SHANK3,PLEC,SLIT2,XYLT1,SCRIB,MAP1A,PRKD1,FLRT1,LOC131204273,CIT,AEBP2,KIFBP,LOC1311863…	0.000653997
Biological process	olfactory bulb development	GO:0021772	4	1.47408e-05	3.5579	14	40	1348	13703	UNCX,SKI,DLX2,SRF,EXT1,CRTAC1,SLIT2,SALL1,ROBO1,FEZF1,GSX2,EOMES,CHD7,ARX,	0.000755648
Biological process	epigenetic regulation of gene expression	GO:0040029	9	1.53861e-05	1.73274	60	352	1348	13703	MEPCE,BAZ1A,BAZ1B,WTIP,KMT5B,FBXO11,KMT2D,KMT2B,TRIM71,ATRX,MSL1,CCDC85B,SMARCA4,LMNB2,TBP,TDG,ERCC6,HNRNPU,ZMIZ2,PHC2,PHF2,SMG6,ASH1L,AEBP2,NSD2,ZNF335,VRK1,UBTF,TLK1,POLR1G,TNRC6A,LOC131192695,TNRC18,SETDB1,TOP2B,RSF1,KDM1A,ZAR1,RBFOX3,GIGYF2,SIRT1,HTT,YY1,PPM1D,BEND3,RCOR3,DOT1L,EP300,BAHCC1,DDX3X,MAST4,RBM15,EED,ATAD2B,DNMT3B,RBM15B,SUZ12,ARID4B,ARID1A,ARID1B,	0.000784439
Biological process	axonogenesis	GO:0007409	9	1.75747e-05	1.43256	125	887	1348	13703	MNX1,ISL2,NEFH,PXDN,UNCX,MAP3K9,TBR1,SMO,ATRX,ITGA9,SRF,LOC131187392,TRIM33,TRIM24,MYCBP2,EGR2,SMARCA4,EXT1,PTK7,IGSF9B,GAB2,PRDM8,CELSR2,CELSR3,IGF1R,POU3F2,CACNA1A,BHLHE22,CACNA1F,AUTS2,ZIC2,PLEC,SLIT2,SCRIB,MAP1A,LOC131204273,AEBP2,KIFBP,ASCL1,PLXNC1,KAT6B,KAT6A,RTN4R,LOC131202029,STRIP1,STXBP5,TOP2B,ROBO1,LOC131194437,FEZF2,FEZF1,APBB1,EIF2S2,EFNA3,RUFY3,PRKAR2B,EXOC6B,LRRC38,LOC131198234,GBX…	0.000891181
Biological process	regulation of mesenchymal cell proliferation	GO:0010464	6	1.95041e-05	3.31481	15	46	1348	13703	CTNNBIP1,SMO,TBX1,TBX18,MYCN,LOC131198234,FOXP2,FOXP1,LRP5,PRRX2,FOXF1,HMGB1,MYC,IRS2,SOX9,	0.0009837
Biological process	nuclear export	GO:0051168	8	2.02921e-05	1.97387	40	206	1348	13703	NUP62CL,EGLN1,CASC3,SRSF9,KHDRBS1,LOC131187392,HNRNPA1,NOP53,EGR2,AKAP13,NUP153,PABPN1,LOC131199640,SEH1L,NUP88,SETD2,SMG1,SMG7,SMG5,SMG6,THOC2,THOC5,FYTTD1,RBMX2,LOC131191241,SYMPK,NPM1,RBM27,CHD1,POM121,LSG1,LOC131199460,ABL2,RANGAP1,ANP32B,RBM15B,CHCHD4,TSC1,ALYREF,PKD1,	0.00101797
Biological process	obsolete histone H3-K4 methylation	GO:0051568	0	2.03721e-05	3.47112	14	41	1348	13703	CREBBP,KMT2D,KMT2C,KMT2B,HCFC1,SETD1B,SETD1A,ASH1L,ZNF335,SKIC8,BEND3,PAXIP1,NCOA6,EP300,	0.00101654
Biological process	embryonic skeletal system development	GO:0048706	6	2.03959e-05	2.10747	34	164	1348	13703	SCX,LOC131184274,MED12,DLX2,DLX3,NKX3-2,HAND2,TBX1,EXT1,TFAP2A,LOC131184348,TBX15,SETD2,HOXA11,MYCN,SIX4,PRRX2,DEAF1,LOC131184109,HOXA3,HOXA1,SOX11,KIAA1217,HOXB5,HOXC9,HOXC6,HOXD4,HOXD3,HOXD9,HOXD10,IRX5,RUNX2,GDF6,SPNS2,	0.00101235
Biological process	genitalia development	GO:0048806	5	2.05602e-05	2.22601	30	137	1348	13703	MED29,MAP3K9,ATRX,TBX3,SMARCC1,SMARCC2,PTK7,MSX1,TFAP2A,SMG1,SMG6,LOC131204273,SALL1,HOXA13,RASA1,AR,MERTK,FOXF2,BMP6,CHD7,HOXC9,HOXD9,EN2,EN1,NOTCH1,SYCP2,SIN3B,SOX2,PDIA3,PKD1,	0.00101514
Biological process	mesenchymal cell proliferation	GO:0010463	4	2.0912e-05	3.03179	17	57	1348	13703	CTNNBIP1,SMO,HAND2,TBX1,MSX1,TBX18,MYCN,LOC131198234,FOXP2,FOXP1,LRP5,PRRX2,FOXF1,HMGB1,MYC,IRS2,SOX9,	0.0010271
Biological process	axon development	GO:0061564	8	2.37484e-05	1.40801	132	953	1348	13703	MNX1,ISL2,NEFH,PXDN,UNCX,MAP3K9,TBR1,SMO,ATRX,ITGA9,SRF,LOC131187392,IGF2BP3,TRIM33,TRIM24,MYCBP2,EGR2,SMARCA4,EXT1,PTK7,IGSF9B,CRTAC1,GAB2,PRDM8,CELSR2,CELSR3,IGF1R,POU3F2,CACNA1A,BHLHE22,CACNA1F,AUTS2,ZIC2,PLEC,SLIT2,XYLT1,SCRIB,MAP1A,LOC131204273,AEBP2,KIFBP,ASCL1,PLXNC1,KAT6B,KAT6A,RTN4R,LOC131202029,STRIP1,STXBP5,TOP2B,ROBO1,LOC131194437,FEZF2,FEZF1,APBB1,EIF2S2,EFNA3,RUFY3,PRKAR2B,EXOC6B,LR…	0.00116033
Biological process	Notch signaling pathway	GO:0007219	7	2.39282e-05	1.76506	54	311	1348	13703	LOC131184274,CREBBP,SMO,DLX2,LOC131184745,CELSR2,CELSR3,LOC131184348,HS3ST6,NDFIP2,LOC131185011,ASCL1,SYNJ2BP,NBEA,LOC131202029,SLC35C1,ROBO1,FEZF2,SORBS2,KDM1A,BPTF,ZFYVE9,LOC131186218,NR0B2,GSX2,ERO1A,CCN3,LOC131204653,RCOR3,FOXC1,FOXA2,EP300,RBM15,ATOH1,TAF2,TAF1,MAML2,MYC,SRCAP,HOXD3,LFNG,NOTCH1,NEUROD1,PTPN23,HIF1AN,SOX2,CHAC1,SOX9,LLGL1,ARX,CC2D1B,TBL1X,EP400,DLK2,	0.00116306
Biological process	connective tissue development	GO:0061448	5	2.42901e-05	1.78582	52	296	1348	13703	SCX,LOC131184274,UNCX,DLX2,DLX3,NKX3-2,HAND2,SRF,TBX1,SDC3,MSX1,LOC131184348,LMNB2,MEX3C,ADAMTS7,SIK3,HOXA11,COMP,MYCN,SCUBE2,SIX4,SIX5,ZBTB7A,SIRT1,COL11A2,ZNF219,MAF,LRP5,PRRX2,CCN3,PAXIP1,ID4,FOXA2,NPPC,EP300,BMP6,CREB5,HOXA3,GLG1,HOXC4,HOXD3,RSPO2,LOC131203156,NOTCH1,SOX9,RUNX2,GDF6,SPNS2,SELENOM,LTBP3,PKD1,BPNT2,	0.00117456
Biological process	negative regulation of gene expression, epigenetic	GO:0045814	10	2.67957e-05	2.05659	35	173	1348	13703	MEPCE,BAZ1A,KMT5B,FBXO11,KMT2D,ATRX,SMARCA4,LMNB2,HNRNPU,PHC2,PHF2,AEBP2,UBTF,TLK1,LOC131192695,TNRC18,SETDB1,TOP2B,RSF1,KDM1A,SIRT1,HTT,YY1,PPM1D,BEND3,RCOR3,DOT1L,BAHCC1,RBM15,EED,ATAD2B,DNMT3B,RBM15B,SUZ12,ARID1A,	0.00128908
Biological process	neuroblast fate commitment	GO:0014017	5	2.83736e-05	3.57164	13	37	1348	13703	UNCX,MSX1,ASCL1,GSX2,BRD3,BRD2,TCF12,EN2,EN1,BRDT,NOTCH1,ARID1A,ARID1B,	0.00135803
Biological process	pancreas development	GO:0031016	5	3.15822e-05	2.28722	27	120	1348	13703	MNX1,ISL2,CLOCK,GATA6,PTF1A,SMO,ONECUT2,ONECUT3,NKX3-2,IGF1R,ZIC3,MYT1,FOXO1,HNF1A,FOXF1,FOXA2,BMP6,PAX4,NOTCH1,NEUROD1,NKX6-1,SART3,INSM1,SOX9,SOX4,ARX,CCKAR,	0.00150392
Biological process	imaginal disc development	GO:0007444	5	3.4422e-05	1.48688	98	670	1348	13703	ISL2,MED12,LOC131203064,MED29,WTIP,MAP3K9,SMO,KMT2D,NRF1,SRF,CABLES1,CRKL,SMARCC1,SMARCC2,SMARCA4,MED13L,PTK7,MSX1,TFAP2A,AUTS2,ZIC2,ZIC1,PLEC,SPOCK3,HS3ST6,ZIC5,NDFIP2,LOC131189820,SETD2,LOC131204273,CIC,AEBP2,USO1,LOC131185011,SMOC1,SALL1,PLEKHG5,HS6ST1,RPS6KA6,TNRC18,PUM3,KDM1A,LOC131186218,RBFOX3,NGEF,DCHS2,RBSN,UBAP2,KSR1,LRP5,LOC131204653,WNK1,WNK2,WNK3,BARHL1,BARHL2,NR5A1,GPC4,STK17A,BAHCC…	0.00163087
Biological process	RNA export from nucleus	GO:0006405	9	3.67542e-05	2.16286	30	141	1348	13703	NUP62CL,CASC3,SRSF9,KHDRBS1,HNRNPA1,NOP53,NUP153,PABPN1,LOC131199640,SEH1L,NUP88,SETD2,SMG1,SMG7,SMG5,SMG6,THOC2,THOC5,FYTTD1,RBMX2,SYMPK,NPM1,RBM27,CHD1,POM121,LSG1,LOC131199460,RBM15B,TSC1,ALYREF,	0.00173262
Biological process	mesoderm development	GO:0007498	5	4.38362e-05	1.81949	46	257	1348	13703	SCX,LOC131184274,LOC131184279,LOC131193192,WTIP,SMO,NKX3-2,SRF,TBX1,TBX3,EXT1,LOC131184745,LOC131184348,ZIC2,DACT2,SLIT2,SETD2,SALL1,RPS6KA6,HOXA11,MYF6,SIX4,SIX5,KDM6B,LOC131184020,LOC131186218,HTT,HNF1A,FOXF1,VSX1,FOXD2,FOXD1,FOXC1,FOXA2,EOMES,BMP6,LAMA2,DKK1,HOXC9,NKX2-3,HOXD9,TAL1,POU4F1,NOTCH1,EFHD2,IRX1,	0.00205613
Biological process	neuroblast differentiation	GO:0014016	5	4.52338e-05	3.11187	15	49	1348	13703	UNCX,MSX1,ASCL1,SALL1,CASZ1,GSX2,BRD3,BRD2,TCF12,EN2,EN1,BRDT,NOTCH1,ARID1A,ARID1B,	0.00211114
Biological process	mRNA metabolic process	GO:0016071	7	4.84655e-05	1.45827	103	718	1348	13703	SF1,LARP1,PRPF38B,CASC3,SRSF9,KHDRBS1,FUS,TRIM71,PPWD1,TFIP11,SRF,IGF2BP3,HNRNPA1,CIZ1,MYCBP2,GSPT1,SUGP1,PABPC4,PRPF40B,TENT4A,TENT4B,TBP,SFSWAP,PABPN1,DQX1,HNRNPU,MEX3D,HNRNPM,HNRNPD,SMG1,SMG7,SMG8,SMG5,SMG6,SCAF4,SALL1,THOC2,THOC5,SNRPF,SNRNP25,SREK1,LOC131202088,SKIC8,RPRD2,TNRC6A,TCERG1,SRRM2,SRRM4,HTATSF1,CSTF1,CWC25,RBMX2,NANOS3,PAXBP1,RBFOX3,GIGYF2,SNUPN,MYOG,NKTR,IK,CELF6,PRCC,NOVA1,SCAF…	0.00225077
Biological process	wing disc pattern formation	GO:0035222	6	5.30268e-05	2.45758	22	91	1348	13703	SMO,MED13L,MSX1,SPOCK3,HS3ST6,CIC,LOC131185011,DCHS2,GPC4,BMP6,RBM15,SRCAP,TADA2B,LFNG,EN2,EN1,NOTCH1,RBM15B,EP400,PTCH1,ARID1A,ARID1B,	0.00245047
Biological process	neuroepithelial cell differentiation	GO:0060563	7	5.7023e-05	2.57353	20	79	1348	13703	DLX3,LOC131187392,SCRIB,ASCL1,CEBPB,CDH23,FOXA2,BCCIP,ATOH1,SOX11,HOXC9,NKX2-3,HOXD9,TCF12,LOC131203156,NOTCH1,ABL2,INSM1,SOX4,FAM20C,	0.00262222
Biological process	heterochromatin formation	GO:0031507	11	5.70769e-05	2.05882	32	158	1348	13703	MEPCE,BAZ1A,KMT5B,FBXO11,KMT2D,ATRX,SMARCA4,LMNB2,HNRNPU,PHC2,PHF2,UBTF,TLK1,TNRC18,SETDB1,TOP2B,RSF1,KDM1A,SIRT1,HTT,YY1,PPM1D,BEND3,RCOR3,DOT1L,BAHCC1,RBM15,EED,ATAD2B,DNMT3B,RBM15B,ARID1A,	0.00261189
Biological process	obsolete histone H4-K20 methylation	GO:0034770	0	5.79557e-05	6.77695	6	9	1348	13703	KMT5B,KMT5A,NSD2,BEND3,PWP1,ARID4B,	0.00263924
Biological process	obsolete post-embryonic animal organ development	GO:0048569	0	5.8559e-05	1.48412	93	637	1348	13703	MED12,LOC131203064,MED29,MAP3K9,SMO,KMT2D,NRF1,ATRX,HAND2,ITGA9,SRF,CABLES1,TRIM33,CRKL,SMARCC1,SMARCC2,SMARCA4,MED13L,PTK7,MSX1,TFAP4,BHLHE23,TFAP2A,AUTS2,ZIC2,ZIC1,PLEC,HS3ST6,ZIC5,XYLT1,LOC131189820,LOC131204273,CIC,AEBP2,USO1,LOC131185011,SMOC1,SALL1,PLEKHG5,HS6ST1,RPS6KA6,TNRC18,SETDB1,PUM3,KDM1A,CDH23,CHSY3,RBFOX3,NGEF,DCHS2,RBSN,KSR1,LRP5,LOC131192566,LOC131204653,BARHL1,BARHL2,NR5A1,GPC4,…	0.00265383
Biological process	obsolete organic cyclic compound metabolic process	GO:1901360	0	6.60944e-05	1.17699	391	3377	1348	13703	SCX,ALKBH2,LOC131184274,CLOCK,SF1,CDCA5,MEPCE,GATA6,PRPF38B,CREBBP,MED15,HOXC10,MED12,LOC131203064,BAZ1A,NUP62CL,TSR3,TSR1,PTF1A,CASC3,DGAT1,TBR1,GMNC,SRSF9,KHDRBS1,BLM,DLX2,DLX3,BOD1L1,NRF1,FUS,HTR1A,TRIM71,ONECUT2,ONECUT3,PPWD1,LOC131203468,NKX3-2,ATRX,TFIP11,PCCA,HAND2,NAF1,PRPS2,SRF,MLLT1,IGF2BP3,HNRNPA1,TBX1,CIZ1,NOP53,TOPAZ1,FBXO4,TRIM24,BSX,GSPT1,EGR2,SMARCA4,MED13L,SUGP1,LOC131184745,CSRN…	0.00298092
Biological process	obsolete cellular nitrogen compound metabolic process	GO:0034641	0	6.66112e-05	1.17282	403	3493	1348	13703	SCX,ALKBH2,LOC131184274,CLOCK,SF1,CDCA5,MEPCE,GATA6,LARP1,ADAMTS13,PRPF38B,CREBBP,MED15,HOXC10,MED12,LOC131203064,BAZ1A,NUP62CL,TSR3,TSR1,PTF1A,CASC3,DGAT1,TBR1,GMNC,SRSF9,KHDRBS1,BLM,DLX2,DLX3,BOD1L1,NRF1,FUS,HTR1A,TRIM71,ONECUT2,ONECUT3,PPWD1,LOC131203468,NKX3-2,EIF5B,ATRX,TFIP11,LOC131192761,PCCA,HAND2,NAF1,PRPS2,SRF,MLLT1,IGF2BP3,HNRNPA1,TBX1,CIZ1,EIF3J,NOP53,EIF3B,TOPAZ1,FBXO4,TRIM24,BSX,GSP…	0.00298985
Biological process	female genitalia development	GO:0030540	6	7.48425e-05	3.72732	11	30	1348	13703	MED29,MAP3K9,TBX3,PTK7,LOC131204273,MERTK,CHD7,HOXC9,HOXD9,EN2,EN1,	0.00334332
Biological process	metamorphosis	GO:0007552	5	7.51282e-05	1.50865	84	566	1348	13703	MED12,LOC131203064,MED29,MAP3K9,SMO,KMT2D,NRF1,SRF,CABLES1,CRKL,SMARCC1,SMARCC2,SMARCA4,MED13L,PTK7,MSX1,TFAP2A,AUTS2,ZIC2,ZIC1,PLEC,HS3ST6,ZIC5,LOC131189820,LOC131204273,CIC,AEBP2,USO1,LOC131185011,SMOC1,SALL1,PLEKHG5,HS6ST1,RPS6KA6,TNRC18,PUM3,KDM1A,BRWD3,RBMS1,RBMS2,RBFOX3,NGEF,DCHS2,RBSN,RORA,KSR1,LRP5,LOC131204653,BARHL1,BARHL2,NR5A1,GPC4,STK17A,FOXA2,BAHCC1,ATG9B,ZFHX3,BMP6,DDX3X,CHD7,CHD2,…	0.00334018
Biological process	methylation	GO:0032259	3	7.8275e-05	1.77798	46	263	1348	13703	MEPCE,CREBBP,KMT5B,KMT5A,FBXO11,KMT2D,SMYD5,KMT2C,KMT2B,ATRX,GSPT1,SMARCA4,PRDM8,HCFC1,PRDM13,SETD1B,SETD1A,SETD2,ASH1L,NSD2,ZNF335,SKIC8,SETDB1,METTL4,PPM1D,BEND3,PAXIP1,NCOA6,SATB1,DOT1L,EP300,VCPKMT,RBM15,EED,IRF4,EEF1AKMT1,DNMT3B,MRM3,EEF2KMT,PWP1,CBLL1,PRMT5,PRMT3,RBM15B,SUZ12,ARID4B,	0.00346367
Biological process	protein export from nucleus	GO:0006611	9	7.84209e-05	1.93627	36	189	1348	13703	NUP62CL,EGLN1,CASC3,SRSF9,LOC131187392,NOP53,EGR2,NUP153,PABPN1,LOC131199640,SEH1L,NUP88,SETD2,SMG1,SMG7,SMG5,SMG6,THOC2,THOC5,FYTTD1,RBMX2,LOC131191241,SYMPK,NPM1,CHD1,POM121,LSG1,LOC131199460,ABL2,RANGAP1,ANP32B,RBM15B,CHCHD4,TSC1,ALYREF,PKD1,	0.00345383
Biological process	male sex determination	GO:0030238	5	8.24527e-05	4.35661	9	21	1348	13703	SF1,FEM1A,IGF1R,SIX4,AR,FOXL2,PPM1E,SOX9,INSRR,	0.00361443
Biological process	regulation of multicellular organismal process	GO:0051239	4	8.95015e-05	1.16407	419	3659	1348	13703	SCX,ISM1,HTR7,LOC131184274,LOC131184279,BCR,ISL2,CLOCK,GATA6,RNF216,SYNDIG1,CREBBP,LOC131193192,LARP7,SHB,MED12,LOC131203064,MED22,PXDN,RAPGEF1,EGLN1,KCNB1,UNCX,WTIP,SKI,PTF1A,KCNG2,ATN1,KMT5B,MAP3K9,DGAT1,FBXW8,CTNNBIP1,TBR1,SMO,KMT2D,BLM,DLX2,KMT2C,KMT2B,NRF1,FUS,HTR1A,FBXO31,IGSF10,TRIM71,NUMA1,NKX3-2,ATRN,ADORA2B,HAND2,TNFRSF21,ITGA9,SRF,LOC131187392,ZNRF3,IGF2BP3,TBX1,FEM1A,TBX3,NOP53,CRKL,L…	0.00390518
Biological process	neuroendocrine cell differentiation	GO:0061101	8	9.26227e-05	4.78373	8	17	1348	13703	ASCL1,FOXA2,BCCIP,HOXC9,NKX2-3,HOXD9,TCF12,INSM1,	0.00402265
Biological process	regulation of binding	GO:0051098	4	9.49162e-05	1.6091	63	398	1348	13703	CDCA5,MEPCE,LARP7,SKI,CTNNBIP1,SMO,BLM,TFIP11,HAND2,LOC131187392,SMARCA4,HERPUD1,CRTAC1,MSX1,PEX19,TFAP4,DACT1,TDG,LRPAP1,GAS8,PPP1R2,LOC131189015,RSF1,KDM1A,BRWD3,SIRT1,TICAM1,ATXN2,BDNF,HSP90AB1,LOC131191241,SYMPK,WAPL,FOXC1,DOT1L,EP300,CHD3,HMGB1,MMP9,IRF4,TAF10,TAF1,MYC,HOXA3,SOX11,DKK1,LOC131199876,LFNG,POU4F1,POU4F2,GTF2F1,TNKS,NEUROD1,ABL2,NES,PLCL2,APP,CDT1,PACS1,MAPRE3,MAU2,STK3,PKD1,	0.00410327
Biological process	obsolete post-embryonic animal organ morphogenesis	GO:0048563	0	0.000102664	1.52581	77	513	1348	13703	MED12,LOC131203064,MED29,MAP3K9,SMO,KMT2D,NRF1,SRF,CABLES1,CRKL,SMARCC1,SMARCC2,SMARCA4,MED13L,PTK7,MSX1,BHLHE23,TFAP2A,AUTS2,ZIC2,ZIC1,PLEC,HS3ST6,ZIC5,LOC131189820,LOC131204273,CIC,AEBP2,USO1,LOC131185011,SMOC1,SALL1,PLEKHG5,HS6ST1,RPS6KA6,TNRC18,PUM3,KDM1A,CDH23,RBFOX3,NGEF,DCHS2,RBSN,KSR1,LRP5,LOC131204653,BARHL1,BARHL2,NR5A1,GPC4,STK17A,BAHCC1,ZFHX3,BMP6,CHD7,CHD2,CHD1,ARHGEF11,BRAF,LFNG,EN2…	0.00441787
Biological process	ribonucleoprotein complex localization	GO:0071166	4	0.000103188	2.14427	27	128	1348	13703	NUP62CL,CASC3,SRSF9,NOP53,NUP153,PABPN1,LOC131199640,SEH1L,NUP88,SETD2,SMG1,SMG7,SMG5,SMG6,THOC2,THOC5,FYTTD1,RBMX2,SYMPK,NPM1,CHD1,POM121,LSG1,LOC131199460,RBM15B,TSC1,ALYREF,	0.00442013
Biological process	diencephalon development	GO:0021536	4	0.00010491	2.25898	24	108	1348	13703	KCNC2,MED12,SMO,MYCBP2,OTP,POU3F2,OLIG2,ASCL1,SALL1,FEZF2,KDM1A,GSX1,ADCYAP1,FOXB1,MYC,LOC131199876,POU4F1,CDH1,NOTCH1,DMRTA2,SOX2,SOX3,ARX,NR4A2,	0.00447347
Biological process	post-embryonic animal morphogenesis	GO:0009886	4	0.000110411	1.48426	86	589	1348	13703	MED12,LOC131203064,MED29,MAP3K9,SMO,KMT2D,NRF1,ATRX,SRF,CABLES1,CRKL,SMARCC1,SMARCC2,SMARCA4,MED13L,PTK7,MSX1,BHLHE23,TFAP2A,AUTS2,ZIC2,ZIC1,PLEC,HS3ST6,ZIC5,LOC131189820,LOC131204273,CIC,AEBP2,USO1,LOC131185011,SMOC1,SALL1,PLEKHG5,HS6ST1,RPS6KA6,TNRC18,PUM3,KDM1A,CDH23,BRWD3,RBFOX3,NGEF,DCHS2,RBSN,KSR1,LRP5,LOC131204653,BARHL1,BARHL2,NR5A1,GPC4,STK17A,FOXA2,BAHCC1,ATG9B,TMX1,ZFHX3,BMP6,DDX3X,CHD…	0.00468673
Biological process	imaginal disc morphogenesis	GO:0007560	5	0.00011297	1.53094	75	498	1348	13703	MED12,LOC131203064,MED29,MAP3K9,SMO,KMT2D,NRF1,SRF,CABLES1,CRKL,SMARCC1,SMARCC2,SMARCA4,MED13L,PTK7,MSX1,TFAP2A,AUTS2,ZIC2,ZIC1,PLEC,HS3ST6,ZIC5,LOC131189820,LOC131204273,CIC,AEBP2,USO1,LOC131185011,SMOC1,SALL1,PLEKHG5,HS6ST1,RPS6KA6,TNRC18,PUM3,KDM1A,RBFOX3,NGEF,DCHS2,RBSN,KSR1,LRP5,LOC131204653,BARHL1,BARHL2,NR5A1,GPC4,STK17A,BAHCC1,ZFHX3,BMP6,CHD7,CHD2,CHD1,ARHGEF11,BRAF,LFNG,EN2,EN1,DACH1,STI…	0.00477373
Biological process	regulation of cell cycle	GO:0051726	5	0.000113833	1.30889	167	1297	1348	13703	BCR,CLOCK,CDCA5,MEPCE,GATA6,CREBBP,LOC131193192,LARP7,NUP62CL,KMT5A,SMO,KHDRBS1,BLM,FBXO31,NUMA1,ATRX,LOC131187392,CABLES1,TBX3,NOP53,TOPAZ1,FBXO4,SMARCC1,SMARCC2,SMARCA4,LOC131189197,PABPC4,LOC131191034,MSX1,ETAA1,TFAP4,LOC131203948,IGF1R,UBE2C,LMNB2,DACT1,HNRNPU,SMC6,CSPP1,SCRIB,HCFC1,SEH1L,WDR62,LOC131189820,LOC131186790,BTG4,SETD2,CIT,GAS1,CEP63,USO1,ASCL1,PPP1R2,NPEPPS,CEP135,CEP131,THOC5,LO…	0.00478865
Biological process	artery morphogenesis	GO:0048844	6	0.000125678	2.50835	19	77	1348	13703	LOC131184274,HAND2,SRF,TBX1,SMARCA4,LOC131184348,KAT6A,ADAMTS9,HOXA13,MYLK,PRRX2,FOXF1,FOXC1,CHD7,HOXA1,TAL1,NOTCH1,SOX4,PKD2,	0.00526332
Biological process	regulation of Wnt signaling pathway	GO:0030111	7	0.000137656	1.6093	60	379	1348	13703	CREBBP,MED12,SKI,CTNNBIP1,NRF1,LOC131187392,ZNRF3,BICC1,ADGRA3,SMARCA4,MED13L,EXT1,PTK7,LOC131184745,TMEM237,DACT2,DACT1,SPOCK3,TBX18,SALL1,HIC1,SOSTDC1,AMER2,SHISA6,RBMS1,FOXO1,FOXL1,LRP5,CXXC4,HNF1A,ZNF703,WNK1,WNK2,WNK3,GPC4,HUWE1,EP300,NPHP4,DDX3X,EDA,RBM15,SOX11,DKK1,FZD9,RSPO2,CDH1,NOTCH1,TNKS,ABL2,SIN3B,APP,SOX2,SOX9,SOX4,SIAH2,RBM15B,TBL1X,STK3,USP34,NXN,	0.00573933
Biological process	positive regulation of developmental process	GO:0051094	5	0.000147927	1.25733	212	1714	1348	13703	SCX,HTR7,LOC131184274,LOC131184279,GATA6,SYNDIG1,LOC131193192,RAPGEF1,WTIP,MAP3K9,FBXW8,CTNNBIP1,SMO,DLX2,FUS,FBXO31,TRIM71,NUMA1,HAND2,SRF,LOC131187392,IGF2BP3,TBX1,CRKL,SMARCC1,SMARCC2,ADGRB2,MYCBP2,SDC3,SMARCA4,PTK7,LOC131184745,PABPC4,OTP,CELSR2,CELSR3,IGF1R,IL4R,POU3F2,TFAP2A,SYT2,LOC131184348,ZIC2,DACT1,TGIF2,OLIG2,SHANK3,PLEC,SLIT2,TBX18,HNRNPU,PRKCB,PRKD1,MTDH,FLRT1,LOC131189820,LOC131204…	0.00614027
Biological process	cartilage development	GO:0051216	5	0.000148568	1.82697	39	217	1348	13703	SCX,UNCX,DLX2,DLX3,NKX3-2,HAND2,SRF,TBX1,SDC3,MSX1,MEX3C,ADAMTS7,SIK3,HOXA11,COMP,MYCN,SCUBE2,ZBTB7A,COL11A2,ZNF219,MAF,PRRX2,CCN3,NPPC,EP300,BMP6,HOXA3,GLG1,HOXC4,HOXD3,RSPO2,LOC131203156,SOX9,RUNX2,GDF6,SPNS2,LTBP3,PKD1,BPNT2,	0.00613972
Biological process	protein acetylation	GO:0006473	7	0.000148568	1.82697	39	217	1348	13703	NOC2L,SUPT20H,CLOCK,CREBBP,KMT5A,MSL1,CFDP1,SMARCA4,NAT16,CRTC2,AUTS2,POLE4,NAA80,HCFC1,TAF7L,KAT6B,KAT6A,VPS72,CEBPB,APBB1,FAM161A,SIRT1,FOXO1,BRPF1,GTF3C4,BEND3,HNF1A,PAXIP1,RCOR3,EP300,NAA30,IRF4,TAF10,TAF1,SRCAP,TADA2B,BAG6,SOX4,EP400,	0.00613972
Biological process	mammary gland epithelium development	GO:0061180	6	0.00015106	2.47619	19	78	1348	13703	SMO,TBX3,MSX1,SLIT2,SCRIB,PGR,CEBPB,ROBO1,SOSTDC1,AR,AGAP2,LRP5,ZNF703,FOXF1,FOXB1,LOC131184528,DEAF1,MED1,PTCH1,	0.00618818
Biological process	stem cell fate specification	GO:0048866	5	0.000152377	4.51797	8	18	1348	13703	ASCL1,SOX18,BRD3,BRD2,TCF12,BRDT,IRX1,SOX9,	0.006215
Biological process	peptidyl-lysine acetylation	GO:0018394	8	0.000156994	1.8925	35	188	1348	13703	NOC2L,SUPT20H,CLOCK,CREBBP,KMT5A,MSL1,CFDP1,SMARCA4,CRTC2,AUTS2,POLE4,HCFC1,TAF7L,KAT6B,KAT6A,VPS72,CEBPB,APBB1,SIRT1,BRPF1,GTF3C4,BEND3,HNF1A,PAXIP1,RCOR3,EP300,NAA30,IRF4,TAF10,TAF1,SRCAP,TADA2B,BAG6,SOX4,EP400,	0.0063756
Biological process	noradrenergic neuron differentiation	GO:0003357	6	0.000162086	7.26102	5	7	1348	13703	HAND2,ASCL1,SOX11,INSM1,SOX4,	0.00655399
Biological process	instar larval or pupal morphogenesis	GO:0048707	5	0.000169836	1.48944	80	546	1348	13703	MED12,LOC131203064,MED29,MAP3K9,SMO,KMT2D,NRF1,SRF,CABLES1,CRKL,SMARCC1,SMARCC2,SMARCA4,MED13L,PTK7,MSX1,TFAP2A,AUTS2,ZIC2,ZIC1,PLEC,HS3ST6,ZIC5,LOC131189820,LOC131204273,CIC,AEBP2,USO1,LOC131185011,SMOC1,SALL1,PLEKHG5,HS6ST1,RPS6KA6,TNRC18,PUM3,KDM1A,BRWD3,RBFOX3,NGEF,DCHS2,RBSN,KSR1,LRP5,LOC131204653,BARHL1,BARHL2,NR5A1,GPC4,STK17A,FOXA2,BAHCC1,ATG9B,ZFHX3,BMP6,DDX3X,CHD7,CHD2,CHD1,ARHGEF11,BRA…	0.00683791
Biological process	sensory organ morphogenesis	GO:0090596	5	0.00017261	1.43494	95	673	1348	13703	BCR,CREBBP,MED29,SKI,PTF1A,SMO,KMT2D,DLX3,DLX6,NKX3-2,HNRNPA1,TBX1,ODAD4,PTK7,IGSF9B,PABPC4,MSX1,CELSR2,CELSR3,BHLHE22,BHLHE23,TFAP2A,LMNB2,ZIC1,HS3ST6,TBX18,SCRIB,LOC131189820,CIC,GAS8,LOC131185011,ASCL1,SALL1,NBEA,PHACTR4,NECTIN3,RPS6KA6,CASZ1,TRPM1,CDH23,SIX4,LOC131198866,LOC131186218,DCHS2,YY1,ATXN2,BDNF,HSP90AB1,FOXL2,LRP5,PRRX2,LOC131204653,ZNF703,FOXF2,VSX1,BARHL1,BARHL2,FOXC1,WWC2,WWC3,EP…	0.00691991
Biological process	embryonic skeletal system morphogenesis	GO:0048704	6	0.000177348	2.07929	27	132	1348	13703	LOC131184274,MED12,DLX2,DLX3,HAND2,TBX1,TFAP2A,LOC131184348,TBX15,SETD2,HOXA11,MYCN,SIX4,PRRX2,LOC131184109,HOXA3,HOXA1,SOX11,HOXB5,HOXC9,HOXD4,HOXD3,HOXD9,HOXD10,IRX5,RUNX2,SPNS2,	0.00707957
Biological process	cell cycle	GO:0007049	3	0.000181167	1.23584	235	1933	1348	13703	BCR,CLOCK,CDCA5,MEPCE,GATA6,LARP1,CREBBP,LOC131193192,NCAPH2,LARP7,NUP62CL,CACUL1,WTIP,KMT5A,SMO,KHDRBS1,BLM,FBXO31,TRIM71,NUMA1,LOC131203468,ATRX,LOC131187392,CABLES1,TBX3,NOP53,TOPAZ1,FBXO4,SMARCC1,SMARCC2,CFDP1,GSPT1,SMARCA4,LOC131189197,PABPC4,LOC131191034,MSX1,ETAA1,TFAP4,LOC131203948,IGF1R,LOC131198937,UBE2C,NUP153,TENT4A,TENT4B,LMNB2,DACT1,POLD3,POLD2,POLE4,HNRNPU,SMC6,CSPP1,PRKCB,SCRIB,HC…	0.00720137
Biological process	protein acylation	GO:0043543	6	0.000183048	1.74038	44	257	1348	13703	NOC2L,SUPT20H,CLOCK,CREBBP,KMT5A,MSL1,CFDP1,SMARCA4,NAT16,CRTC2,AUTS2,POLE4,NAA80,HCFC1,TAF7L,KAT6B,KAT6A,VPS72,CEBPB,ZDHHC12,APBB1,FAM161A,SIRT1,FOXO1,BRPF1,GTF3C4,BEND3,ZDHHC5,ZDHHC1,HNF1A,PAXIP1,RCOR3,ZDHHC9,EP300,NAA30,IRF4,TAF10,TAF1,SRCAP,LOC131186554,TADA2B,BAG6,SOX4,EP400,	0.00724547
Biological process	neuron projection guidance	GO:0097485	8	0.000189499	1.47248	83	573	1348	13703	MNX1,ISL2,PXDN,TBR1,SMO,ATRX,ITGA9,LOC131187392,TRIM33,TRIM24,MYCBP2,EGR2,SMARCA4,EXT1,PTK7,IGSF9B,GAB2,CELSR2,CELSR3,BHLHE22,ZIC2,PLEC,SLIT2,SCRIB,AEBP2,ASCL1,KAT6B,KAT6A,ROBO1,FEZF2,FEZF1,APBB1,EIF2S2,EFNA3,PRKAR2B,EXOC6B,LOC131198234,GBX1,NTF3,FOXP1,BRPF1,BDNF,EPHA8,ANK3,WNK1,WNK2,WNK3,FOXC1,GPC4,DOK1,CHD7,LAMA2,DBX1,ATOH1,HOXA1,LOC131199876,SRCAP,EN2,EN1,POU4F1,POU4F2,ABI1,IRS2,DACH1,NOTCH1,A…	0.0074693
Biological process	regulation of signal transduction by p53 class mediator	GO:1901796	8	0.000202426	2.03309	28	140	1348	13703	NOC2L,KMT5A,LOC131187392,NOP53,TRIM24,MSX1,TBP,TAF7L,CEP63,HIC1,KAT6A,KDM1A,SIRT1,BRPF1,TP53INP1,NPM1,EP300,ERN2,LOC131184528,TAF4,TAF2,TAF1,POU4F1,POU4F2,ABL2,NUAK1,PRMT5,JMY,	0.00794544
Biological process	regulation of chromosome organization	GO:0033044	7	0.000213603	1.54091	67	442	1348	13703	NOC2L,CDCA5,BAZ1A,SKI,KMT5A,KMT2D,KMT2B,NUMA1,ATRX,MSL1,NAF1,HNRNPA1,FBXO4,ATXN7L1,CFDP1,AUTS2,UBE2C,TENT4B,HNRNPU,PRKD1,SETD1A,LOC131186790,PHF2,SMG1,SMG5,SMG6,TAF7L,ASH1L,CIT,ZNF335,TLK1,SKIC8,CEBPB,LOC131192695,SETDB1,PURA,KDM1A,PAXBP1,SAMD11,SIRT1,HTT,YLPM1,IK,ATXN2,PAXIP1,ZNF703,MIER1,WAPL,RCOR3,NCOA6,EP300,LOC131184528,CHD3,CHD1,EED,ATAD2B,MYC,TADA2B,TAL1,RNF40,MAD1L1,TNKS,SART3,DNMT3B,CDT1…	0.00834921
Biological process	spinal cord motor neuron differentiation	GO:0021522	7	0.00021491	3.00342	13	44	1348	13703	MNX1,ISL2,HOXC10,CACNA1A,OLIG2,GIGYF2,GBX1,HOXD10,NOTCH1,NKX6-1,INSM1,SOX4,PTCH1,	0.00836543
Biological process	nerve development	GO:0021675	4	0.000219472	2.15903	24	113	1348	13703	MNX1,SMO,DLX3,TBX1,EGR2,TFAP2A,KIFBP,SALL1,FEZF2,FEZF1,SIX4,NTF3,LOC131203266,LOC131190759,BDNF,CHD7,HOXA3,HOXA1,UNC13A,HOXD3,EN2,EN1,POU4F1,NES,	0.00850771
Biological process	development of primary sexual characteristics	GO:0045137	4	0.000228171	1.53744	67	443	1348	13703	SCX,ISL2,SF1,GATA6,NEFH,ATN1,FBXO11,KMT2B,ATRX,HNRNPA1,SMARCC1,SMARCC2,PABPC4,MAMLD1,UBE3A,LMNB2,SLIT2,PRKCB,SMG1,SALL1,VRK1,PGR,ADAMTS9,CEBPB,TRPM1,ROBO1,HOXA11,HOXA10,EIF2S2,SIX4,SIX5,AR,SIRT1,ADCYAP1,MAF,ATXN2,SCHIP1,FOXL2,CNNM2,NCOA6,NR5A1,FOXC1,BMP6,LOC131184109,HMGB1,RBM19,LAMA2,MYC,HOXC9,NKX2-3,FZD4,HOXD9,LFNG,TCF12,EN2,EN1,DACH2,LOC131188341,DACH1,NKX6-1,DMRTA1,IRX5,PWP1,SOX3,SOX9,ARID4B,…	0.00880851
Biological process	chaeta development	GO:0022416	6	0.000244569	2.18509	23	107	1348	13703	ISL2,MED12,MSI1,MED13L,HS3ST6,LOC131185011,ASCL1,HS6ST1,EXOC6B,ATXN2,BARHL1,BARHL2,WASL,DBNL,TCF12,ABI1,STIM1,STIM2,NOTCH1,CDK8,ARX,WAS,TBL1X,	0.00940286
Biological process	forelimb morphogenesis	GO:0035136	6	0.000245211	3.12782	12	39	1348	13703	ATRX,TBX3,MSX1,TFAP2A,SALL1,HOXA13,HOXA11,HOXD9,RSPO2,EN1,HOXD10,RUNX2,	0.00938908
Biological process	obsolete ribonucleoprotein complex export from nucleus	GO:0071426	0	0.000257754	2.1003	25	121	1348	13703	NUP62CL,CASC3,SRSF9,NOP53,NUP153,PABPN1,LOC131199640,SEH1L,NUP88,SMG1,SMG7,SMG5,SMG6,THOC2,THOC5,FYTTD1,RBMX2,SYMPK,NPM1,POM121,LSG1,LOC131199460,RBM15B,TSC1,ALYREF,	0.00982922
Biological process	instar larval or pupal development	GO:0002165	5	0.000261227	1.44051	88	621	1348	13703	MED12,LOC131203064,MED29,MAP3K9,SMO,KMT2D,NRF1,TRIM71,SRF,CABLES1,CRKL,SMARCC1,SMARCC2,SMARCA4,MED13L,PTK7,MSX1,TFAP2A,AUTS2,ZIC2,ZIC1,PLEC,HS3ST6,ZIC5,LOC131189820,SETD2,LOC131204273,CIC,AEBP2,USO1,ADCY2,LOC131185011,SMOC1,SALL1,PLEKHG5,HS6ST1,RPS6KA6,TNRC18,PUM3,KDM1A,BPTF,BRWD3,RBFOX3,NGEF,DCHS2,RBSN,KSR1,LRP5,LOC131204653,BARHL1,BARHL2,NR5A1,GPC4,STK17A,FOXA2,BAHCC1,ATG9B,ZFHX3,BMP6,DDX3X,CHD…	0.00992134
Biological process	epithalamus development	GO:0021538	4	0.00026779	5.54478	6	11	1348	13703	MED12,MYCBP2,POU4F1,NOTCH1,SOX2,NR4A2,	0.0101296
Biological process	loop of Henle development	GO:0072070	9	0.00026779	5.54478	6	11	1348	13703	LOC131184279,POU3F3,LOC131184020,IRX1,PKD2,PKD1,	0.0101296
Biological process	obsolete nitrogen compound metabolic process	GO:0006807	0	0.000278214	1.09527	697	6469	1348	13703	SCX,ALKBH2,SUPT20H,LOC131184274,BCR,CLOCK,SF1,CDCA5,MEPCE,GATA6,ADAMTS15,LARP1,ADAMTS13,RNF216,RNF217,PRPF38B,CREBBP,LOC131193192,STRN,MED15,HOXC10,MED12,MED11,LOC131186483,LOC131203064,CHST7,BAZ1A,BAZ1B,NUP62CL,CHST2,TSR3,ADAM23,ZSWIM2,EGLN1,GID4,TSR1,PTF1A,LTN1,CASC3,KMT5B,MAP3K9,KMT5A,DGAT1,FBXW8,TBR1,FBXO11,MINPP1,GMNC,SRSF9,KMT2D,KHDRBS1,BLM,DLX2,DLX3,SMYD5,KMT2C,BOD1L1,KMT2B,NRF1,FBXO42,FUS…	0.0104397
Biological process	Wnt signaling pathway	GO:0016055	7	0.00028254	1.49612	73	496	1348	13703	CREBBP,STRN,MED12,WNT7B,SKI,CTNNBIP1,NRF1,LOC131195804,LOC131187392,ZNRF3,BICC1,ADGRA3,SMARCA4,MED13L,EXT1,PTK7,LOC131184745,CELSR2,CELSR3,TMEM237,DACT2,DACT1,SPOCK3,TBX18,SALL1,HIC1,TNRC6A,SOSTDC1,AMER2,SHISA6,RBMS1,FOXO1,FOXL1,LRP5,CXXC4,HNF1A,ZNF703,WNK1,WNK2,WNK3,GPC4,HUWE1,EP300,NPHP4,DDX3X,EDA,RBM15,MYC,SOX11,DKK1,PRR12,LOC131184362,FZD4,FZD9,RSPO2,CDH1,NOTCH1,TNKS,ABL2,SIN3B,APP,SOX2,SOX9,…	0.0105598
Biological process	internal peptidyl-lysine acetylation	GO:0018393	9	0.000296262	2.04885	26	129	1348	13703	SUPT20H,CLOCK,CREBBP,MSL1,SMARCA4,CRTC2,POLE4,HCFC1,KAT6B,KAT6A,VPS72,APBB1,SIRT1,BRPF1,GTF3C4,BEND3,HNF1A,EP300,NAA30,IRF4,TAF10,TAF1,SRCAP,TADA2B,BAG6,EP400,	0.0110287
Biological process	regulation of Notch signaling pathway	GO:0008593	7	0.000321374	1.76201	39	225	1348	13703	CREBBP,SMO,DLX2,LOC131184745,CELSR2,CELSR3,NDFIP2,ASCL1,SYNJ2BP,NBEA,SLC35C1,ROBO1,FEZF2,KDM1A,BPTF,ZFYVE9,LOC131186218,GSX2,ERO1A,CCN3,LOC131204653,RCOR3,FOXC1,EP300,MAML2,SRCAP,LFNG,NOTCH1,NEUROD1,PTPN23,HIF1AN,SOX2,CHAC1,LLGL1,ARX,CC2D1B,TBL1X,EP400,DLK2,	0.0119162
Biological process	gamete generation	GO:0007276	4	0.000336112	1.25162	197	1600	1348	13703	CLOCK,URI1,LARP1,CREBBP,NCAPH2,LARP7,MED15,MED22,NUP62CL,ZNF462,WTIP,ATN1,MSI1,CASC3,MAP3K9,DGAT1,SMO,KMT2D,KHDRBS1,KMT2B,TRIM71,LRGUK,ATRX,ITGA9,LOC131187392,IGF2BP3,HNRNPA1,FEM1A,EIF3B,CRKL,TOPAZ1,SMARCA4,EXT1,RANBP10,PABPC4,LOC131203948,CELSR2,IL4R,SYT2,ZMYND15,LMNB2,ZIC2,ZIC1,PABPN1,ZIC5,SLC4A2,SEH1L,PHC2,LOC131189820,HNRNPM,LOC131186790,LOC131204273,CIC,ASH1L,CIT,AEBP2,ADCY5,UBN1,DEDD,NPEPPS…	0.0124137
Biological process	response to ecdysone	GO:0035075	6	0.000349635	2.87284	13	46	1348	13703	MED12,KMT2D,PHC2,SETD2,BPTF,BRWD3,TP53INP1,NR5A1,FOXA2,DDX3X,LOC131199460,LLGL1,PRMT5,	0.0128624
Biological process	mesenchyme development	GO:0060485	5	0.00035821	1.63851	49	304	1348	13703	SCX,PWWP2A,LOC131184274,MED12,WTIP,SMO,DLX2,HAND2,TBX1,PTK7,LOC131184745,MSX1,TFAP2A,LOC131184348,ZIC3,PHACTR4,VASN,ROBO1,PDPN,SIX4,LOC131186218,HTT,HNF1A,ZNF703,FOXF2,FOXF1,RCC2,VSX1,FOXD3,FOXD2,FOXD1,FOXC1,FOXA2,EOMES,MYC,SOX11,HOXC9,NKX2-3,HOXD9,TGFB1I1,PAWR,TAL1,GCNT2,PHLDB1,CDH5,NOTCH1,IRX1,SOX9,PKD2,	0.0131265
Biological process	apoptotic process involved in morphogenesis	GO:0060561	7	0.000360338	3.19485	11	35	1348	13703	LOC131184274,HAND2,LOC131184348,SCRIB,LRP5,FOXC1,LOC131184528,HOXC9,HOXD9,EN2,NOTCH1,	0.013153
Biological process	nucleocytoplasmic transport	GO:0006913	7	0.000387043	1.53721	62	410	1348	13703	NUP62CL,EGLN1,CASC3,SMO,SRSF9,KHDRBS1,LOC131187392,HNRNPA1,NOP53,EGR2,AKAP13,IGF1R,NUP153,ZIC1,PABPN1,LOC131199640,PRKD1,SEH1L,NUP88,ZNF384,HNRNPD,SETD2,SMG1,SMG7,SMG5,SMG6,THOC2,THOC5,SNRPF,MLXIP,RPS6KA6,SIK3,FYTTD1,RBMX2,SNUPN,SIRT1,KPNB1,HSP90AB1,LOC131191241,SYMPK,NPM1,EP300,LOC131184528,RBM27,CHD1,MED1,LOC131199876,POM121,LSG1,CDH1,LOC131199460,NEUROD1,ABL2,RANGAP1,PDE2A,ANP32B,INSRR,RBM15B,…	0.0140731
Biological process	smooth muscle tissue development	GO:0048745	6	0.000398538	3.65955	9	25	1348	13703	SRF,MYLK,FOXP2,FOXP1,FOXO1,SCHIP1,FOXF1,SOX9,PKD2,	0.0144351
Biological process	axon guidance	GO:0007411	9	0.000404472	1.44962	80	561	1348	13703	MNX1,ISL2,PXDN,TBR1,SMO,ATRX,ITGA9,LOC131187392,TRIM33,TRIM24,MYCBP2,EGR2,EXT1,PTK7,IGSF9B,GAB2,CELSR2,CELSR3,BHLHE22,ZIC2,PLEC,SLIT2,SCRIB,AEBP2,ASCL1,KAT6B,KAT6A,ROBO1,FEZF2,FEZF1,APBB1,EIF2S2,EFNA3,PRKAR2B,EXOC6B,LOC131198234,GBX1,NTF3,FOXP1,BRPF1,BDNF,EPHA8,ANK3,WNK1,WNK2,WNK3,FOXC1,GPC4,DOK1,CHD7,LAMA2,DBX1,ATOH1,HOXA1,LOC131199876,EN2,EN1,POU4F1,POU4F2,ABI1,IRS2,DACH1,NOTCH1,ABL2,CDK8,EVL,W…	0.0145937
Biological process	male genitalia development	GO:0030539	6	0.000411442	2.43398	17	71	1348	13703	MAP3K9,TBX3,PTK7,SMG1,LOC131204273,SALL1,HOXA13,RASA1,AR,BMP6,HOXC9,HOXD9,NOTCH1,SYCP2,SIN3B,SOX2,PDIA3,	0.0147883
Biological process	gonad development	GO:0008406	5	0.000447996	1.51202	65	437	1348	13703	SCX,ISL2,SF1,GATA6,NEFH,ATN1,FBXO11,KMT2B,ATRX,HNRNPA1,SMARCC1,SMARCC2,PABPC4,MAMLD1,UBE3A,LMNB2,SLIT2,PRKCB,SMG1,SALL1,VRK1,PGR,ADAMTS9,CEBPB,TRPM1,ROBO1,HOXA11,HOXA10,EIF2S2,SIX4,SIX5,AR,SIRT1,ADCYAP1,MAF,ATXN2,SCHIP1,FOXL2,CNNM2,NCOA6,NR5A1,FOXC1,BMP6,LOC131184109,HMGB1,RBM19,LAMA2,MYC,HOXC9,NKX2-3,FZD4,HOXD9,LFNG,TCF12,EN2,EN1,LOC131188341,NKX6-1,DMRTA1,IRX5,PWP1,SOX3,SOX9,ARID4B,PTCH1,	0.0159796
Biological process	suckling behavior	GO:0001967	5	0.000451354	4.44738	7	16	1348	13703	HAND2,GRIN2B,DERL2,POU4F1,DACH1,PHF21A,APP,	0.0160385
Biological process	internal protein amino acid acetylation	GO:0006475	8	0.000486875	1.98723	26	133	1348	13703	SUPT20H,CLOCK,CREBBP,MSL1,SMARCA4,CRTC2,POLE4,HCFC1,KAT6B,KAT6A,VPS72,APBB1,SIRT1,BRPF1,GTF3C4,BEND3,HNF1A,EP300,NAA30,IRF4,TAF10,TAF1,SRCAP,TADA2B,BAG6,EP400,	0.0172354
Biological process	wing disc development	GO:0035220	6	0.000488499	1.49689	67	455	1348	13703	ISL2,LOC131203064,SMO,KMT2D,SRF,CABLES1,SMARCC1,SMARCC2,SMARCA4,MED13L,MSX1,AUTS2,PLEC,SPOCK3,HS3ST6,NDFIP2,SETD2,CIC,AEBP2,USO1,LOC131185011,SMOC1,SALL1,HS6ST1,RPS6KA6,PUM3,KDM1A,RBFOX3,DCHS2,RBSN,KSR1,LRP5,LOC131204653,WNK1,WNK2,WNK3,GPC4,STK17A,ZFHX3,BMP6,MAST4,CHD7,CHD2,CHD1,ARHGEF11,RBM15,SRCAP,BRAF,TADA2B,TGFB1I1,LFNG,EN2,EN1,STIM1,STIM2,NOTCH1,SIN3B,SKOR2,CC2D1B,RBM15B,TBL1X,EP400,MYH11,PT…	0.0172279
Biological process	obsolete histone acetylation	GO:0016573	0	0.000491733	2.01695	25	126	1348	13703	SUPT20H,CLOCK,CREBBP,MSL1,SMARCA4,CRTC2,POLE4,HCFC1,KAT6B,KAT6A,VPS72,APBB1,SIRT1,BRPF1,GTF3C4,BEND3,HNF1A,EP300,NAA30,IRF4,TAF10,TAF1,SRCAP,TADA2B,EP400,	0.017277
Biological process	odontogenesis of dentin-containing tooth	GO:0042475	6	0.000492166	2.27227	19	85	1348	13703	GATA6,SMO,DLX2,DLX3,HAND2,TBX1,MSX1,PRKCB,SOSTDC1,FOXO1,FOXC1,EDA,NKX2-3,RSPO2,LOC131203156,STIM1,RUNX2,FAM20C,DMRT3,	0.0172276
Biological process	nuclear transport	GO:0051169	6	0.000501952	1.52236	62	414	1348	13703	NUP62CL,EGLN1,CASC3,SMO,SRSF9,KHDRBS1,LOC131187392,HNRNPA1,NOP53,EGR2,AKAP13,IGF1R,NUP153,ZIC1,PABPN1,LOC131199640,PRKD1,SEH1L,NUP88,ZNF384,HNRNPD,SETD2,SMG1,SMG7,SMG5,SMG6,THOC2,THOC5,SNRPF,MLXIP,RPS6KA6,SIK3,FYTTD1,RBMX2,SNUPN,SIRT1,KPNB1,HSP90AB1,LOC131191241,SYMPK,NPM1,EP300,LOC131184528,RBM27,CHD1,MED1,LOC131199876,POM121,LSG1,CDH1,LOC131199460,NEUROD1,ABL2,RANGAP1,PDE2A,ANP32B,INSRR,RBM15B,…	0.0175049
Biological process	telencephalon development	GO:0021537	4	0.000523793	1.62107	48	301	1348	13703	NEFH,UNCX,SKI,SMO,DLX2,SRF,CCDC85B,EXT1,CRTAC1,PRDM8,IGF1R,POU3F2,POU3F3,BHLHE22,SHANK3,SLIT2,WDR62,ASCL1,SLC8A1,SALL1,RTN4R,ROBO1,FEZF2,FEZF1,LOC131203408,KDM6B,GRIN2B,HTT,GSX2,FOXP2,FOXP1,ID4,NDEL1,FOXB1,EOMES,CHD7,PPP1R9B,ATOH1,EN2,EN1,PHLPP1,NEUROD1,BTBD3,DMRTA2,SOX2,ARX,VLDLR,TSC1,	0.0181989
Biological process	stem cell fate determination	GO:0048867	5	0.000526543	3.27917	10	31	1348	13703	UNCX,MSX1,ASCL1,CASZ1,ZFYVE9,GSX2,TCF12,EN2,EN1,NOTCH1,	0.0182269
Biological process	leg disc development	GO:0035218	6	0.000538066	1.94657	27	141	1348	13703	MED12,SMARCC1,SMARCC2,SMARCA4,MED13L,TFAP2A,HS3ST6,AEBP2,LOC131185011,PLEKHG5,NGEF,DCHS2,LRP5,LOC131204653,BARHL1,BARHL2,NR5A1,STK17A,HMGB1,TGFB1I1,LFNG,DACH1,NOTCH1,CDK8,ARX,ARID1A,ARID1B,	0.0185574
Biological process	cardiac ventricle development	GO:0003231	5	0.000538066	1.94657	27	141	1348	13703	LOC131184274,EGLN1,HAND2,TBX3,SMARCA4,PTK7,LOC131184745,LOC131184348,SLIT2,FGFRL1,NSD2,SALL1,ROBO1,HOXA13,LOC131204156,DSP,FOXF1,FOXC1,CHD7,RBM15,MED1,SOX11,POU4F1,NOTCH1,SOX4,PDE2A,LTBP1,	0.0185574
Biological process	negative regulation of nervous system development	GO:0051961	7	0.000548401	1.47631	70	482	1348	13703	LOC131184279,ISL2,MED12,MED22,PXDN,SKI,DLX2,NRF1,TNFRSF21,ITGA9,LOC131187392,SMARCC1,SMARCC2,MYCBP2,SMARCA4,UBE3A,OLIG2,SLIT2,HS3ST6,XYLT1,CIT,LOC131185011,ASCL1,THOC2,RTN4R,ADAMTS9,PLEKHG5,RPS6KA6,GPR37L1,CASZ1,STRIP1,FEZF2,FEZF1,APBB1,KDM1A,MYCN,NEXMIF,LOC131184020,RUFY3,NGEF,ADCYAP1,ANAPC2,MBP,BDNF,ID4,WASL,FOXD3,FOXA2,WWC2,WWC3,PPP1R9B,MED1,SOX11,LFNG,POU4F2,NOTCH1,NEUROD2,ABL2,NKX6-1,APP,SOX…	0.0187757
Biological process	peripheral nervous system neuron differentiation	GO:0048934	6	0.000556767	3.5188	9	26	1348	13703	ISL2,NEFH,ONECUT2,HAND2,UBE3A,HOXD9,HOXD10,POU4F1,NOTCH1,	0.0189928
Biological process	peripheral nervous system neuron development	GO:0048935	6	0.000556767	3.5188	9	26	1348	13703	ISL2,NEFH,ONECUT2,HAND2,UBE3A,HOXD9,HOXD10,POU4F1,NOTCH1,	0.0189928
Biological process	regulation of animal organ morphogenesis	GO:2000027	6	0.000557203	1.57534	53	342	1348	13703	LOC131184274,SHB,MED12,SMO,HAND2,LOC131187392,ZNRF3,TBX1,ADGRA3,PTK7,LOC131184745,PABPC4,MSX1,CELSR2,CELSR3,BHLHE23,TFAP2A,LOC131184348,DACT1,PRKCB,SALL1,RPS6KA6,CASZ1,ROBO1,HOXA11,MYF6,SIX4,AR,DCHS2,FOXP2,BDNF,VSX1,FOXC1,GPC4,LOC131184528,MYC,MED1,DKK1,LOC131199876,HOXC9,FZD4,HOXD9,RSPO2,CDH1,LOC131203156,NOTCH1,NEUROD1,ABL2,SOX9,RUNX2,SIAH2,DMRT3,USP54,	0.0188705
Biological process	response to sterol	GO:0036314	5	0.000581298	2.36729	17	73	1348	13703	MED12,SMO,KMT2D,PHC2,SETD2,BPTF,BRWD3,ABCA2,RORA,TP53INP1,NR5A1,FOXA2,DDX3X,LOC131199460,LLGL1,PRMT5,PTCH1,	0.0196157
Biological process	positive regulation of binding	GO:0051099	5	0.000588618	1.80354	33	186	1348	13703	SKI,HAND2,LOC131187392,SMARCA4,HERPUD1,DACT1,KDM1A,TICAM1,ATXN2,BDNF,HSP90AB1,LOC131191241,FOXC1,EP300,HMGB1,MMP9,IRF4,TAF1,MYC,HOXA3,LFNG,POU4F1,POU4F2,NEUROD1,ABL2,PLCL2,APP,CDT1,PACS1,MAPRE3,MAU2,STK3,PKD1,	0.0197915
Biological process	negative regulation of neurogenesis	GO:0050768	8	0.000588994	1.52481	60	400	1348	13703	LOC131184279,ISL2,MED12,MED22,PXDN,SKI,DLX2,LOC131187392,SMARCC1,SMARCC2,MYCBP2,SMARCA4,UBE3A,OLIG2,SLIT2,HS3ST6,XYLT1,CIT,LOC131185011,ASCL1,THOC2,RTN4R,PLEKHG5,RPS6KA6,GPR37L1,CASZ1,FEZF2,FEZF1,APBB1,KDM1A,MYCN,NEXMIF,LOC131184020,RUFY3,NGEF,ADCYAP1,MBP,BDNF,ID4,FOXD3,FOXA2,WWC2,WWC3,MED1,SOX11,LFNG,POU4F2,NOTCH1,ABL2,NKX6-1,APP,SOX2,SOX3,SOX9,LLGL1,INPP5J,BCL11A,TSC1,ARID1A,ARID1B,	0.0197334
Biological process	mesoderm morphogenesis	GO:0048332	5	0.000617423	1.95779	26	135	1348	13703	SCX,LOC131184274,NKX3-2,SRF,TBX3,LOC131184745,LOC131184348,DACT2,SLIT2,SETD2,SALL1,HOXA11,MYF6,KDM6B,LOC131186218,HTT,HNF1A,FOXF1,VSX1,FOXC1,FOXA2,EOMES,DKK1,NKX2-3,TAL1,NOTCH1,	0.0206123
Biological process	positive regulation of gene expression, epigenetic	GO:0141137	10	0.000621626	2.42757	16	67	1348	13703	BAZ1B,KMT2B,MSL1,TBP,ERCC6,ZMIZ2,PHF2,ASH1L,POLR1G,YY1,DOT1L,EP300,EED,ATAD2B,ARID1A,ARID1B,	0.020679
Biological process	transcription initiation-coupled chromatin remodeling	GO:0045815	11	0.000621626	2.42757	16	67	1348	13703	BAZ1B,KMT2B,MSL1,TBP,ERCC6,ZMIZ2,PHF2,ASH1L,POLR1G,YY1,DOT1L,EP300,EED,ATAD2B,ARID1A,ARID1B,	0.020679
Biological process	mRNA export from nucleus	GO:0006406	10	0.000632043	2.09009	22	107	1348	13703	NUP62CL,CASC3,SRSF9,NUP153,PABPN1,LOC131199640,SEH1L,NUP88,SETD2,SMG1,SMG7,SMG5,SMG6,THOC2,THOC5,FYTTD1,RBMX2,SYMPK,POM121,LOC131199460,RBM15B,ALYREF,	0.0208774
Biological process	artery development	GO:0060840	5	0.000632043	2.09009	22	107	1348	13703	LOC131184274,HAND2,SRF,TBX1,SMARCA4,LOC131184348,KAT6A,ADAMTS9,ROBO1,HOXA13,MYLK,PRRX2,FOXF1,FOXC1,CHD7,HOXA1,TAL1,NOTCH1,SOX4,PDE2A,LTBP1,PKD2,	0.0208774
Biological process	transforming growth factor beta receptor superfamily signaling pathway	GO:0141091	9	0.000656455	1.53695	57	377	1348	13703	SCX,GATA6,SNX25,SKI,NUMA1,ONECUT2,TRIM33,MYCBP2,EXT1,GRIK3,MSX1,UBE3A,UBE2O,ZIC2,ZIC1,DACT2,TGIF2,ZIC5,ADAMTSL2,SYNJ2BP,SMOC1,VASN,SOSTDC1,HOXA13,ZFYVE9,LOC131186218,CLDN5,SIRT1,HSP90AB1,FURIN,FCHO1,ZNF703,FOXF1,LOC131203767,LOC131184528,BMP6,HOXA1,SOX11,DKK1,LOC131199876,GLG1,TGFB1I1,GCNT2,ZYX,CDH5,NOTCH1,IRX1,SKOR2,RUNX2,LOC131201017,LLGL1,GDF6,LOC131195527,SPNS2,LTBP3,LTBP1,USP15,	0.0215322
Biological process	sensory system development	GO:0048880	5	0.0006618	1.33186	117	893	1348	13703	PWWP2A,LOC131184274,CREBBP,MED12,MED29,SKI,PTF1A,SMO,KMT2D,DLX2,DLX3,KMT2C,NRF1,FUS,SRF,LOC131187392,HNRNPA1,EGR2,SMARCA4,MED13L,IGSF9B,PABPC4,CELSR2,CELSR3,BHLHE22,BHLHE23,CACNA1F,TFAP2A,LOC131184348,LMNB2,TGIF2,HS3ST6,SCRIB,MAP1A,LOC131189820,CIC,KIFBP,LOC131185011,SMOC1,SALL1,SALL2,NBEA,PHACTR4,NECTIN3,RPS6KA6,CASZ1,TRPM1,SIX5,LOC131186218,DCHS2,YY1,FOXP2,MAF,ATXN2,BDNF,HSP90AB1,FOXL2,LRP5,MER…	0.0216319
Biological process	nucleic acid transport	GO:0050657	7	0.000676963	1.77243	34	195	1348	13703	NUP62CL,CASC3,SRSF9,KHDRBS1,HNRNPA1,NOP53,NUP153,PABPN1,LOC131199640,SEH1L,NUP88,SETD2,SMG1,SMG7,SMG5,SMG6,THOC2,THOC5,FYTTD1,RBMX2,HTT,ATXN2,SYMPK,NPM1,HUWE1,RBM27,CHD1,POM121,LSG1,SRP72,LOC131199460,RBM15B,TSC1,ALYREF,	0.0220506
Biological process	RNA transport	GO:0050658	8	0.000676963	1.77243	34	195	1348	13703	NUP62CL,CASC3,SRSF9,KHDRBS1,HNRNPA1,NOP53,NUP153,PABPN1,LOC131199640,SEH1L,NUP88,SETD2,SMG1,SMG7,SMG5,SMG6,THOC2,THOC5,FYTTD1,RBMX2,HTT,ATXN2,SYMPK,NPM1,HUWE1,RBM27,CHD1,POM121,LSG1,SRP72,LOC131199460,RBM15B,TSC1,ALYREF,	0.0220506
Biological process	segment specification	GO:0007379	4	0.000682498	2.69695	13	49	1348	13703	LOC131184279,LOC131203064,AEBP2,MEOX2,LOC131184020,CRAMP1,CHD7,HMGB1,HOXC9,HOXD9,IRX1,ARID1A,ARID1B,	0.0220776
Biological process	ventricular septum development	GO:0003281	5	0.000686721	2.3353	17	74	1348	13703	EGLN1,TBX3,SMARCA4,PTK7,SLIT2,FGFRL1,NSD2,SALL1,ROBO1,HOXA13,LOC131204156,RBM15,SOX11,NOTCH1,SOX4,PDE2A,LTBP1,	0.0221379
Biological process	sex determination	GO:0007530	4	0.000686721	2.3353	17	74	1348	13703	SF1,MED29,FEM1A,IGF1R,NSD2,CWC25,SIX4,RBFOX3,AR,FOXL2,PPM1E,NR5A1,DDX3X,TCF12,SOX3,SOX9,INSRR,	0.0221379
Biological process	proximal/distal pattern formation	GO:0009954	5	0.000686721	2.3353	17	74	1348	13703	LOC131184279,HOXC10,DLX2,AEBP2,HOXA11,HOXA10,LOC131184020,BARHL1,BARHL2,LOC131184109,HOXD9,EN1,HOXD10,DACH1,NOTCH1,IRX1,IRX5,	0.0221379
Biological process	female sex differentiation	GO:0046660	5	0.000714485	1.78436	33	188	1348	13703	NEFH,MED29,MAP3K9,KMT2B,HNRNPA1,TBX3,PTK7,UBE3A,SLIT2,PRKCB,LOC131204273,PGR,CEBPB,SIRT1,ADCYAP1,ATXN2,SCHIP1,FOXL2,MERTK,NCOA6,NR5A1,FOXC1,CHD7,MYC,HOXC9,FZD4,HOXD9,LFNG,EN2,EN1,DACH2,DACH1,DMRTA1,	0.0227979
Biological process	epithelial cell development	GO:0002064	5	0.000727128	1.41522	82	589	1348	13703	LOC131184274,CLOCK,CREBBP,MED15,RAPGEF1,WTIP,MAP3K9,SMO,ONECUT2,NKX3-2,ATRX,LOC131187392,EIF3B,CRKL,SMARCA4,RANBP10,POU3F2,TFAP2A,LOC131184348,DACT2,SCRIB,PHC2,LOC131189820,ADAMTSL4,LOC131204273,CIC,AEBP2,ASCL1,PGR,HOXA13,CDH23,DIAPH2,MUC2,LOC131186218,AR,CLDN5,EXOC6B,IKBKB,LOC131204156,PSMA3,RILPL2,RILPL1,UBAP2,MAF,DONSON,WASL,NDEL1,FOXC1,WWC2,WWC3,EP300,BMP6,MAST4,CHD7,ARHGEF11,SOX18,BRAF,TGFB1…	0.0231227
Biological process	obsolete regulation of histone modification	GO:0031056	0	0.000752637	1.7972	32	181	1348	13703	NOC2L,SKI,KMT5A,KMT2D,KMT2B,ATRX,ATXN7L1,CFDP1,AUTS2,PRKD1,LOC131186790,TAF7L,ASH1L,ZNF335,SKIC8,CEBPB,LOC131192695,KDM1A,PAXBP1,SIRT1,PAXIP1,ZNF703,RCOR3,NCOA6,EP300,LOC131184528,EED,TADA2B,RNF40,SART3,DNMT3B,TBL1X,	0.023853
Biological process	positive regulation of chromatin organization	GO:1905269	9	0.000755505	1.90602	27	144	1348	13703	KMT2D,ATXN7L1,AUTS2,PRKD1,SKIC8,CEBPB,LOC131192695,SETDB1,KDM1A,PAXBP1,SIRT1,HTT,PAXIP1,ZNF703,MIER1,RCOR3,NCOA6,EP300,LOC131184528,EED,TADA2B,TAL1,RNF40,SART3,DNMT3B,TBL1X,USP42,	0.0238633
Biological process	cardiac chamber development	GO:0003205	4	0.000785868	1.77492	33	189	1348	13703	LOC131184274,GATA6,EGLN1,SMO,HAND2,SRF,TBX1,TBX3,SMARCA4,PTK7,LOC131184745,IGF1R,LOC131184348,SLIT2,FGFRL1,NSD2,SALL1,ROBO1,HOXA13,LOC131204156,DSP,FOXF1,FOXC1,CHD7,RBM15,MED1,SOX11,POU4F1,NOTCH1,SOX4,PDE2A,LTBP1,ARID1A,	0.024739
Biological process	negative regulation of cell fate commitment	GO:0010454	7	0.000786835	2.45938	15	62	1348	13703	LOC131184745,SALL1,RPS6KA6,CASZ1,SOSTDC1,VSX1,DKK1,SRCAP,HOXC9,HOXD9,BRD3,BRD2,BRDT,NOTCH1,EP400,	0.0246866
Biological process	columnar/cuboidal epithelial cell differentiation	GO:0002065	6	0.000787362	1.47102	67	463	1348	13703	CLOCK,GATA6,CREBBP,MED15,WTIP,MAP3K9,SMO,DLX3,NKX3-2,LOC131187392,EIF3B,CRKL,RANBP10,SCRIB,PHC2,LOC131189820,LOC131204273,CIC,AEBP2,ASCL1,CEBPB,CDH23,EXOC6B,PSMA3,UBAP2,FOXP1,MAF,DONSON,NDEL1,FOXA2,WWC2,BCCIP,WWC3,EP300,BMP6,MAST4,CHD7,ATOH1,SOX11,HOXC9,NKX2-3,BRAF,HOXD9,TGFB1I1,TCF12,ABI1,CDH1,LOC131203156,NOTCH1,NEUROD1,ABL2,NKX6-1,CNOT1,PTPN23,INSM1,PWP1,SOX4,ARX,CDT1,SIAH2,FAM20C,RANBP9,TSC1,…	0.0246208
Biological process	habenula development	GO:0021986	4	0.000821009	5.64746	5	9	1348	13703	MED12,MYCBP2,POU4F1,NOTCH1,NR4A2,	0.0255877
Biological process	retinal bipolar neuron differentiation	GO:0060040	7	0.000821009	5.64746	5	9	1348	13703	BHLHE22,CASZ1,VSX1,LOC131184109,IRX5,	0.0255877
Biological process	positive regulation of receptor binding	GO:1900122	7	0.000821009	5.64746	5	9	1348	13703	BDNF,MMP9,HOXA3,PLCL2,APP,	0.0255877
Biological process	positive regulation of DNA binding	GO:0043388	6	0.000822518	2.54136	14	56	1348	13703	SKI,HAND2,SMARCA4,LOC131191241,FOXC1,EP300,HMGB1,MMP9,IRF4,MYC,POU4F1,POU4F2,NEUROD1,MAU2,	0.0253817
Biological process	neuron migration	GO:0001764	5	0.000829962	1.69424	38	228	1348	13703	MNX1,FBXO31,IGSF10,SRF,LOC131187392,ADGRA3,CELSR2,CELSR3,AUTS2,SLIT2,SCRIB,ASCL1,TOP2B,ROBO1,FEZF2,FEZF1,APBB1,NEXMIF,FURIN,BARHL1,BARHL2,NDEL1,GPC4,ATOH1,RAPH1,PRR12,ABI1,CDH1,ABL2,NKX6-1,WASF2,INSM1,ZNF609,SOX1,ARX,CCKAR,LMX1B,NR4A2,	0.0255275
Biological process	paraxial mesoderm formation	GO:0048341	6	0.00083622	4.69174	6	13	1348	13703	LOC131184274,LOC131184348,HTT,HNF1A,VSX1,FOXC1,	0.0256359
Biological process	regulation of neurogenesis	GO:0050767	7	0.000850531	1.27944	146	1160	1348	13703	HTR7,LOC131184279,ISL2,LOC131193192,MED12,LOC131203064,MED22,PXDN,RAPGEF1,UNCX,SKI,ATN1,MAP3K9,FBXW8,TBR1,SMO,DLX2,FBXO31,IGSF10,TNFRSF21,SRF,LOC131187392,IGF2BP3,CRKL,SMARCC1,SMARCC2,MYCBP2,SMARCA4,PTK7,IGSF9B,PABPC4,UBE3A,OTP,CELSR2,CELSR3,IGF1R,POU3F2,CACNA1A,TFAP2A,SYT2,TGIF2,OLIG2,SHANK3,PLEC,SLIT2,HS3ST6,XYLT1,PRKD1,LOC131204273,CIT,LOC131186371,LOC131185011,ASCL1,ZNF335,SALL1,PLXNC1,THOC2,…	0.0259897
Biological process	forebrain neuron differentiation	GO:0021879	7	0.000876905	2.3572	16	69	1348	13703	UNCX,TBR1,DLX2,SMARCC2,OTP,TFAP2A,SHANK3,SLIT2,ASCL1,SALL1,ROBO1,FEZF2,GSX2,SOX2,SOX1,ARX,	0.0267086
Biological process	bone development	GO:0060348	5	0.000921121	1.72714	35	206	1348	13703	SCX,SKI,NAB2,SRF,SDC3,AKAP13,MSX1,TFAP2A,NSD2,ASXL1,SIK3,SETDB1,HOXA11,COMP,SCUBE2,CADM1,FOXP1,LRP5,FOXC1,NPPC,EP300,NPR2,BMP6,MED1,GLG1,TAL1,ABI1,WASF2,SOX9,RUNX2,FAM20C,SPNS2,LTBP3,TMEM119,BPNT2,	0.0279645
Biological process	obsolete mRNA-containing ribonucleoprotein complex export from nucleus	GO:0071427	0	0.00093204	2.07256	21	103	1348	13703	NUP62CL,CASC3,SRSF9,NUP153,PABPN1,LOC131199640,SEH1L,NUP88,SMG1,SMG7,SMG5,SMG6,THOC2,THOC5,FYTTD1,RBMX2,SYMPK,POM121,LOC131199460,RBM15B,ALYREF,	0.0282047
Biological process	eye development	GO:0001654	6	0.000950306	1.32441	114	875	1348	13703	PWWP2A,LOC131184274,CREBBP,MED12,MED29,SKI,PTF1A,SMO,KMT2D,DLX2,DLX3,KMT2C,NRF1,FUS,SRF,LOC131187392,HNRNPA1,SMARCA4,MED13L,IGSF9B,PABPC4,CELSR2,CELSR3,BHLHE22,BHLHE23,CACNA1F,TFAP2A,LOC131184348,LMNB2,TGIF2,HS3ST6,SCRIB,MAP1A,LOC131189820,CIC,LOC131185011,SMOC1,SALL1,SALL2,NBEA,PHACTR4,NECTIN3,RPS6KA6,CASZ1,TRPM1,SIX5,LOC131186218,DCHS2,YY1,FOXP2,MAF,ATXN2,BDNF,HSP90AB1,FOXL2,LRP5,MERTK,LOC13120…	0.0283912
Biological process	visual system development	GO:0150063	6	0.000950306	1.32441	114	875	1348	13703	PWWP2A,LOC131184274,CREBBP,MED12,MED29,SKI,PTF1A,SMO,KMT2D,DLX2,DLX3,KMT2C,NRF1,FUS,SRF,LOC131187392,HNRNPA1,SMARCA4,MED13L,IGSF9B,PABPC4,CELSR2,CELSR3,BHLHE22,BHLHE23,CACNA1F,TFAP2A,LOC131184348,LMNB2,TGIF2,HS3ST6,SCRIB,MAP1A,LOC131189820,CIC,LOC131185011,SMOC1,SALL1,SALL2,NBEA,PHACTR4,NECTIN3,RPS6KA6,CASZ1,TRPM1,SIX5,LOC131186218,DCHS2,YY1,FOXP2,MAF,ATXN2,BDNF,HSP90AB1,FOXL2,LRP5,MERTK,LOC13120…	0.0283912
Biological process	regulation of neural precursor cell proliferation	GO:2000177	6	0.000961092	1.83104	29	161	1348	13703	MED12,MED22,SMO,TRIM71,SMARCC1,SMARCC2,SMARCA4,OTP,ASCL1,ZNF335,SALL1,GPR37L1,FEZF2,FEZF1,KDM1A,ADCYAP1,FOXO1,BDNF,VSX1,FZD9,NOTCH1,NES,DMRTA2,SKOR2,INSM1,SOX2,LLGL1,ARID1A,ARID1B,	0.0285317
Biological process	embryonic pattern specification	GO:0009880	4	0.000962967	1.53934	53	350	1348	13703	ISL2,LOC131203064,CASC3,SMO,TBX3,LOC131184745,CELSR2,CELSR3,TFAP2A,SYT2,ZIC3,SPOCK3,MEX3D,MEX3C,HNRNPM,MEX3B,CIC,AEBP2,NPEPPS,MEOX2,PPP2R5D,RBSN,LOC131198691,TUBGCP4,HSP90AB1,KSR1,LRP5,CXXC4,NR5A1,GPC4,FOXA2,BMP6,CHD7,HOXC9,BRAF,HOXD9,HOXD8,FMN2,BRD3,BRD2,EN2,EN1,BRDT,NOTCH1,LOC131199460,SPIRE2,SOX2,LLGL1,PRMT5,PTCH1,ARID3A,ARID3B,RGS12,	0.0284971
Biological process	lymph vessel development	GO:0001945	4	0.00100223	2.86717	11	39	1348	13703	LOC131184274,TBX1,LOC131184348,PDPN,LOC131204156,FOXO1,FOXC1,SOX18,HOXC9,PKD2,PKD1,	0.0295658
Biological process	muscle structure development	GO:0061061	4	0.00101416	1.30326	125	975	1348	13703	SCX,MNX1,LOC131184274,ISL2,GATA6,LARP7,BHLHE41,LOC131203064,PXDN,RAPGEF1,EGLN1,SKI,SMO,NRF1,TRIM71,NKX3-2,HAND2,SRF,TBX1,TBX3,CRKL,EGR2,SMARCA4,MED13L,LOC131184745,AKAP13,MSX1,SORT1,TFAP4,IL4R,LOC131184348,LMNB2,PLEC,TBX18,HNRNPU,FGFRL1,NFATC3,MEX3D,MEX3C,MEX3B,GAS8,ASCL1,SLC8A1,SALL1,VRK1,ADAMTS9,NOS1AP,P2RX5,KRT8,MEOX2,SOSTDC1,MYEF2,SORBS2,KDM1A,COMP,SCUBE2,MYF6,SIX4,SIX5,KDM6B,COL6A3,MYLK,FLII…	0.0298239
Biological process	autonomic nervous system development	GO:0048483	5	0.00102804	2.59119	13	51	1348	13703	SMO,HAND2,TBX1,EGR2,TFAP2A,KIFBP,ASCL1,PHACTR4,NTF3,HOXA1,SOX11,INSM1,SOX4,	0.0301377
Biological process	positive regulation of cell differentiation	GO:0045597	6	0.00103401	1.26753	151	1211	1348	13703	HTR7,LOC131184279,GATA6,LOC131193192,RAPGEF1,MAP3K9,FBXW8,CTNNBIP1,SMO,DLX2,FBXO31,TRIM71,NUMA1,SRF,LOC131187392,IGF2BP3,TBX1,CRKL,SDC3,SMARCA4,PTK7,LOC131184745,OTP,CELSR2,CELSR3,IGF1R,IL4R,SYT2,DACT1,TGIF2,OLIG2,SHANK3,PLEC,SLIT2,HNRNPU,PRKD1,LOC131189820,LOC131204273,LOC131186371,ASCL1,ADCY5,ZNF335,CCDC71L,NPEPPS,SALL1,PLXNC1,LOC131187248,CEBPB,ROBO1,FEZF2,FEZF1,PDPN,APBB1,KDM1A,HOXA11,SCUBE2,…	0.0302182
Biological process	regulation of apoptotic process involved in morphogenesis	GO:1902337	8	0.00105252	3.95322	7	18	1348	13703	LOC131184274,LOC131184348,FOXC1,LOC131184528,HOXC9,HOXD9,NOTCH1,	0.0306637
Biological process	morphogenesis of embryonic epithelium	GO:0016331	6	0.00105487	1.54757	51	335	1348	13703	LOC131184279,ISL2,STRN,MED12,SKI,MAP3K9,TRIM71,HAND2,ITGA9,LOC131187392,PTK7,TFAP2A,ZIC2,SHANK3,PLEC,ZIC5,TBX18,SCRIB,LOC131189820,SETD2,LOC131204273,SALL1,PHACTR4,SIX4,LOC131184020,LOC131186218,AR,HTT,BRPF1,WASL,FOXC1,DEAF1,BMP6,ARHGEF11,SOX11,NKX2-3,TGFB1I1,NOTCH1,ABL2,IRX1,SOX9,SOX4,CBLL1,LLGL1,WAS,TSC1,STK3,MYH11,PTCH1,DOCK5,ARID1A,	0.0306371
Biological process	establishment of RNA localization	GO:0051236	4	0.00107075	1.72812	34	200	1348	13703	NUP62CL,CASC3,SRSF9,KHDRBS1,HNRNPA1,NOP53,NUP153,PABPN1,LOC131199640,SEH1L,NUP88,SETD2,SMG1,SMG7,SMG5,SMG6,THOC2,THOC5,FYTTD1,RBMX2,HTT,ATXN2,SYMPK,NPM1,HUWE1,RBM27,CHD1,POM121,LSG1,SRP72,LOC131199460,RBM15B,TSC1,ALYREF,	0.031002
Biological process	embryonic epithelial tube formation	GO:0001838	6	0.00111335	1.83634	28	155	1348	13703	LOC131184279,MED12,SKI,TRIM71,HAND2,LOC131187392,PTK7,TFAP2A,ZIC2,SHANK3,ZIC5,SCRIB,SETD2,SALL1,PHACTR4,SIX4,LOC131184020,BRPF1,DEAF1,SOX11,ABL2,IRX1,SOX9,SOX4,TSC1,STK3,PTCH1,ARID1A,	0.0321364
Biological process	negative regulation of translation	GO:0017148	11	0.00116228	1.8545	27	148	1348	13703	MEPCE,LARP1,MSI1,TRIM71,IGF2BP3,BICC1,OTUD6B,MEX3D,MEX3C,MEX3B,HNRNPD,TNRC6A,PURB,PURA,NANOS3,ZAR1,RBMS1,RBMS2,RBFOX3,GIGYF2,CELF6,KHSRP,LOC131184528,DDX3X,CNOT1,PATL2,TSC1,	0.033446
Biological process	RNA localization	GO:0006403	4	0.00117296	1.57163	47	304	1348	13703	NUP62CL,CASC3,SRSF9,KHDRBS1,HNRNPA1,NOP53,SYT2,NUP153,PABPN1,HNRNPU,LOC131199640,SEH1L,NUP88,MEX3D,HNRNPM,SETD2,SMG1,SMG7,SMG5,SMG6,THOC2,THOC5,FYTTD1,RBMX2,RBSN,LOC131198691,HTT,YY1,ATXN2,TUBGCP4,HSP90AB1,SYMPK,NPM1,HUWE1,RBM27,CHD1,POM121,FMN2,LSG1,SRP72,LOC131199460,SPIRE2,WRAP53,PRMT5,RBM15B,TSC1,ALYREF,	0.0336501
Biological process	reflex	GO:0060004	4	0.00118429	2.98983	10	34	1348	13703	CACNA1A,AUTS2,ASCL1,LOC131202029,LOC131194437,FOXP2,SATB1,HCN4,HCN3,HCN2,	0.0338715
Biological process	central nervous system neuron development	GO:0021954	6	0.00120696	2.03309	21	105	1348	13703	MED12,MYCBP2,PRDM8,OTP,BHLHE22,TFAP2A,SLIT2,PHC2,KIFBP,ASCL1,ROBO1,FEZF2,HSP90AB1,NDEL1,EN2,EN1,ABI1,SOX1,ARX,LMX1B,NR4A2,	0.0343106
Biological process	epithelial cell morphogenesis	GO:0003382	5	0.00121617	2.2908	16	71	1348	13703	LOC131187392,DACT2,SCRIB,HOXA13,DIAPH2,LOC131186218,AR,LOC131204156,RILPL2,RILPL1,WASL,ARHGEF11,CDH1,ABL2,VSIG1,WAS,	0.0344679
Biological process	negative regulation of cell fate specification	GO:0009996	8	0.00124932	2.54136	13	52	1348	13703	LOC131184745,SALL1,RPS6KA6,VSX1,DKK1,SRCAP,HOXC9,HOXD9,BRD3,BRD2,BRDT,NOTCH1,EP400,	0.0353008
Biological process	nucleosome organization	GO:0034728	9	0.001253	1.89654	25	134	1348	13703	BAZ1A,ATRX,SMARCC1,SMARCC2,SMARCA4,CABIN1,SETD2,UBN1,KAT6B,VPS72,RSF1,BPTF,NPM1,CHD3,HMGB1,CHD2,CHD1,SRCAP,BRD2,BRDT,SART3,SOX9,ANP32B,EP400,ARID1A,	0.0352985
Biological process	hindlimb morphogenesis	GO:0035137	6	0.00126128	2.79549	11	40	1348	13703	TBX3,SMARCA4,MSX1,SALL1,CHD7,MED1,HOXD9,RSPO2,HOXD10,NOTCH1,PTCH1,	0.0354254
Biological process	enteroendocrine cell differentiation	GO:0035883	8	0.00126128	2.79549	11	40	1348	13703	CLOCK,GATA6,SMO,ASCL1,BMP6,NEUROD1,NKX6-1,INSM1,ARX,SIAH2,TSC1,	0.0354254
Biological process	regulation of cell development	GO:0060284	6	0.00130544	1.21669	200	1671	1348	13703	HTR7,LOC131184279,ISL2,CLOCK,CREBBP,LOC131193192,MED12,LOC131203064,MED22,PXDN,RAPGEF1,UNCX,SKI,ATN1,MAP3K9,DGAT1,FBXW8,CTNNBIP1,TBR1,SMO,KMT2D,DLX2,KMT2C,KMT2B,FBXO31,IGSF10,TRIM71,TNFRSF21,SRF,LOC131187392,IGF2BP3,CRKL,SMARCC1,SMARCC2,MYCBP2,SDC3,SMARCA4,PTK7,IGSF9B,AKAP13,PABPC4,UBE3A,OTP,CELSR2,CELSR3,IGF1R,IL4R,POU3F2,CACNA1A,BHLHE23,TFAP2A,SYT2,TGIF2,OLIG2,SHANK3,PLEC,SLIT2,HS3ST6,XYLT1,PRK…	0.0364475
Biological process	cell surface receptor protein serine/threonine kinase signaling pathway	GO:0007178	8	0.00131403	1.47682	60	413	1348	13703	SCX,GATA6,SNX25,SKI,NUMA1,ONECUT2,TRIM33,MYCBP2,EXT1,GRIK3,MSX1,UBE3A,UBE2O,ZIC2,ZIC1,DACT2,TGIF2,ZIC5,ADAMTSL2,SYNJ2BP,SMOC1,VASN,SOSTDC1,HOXA13,ZFYVE9,LOC131186218,CLDN5,ABTB3,SIRT1,HSP90AB1,FURIN,FCHO1,CCN3,HNF1A,ZNF703,FOXF1,LOC131203767,LOC131184528,BMP6,HOXA1,SOX11,DKK1,LOC131199876,GLG1,TGFB1I1,GCNT2,ZYX,CDH5,NOTCH1,IRX1,SKOR2,RUNX2,LOC131201017,LLGL1,GDF6,LOC131195527,SPNS2,LTBP3,LTBP1,US…	0.0365785
Biological process	plasma membrane bounded cell projection organization	GO:0120036	6	0.00132195	1.19212	239	2038	1348	13703	HTR7,MNX1,ISL2,LOC131193192,STRN,LOC131203064,NEFH,PXDN,RAPGEF1,UNCX,WTIP,SKI,MAP3K9,FBXW8,TBR1,MINPP1,SMO,GMNC,FBXO31,LRGUK,ONECUT2,ATRX,HAND2,ITGA9,SRF,LOC131187392,IGF2BP3,RILP,DBNDD1,TRIM33,ODAD4,TRIM24,MYCBP2,FBF1,EGR2,SMARCA4,EXT1,PTK7,IGSF9B,CRTAC1,GAB2,PRDM8,UBE3A,CELSR2,CELSR3,IGF1R,POU3F2,CACNA1A,BHLHE22,CACNA1F,LOC131198937,SYT2,AUTS2,TMEM237,ZIC2,DACT1,SHANK3,PLEC,SLIT2,XYLT1,SCRIB,MA…	0.03669
Biological process	olfactory bulb interneuron differentiation	GO:0021889	6	0.00134216	4.35661	6	14	1348	13703	UNCX,SLIT2,SALL1,ROBO1,GSX2,ARX,	0.0371411
Biological process	cellular process involved in reproduction in multicellular organism	GO:0022412	4	0.00136203	1.25273	157	1274	1348	13703	LARP1,CREBBP,NCAPH2,MED15,NUP62CL,WTIP,MSI1,CASC3,MAP3K9,DGAT1,SMO,KMT2D,KMT2B,TRIM71,ITGA9,LOC131187392,HNRNPA1,EIF3B,CRKL,TOPAZ1,SMARCA4,EXT1,RANBP10,PABPC4,LOC131203948,SYT2,ZMYND15,LMNB2,ZIC2,ZIC1,SLIT2,ZIC5,SEH1L,PHC2,LOC131189820,HNRNPM,LOC131186790,LOC131204273,CIC,ASH1L,CIT,AEBP2,ADCY5,UBN1,NPEPPS,CEP135,VRK1,THOC2,THOC5,UBR4,COPS6,PUM3,TOP2B,PURA,KDM1A,NANOS3,LOC131184643,BPTF,DIAPH2,SIX…	0.0375801
Biological process	visual behavior	GO:0007632	6	0.0013732	2.05362	20	99	1348	13703	LOC131193192,LOC131187392,SYN2,AUTS2,CSAD,APBB1,HTT,PPP1R1B,FOXB1,DEAF1,NPHP1,NPHP4,HOXA1,BRAF,ABL2,GADL1,APP,HCN4,HCN3,HCN2,	0.0377772
Biological process	face development	GO:0060324	4	0.00142485	2.41214	14	59	1348	13703	SCX,SKI,SRF,TBX1,MSX1,TFAP2A,KAT6A,CDK2AP1,CLDN5,SCHIP1,CHD7,DKK1,BRAF,SOX3,	0.0390833
Biological process	imaginal disc-derived wing vein specification	GO:0007474	5	0.00149338	2.1875	17	79	1348	13703	LOC131203064,KMT2D,SMARCC1,SMARCC2,SMARCA4,HS3ST6,CIC,AEBP2,LOC131185011,RPS6KA6,KDM1A,RBFOX3,BMP6,EN2,EN1,NOTCH1,SKOR2,	0.0408437
Biological process	cardiac chamber morphogenesis	GO:0003206	4	0.00149365	1.84826	26	143	1348	13703	LOC131184274,GATA6,EGLN1,SMO,HAND2,SRF,TBX1,TBX3,SMARCA4,LOC131184745,LOC131184348,SLIT2,FGFRL1,NSD2,ROBO1,LOC131204156,DSP,FOXF1,FOXC1,CHD7,RBM15,MED1,SOX11,POU4F1,NOTCH1,SOX4,	0.0407323
Biological process	neuroblast fate determination	GO:0007400	5	0.00149682	3.38848	8	24	1348	13703	UNCX,MSX1,ASCL1,GSX2,TCF12,EN2,EN1,NOTCH1,	0.0407004
Biological process	amacrine cell differentiation	GO:0035881	6	0.00150923	5.08272	5	10	1348	13703	PTF1A,DLX2,CASZ1,POU4F2,NEUROD1,	0.0409193
Biological process	cardiac ventricle formation	GO:0003211	5	0.00150923	5.08272	5	10	1348	13703	HAND2,LOC131184745,SOX11,NOTCH1,SOX4,	0.0409193
Biological process	neural tube development	GO:0021915	6	0.00151755	1.69424	34	204	1348	13703	MNX1,MED12,SKI,SMO,TRIM71,LOC131187392,PTK7,TFAP2A,ZIC2,DACT1,ZIC5,SCRIB,SETD2,SALL1,SALL2,PHACTR4,BRPF1,FOXB1,FOXA2,DEAF1,SOX11,EN2,EN1,NOTCH1,ABL2,AMBRA1,IRX1,SOX4,TSC1,STK3,PTCH1,PKD2,PKD1,ARID1A,	0.0409085
Biological process	obsolete regulation of transcription involved in cell fate commitment	GO:0060850	0	0.00152616	3.74516	7	19	1348	13703	DLX2,SMARCC2,CEBPB,RORA,POU4F1,POU4F2,NKX6-1,	0.0410225
Biological process	obsolete histone H3-K4 trimethylation	GO:0080182	0	0.00152616	3.74516	7	19	1348	13703	KMT2B,SETD1B,SETD1A,ZNF335,SKIC8,BEND3,NCOA6,	0.0410225
Biological process	cellular response to estradiol stimulus	GO:0071392	6	0.00157288	2.72731	11	41	1348	13703	NEFH,IGF1R,HNRNPD,MYOG,ZNF703,PPP1R9B,SSTR3,PAWR,POU4F1,POU4F2,IGFBP3,	0.0420376
Biological process	mammary gland duct morphogenesis	GO:0060603	7	0.00157288	2.72731	11	41	1348	13703	TBX3,SLIT2,SCRIB,PGR,ROBO1,SOSTDC1,AR,LRP5,LOC131184528,MED1,PTCH1,	0.0420376
Biological process	epithelial tube formation	GO:0072175	5	0.00163173	1.75266	30	174	1348	13703	LOC131184279,MED12,SKI,DLX3,TRIM71,HAND2,LOC131187392,PTK7,TFAP2A,ZIC2,SHANK3,ZIC5,SCRIB,SETD2,SALL1,PHACTR4,SIX4,LOC131184020,BRPF1,DEAF1,SOX11,ABL2,IRX1,SOX3,SOX9,SOX4,TSC1,STK3,PTCH1,ARID1A,	0.0433633
Biological process	regulation of canonical Wnt signaling pathway	GO:0060828	8	0.00168931	1.56124	45	293	1348	13703	CREBBP,MED12,NRF1,ZNRF3,BICC1,MED13L,EXT1,PTK7,LOC131184745,DACT1,SPOCK3,TBX18,SOSTDC1,AMER2,SHISA6,RBMS1,FOXO1,LRP5,ZNF703,WNK1,WNK2,WNK3,GPC4,EP300,NPHP4,DDX3X,EDA,RBM15,SOX11,DKK1,FZD9,RSPO2,CDH1,NOTCH1,TNKS,SIN3B,APP,SOX2,SOX9,SOX4,SIAH2,RBM15B,TBL1X,STK3,USP34,	0.0447666
Biological process	obsolete histone H3 acetylation	GO:0043966	0	0.00169338	2.37193	14	60	1348	13703	CREBBP,SMARCA4,CRTC2,POLE4,HCFC1,KAT6B,KAT6A,SIRT1,BRPF1,EP300,IRF4,TAF10,TAF1,TADA2B,	0.0447481
Biological process	obsolete gene silencing	GO:0016458	0	0.00169765	1.65591	36	221	1348	13703	MEPCE,WTIP,KMT5B,FBXO11,KMT2D,KMT2B,TRIM71,ATRX,CCDC85B,SMARCA4,LMNB2,PHC2,SMG6,NSD2,UBTF,TLK1,TNRC6A,TNRC18,TOP2B,RSF1,KDM1A,ZAR1,GIGYF2,SIRT1,YY1,PPM1D,BEND3,DOT1L,BAHCC1,DDX3X,EED,SRCAP,DNMT3B,SUZ12,EP400,ARID1A,	0.044735
Biological process	positive regulation of chromosome organization	GO:2001252	8	0.00171266	1.64245	37	229	1348	13703	KMT2D,NUMA1,ATRX,NAF1,HNRNPA1,FBXO4,ATXN7L1,AUTS2,UBE2C,HNRNPU,PRKD1,SKIC8,CEBPB,LOC131192695,SETDB1,KDM1A,PAXBP1,SIRT1,HTT,ATXN2,PAXIP1,ZNF703,MIER1,RCOR3,NCOA6,EP300,LOC131184528,EED,TADA2B,TAL1,RNF40,TNKS,SART3,DNMT3B,CDT1,TBL1X,USP42,	0.0450042
Biological process	dendrite morphogenesis	GO:0048813	9	0.00171535	1.50075	53	359	1348	13703	ISL2,LOC131193192,LOC131203064,SKI,FBXW8,FBXO31,HAND2,LOC131187392,SMARCA4,IGSF9B,UBE3A,CELSR2,CELSR3,CACNA1A,CACNA1F,DACT1,SHANK3,PLEC,SLIT2,MAP1A,CIT,RFC1,MAPK8IP2,ROBO1,DOCK10,RFX1,NGEF,YY1,ANAPC2,FURIN,LOC131192566,WASL,NDEL1,MINK1,NR5A1,SRCAP,BRD3,BRD2,POU4F1,POU4F2,ABI1,BRDT,BTBD3,ABL2,SKOR2,KLF7,MARCKS,MAP6,VLDLR,PRMT3,EP400,ARID3A,ARID3B,	0.0449488
Biological process	embryonic cranial skeleton morphogenesis	GO:0048701	7	0.00172615	2.16015	17	80	1348	13703	LOC131184274,MED12,DLX2,DLX3,HAND2,TBX1,TFAP2A,LOC131184348,TBX15,SETD2,SIX4,PRRX2,LOC131184109,HOXA1,IRX5,RUNX2,SPNS2,	0.045106
Biological process	regulation of nucleocytoplasmic transport	GO:0046822	7	0.00172817	1.76525	29	167	1348	13703	NUP62CL,SMO,KHDRBS1,LOC131187392,IGF1R,NUP153,ZIC1,LOC131199640,PRKD1,NUP88,SETD2,THOC2,THOC5,RPS6KA6,SIK3,SIRT1,HSP90AB1,LOC131191241,EP300,RBM27,CHD1,MED1,CDH1,ABL2,RANGAP1,PDE2A,ANP32B,INSRR,CHCHD4,	0.0450333
Biological process	body morphogenesis	GO:0010171	4	0.00174654	1.8057	27	152	1348	13703	SCX,ISL2,PXDN,SKI,TRIM71,TBX1,MYCBP2,MSX1,TFAP2A,ASCL1,KAT6A,PLEKHG5,CDK2AP1,ZNF281,CLDN5,SCHIP1,ANK3,TMX1,HOXA1,DKK1,BRAF,TCF12,EN2,EN1,PHLDB1,APP,PDIA3,	0.0453859
Biological process	dendrite development	GO:0016358	8	0.0017679	1.43053	66	469	1348	13703	ISL2,LOC131193192,STRN,LOC131203064,SKI,FBXW8,FBXO31,HAND2,LOC131187392,SMARCA4,IGSF9B,UBE3A,CELSR2,CELSR3,CACNA1A,CACNA1F,DACT1,SHANK3,PLEC,SLIT2,MAP1A,FLRT1,CIT,LOC131186371,RFC1,MAPK8IP2,ROBO1,FEZF2,DOCK10,LOC131186886,RFX1,NGEF,YY1,ANAPC2,FOXO6,BDNF,FURIN,LOC131192566,WASL,NDEL1,MINK1,NR5A1,NPHP4,PPP1R9B,SCARF1,SRCAP,BRD3,BRD2,POU4F1,POU4F2,ABI1,BRDT,BTBD3,ABL2,SKOR2,KLF7,MARCKS,APP,MAP6,BCL1…	0.0458139
Biological process	regulation of nervous system development	GO:0051960	6	0.00178221	1.23694	165	1356	1348	13703	HTR7,LOC131184279,ISL2,SYNDIG1,LOC131193192,MED12,LOC131203064,MED22,PXDN,RAPGEF1,UNCX,SKI,ATN1,MAP3K9,FBXW8,TBR1,SMO,DLX2,NRF1,FUS,FBXO31,IGSF10,TNFRSF21,ITGA9,SRF,LOC131187392,IGF2BP3,CRKL,SMARCC1,SMARCC2,ADGRB2,MYCBP2,SMARCA4,PTK7,IGSF9B,PABPC4,UBE3A,OTP,CELSR2,CELSR3,IGF1R,POU3F2,CACNA1A,TFAP2A,SYT2,TGIF2,OLIG2,SHANK3,PLEC,SLIT2,HS3ST6,XYLT1,MAP1A,PRKD1,FLRT1,LOC131186790,LOC131204273,CIT,LOC…	0.0460576
Biological process	positive regulation of epithelial cell differentiation	GO:0030858	7	0.0018319	2.27584	15	67	1348	13703	NUMA1,LOC131184745,CLDN5,VEZF1,FOXC1,BMP6,ATOH1,MED1,TAL1,CDH5,NOTCH1,NKX6-1,SOX2,SOX9,PTCH1,	0.0472118
Biological process	regulation of anatomical structure morphogenesis	GO:0022603	5	0.00186745	1.23746	163	1339	1348	13703	SCX,ISM1,LOC131184274,BCR,GATA6,LOC131193192,SHB,MED12,LOC131203064,EGLN1,UNCX,WTIP,MAP3K9,FBXW8,TBR1,SMO,FBXO31,ADORA2B,HAND2,SRF,LOC131187392,ZNRF3,TBX1,CRKL,ADGRA3,CFDP1,MYCBP2,SDC3,PTK7,IGSF9B,LOC131184745,AKAP13,PABPC4,MSX1,UBE3A,CELSR2,CELSR3,IL4R,POU3F2,CACNA1A,BHLHE23,TFAP2A,SYT2,LOC131184348,DACT1,TGIF2,SHANK3,PLEC,SLIT2,TBX18,PRKCB,PRKD1,MTDH,LOC131204273,CIT,ASCL1,SYNJ2BP,ADM2,SALL1,PL…	0.047996
Biological process	regulation of transcription initiation by RNA polymerase II	GO:0060260	11	0.00194466	2.66237	11	42	1348	13703	CTNNBIP1,SRF,TBP,TAF7L,SREK1,HNF1A,PAXIP1,HMGB1,TAF2,TAF1,LOC131199460,	0.049844
Biological process	apoptotic process involved in development	GO:1902742	6	0.00198869	2.13349	17	81	1348	13703	LOC131184274,DGAT1,HAND2,CRKL,LOC131184348,PLEC,SLIT2,SCRIB,LRP5,FOXC1,LOC131184528,HOXC9,HOXD9,EN2,NOTCH1,SPNS2,DOCK5,	0.0508336
Biological process	cell projection organization	GO:0030030	5	0.00198948	1.1826	240	2063	1348	13703	HTR7,MNX1,ISL2,LOC131193192,STRN,LOC131203064,NEFH,PXDN,RAPGEF1,UNCX,WTIP,SKI,MAP3K9,FBXW8,TBR1,MINPP1,SMO,GMNC,FBXO31,LRGUK,ONECUT2,ATRX,HAND2,ITGA9,SRF,LOC131187392,IGF2BP3,RILP,DBNDD1,TRIM33,ODAD4,TRIM24,MYCBP2,FBF1,EGR2,SMARCA4,EXT1,PTK7,IGSF9B,CRTAC1,GAB2,PRDM8,UBE3A,CELSR2,CELSR3,IGF1R,POU3F2,CACNA1A,BHLHE22,CACNA1F,LOC131198937,SYT2,AUTS2,TMEM237,ZIC2,DACT1,SHANK3,PLEC,SLIT2,XYLT1,SCRIB,MA…	0.0507156
Biological process	DNA conformation change	GO:0071103	7	0.0020067	1.59458	40	255	1348	13703	NOC2L,CDCA5,NCAPH2,BAZ1A,KMT5A,BLM,ATRX,SMARCC1,CFDP1,SMARCA4,TENT4A,CABIN1,PHF23,ASH1L,UBN1,VRK1,KAT6B,KAT6A,MCM7,TNRC18,TOP2B,RSF1,PURB,PURA,YY1,NPM1,BAHCC1,ERN2,DDX3X,CHD3,HMGB1,CHD2,CHD1,GATAD1,BRD2,LOC131199460,SART3,SOX9,SRPK1,ANP32B,	0.051016
Biological process	positive regulation of transcription of Notch receptor target	GO:0007221	12	0.00201366	3.25294	8	25	1348	13703	CREBBP,RCOR3,EP300,RBM15,TAF2,TAF1,MAML2,NOTCH1,	0.0510543
Biological process	cellular component organization or biogenesis	GO:0071840	3	0.002031	1.07693	708	6683	1348	13703	SCX,NOC2L,HTR7,SUPT20H,MNX1,LOC131184274,BCR,ISL2,CLOCK,SF1,URI1,CDCA5,MEPCE,BAZ2B,LARP1,SYNDIG1,CREBBP,LOC131193192,NCAPH2,STRN,KCNC2,MED12,LOC131203064,DLGAP3,NEFH,BAZ1A,BAZ1B,AGPS,PXDN,RAPGEF1,NUP62CL,TSR3,LOC131194095,EGLN1,KCNB1,UNCX,WTIP,SKI,TSR1,CASC3,KMT5B,MAP3K9,KMT5A,DGAT1,FBXW8,CTNNBIP1,TBR1,FBXO11,MINPP1,SMO,GMNC,SRSF9,KMT2D,KHDRBS1,BLM,DLX2,SMYD5,KMT2C,BOD1L1,KMT2B,NRF1,FUS,NRDC,HTR1…	0.0513552
Biological process	cell cycle process	GO:0022402	3	0.00204657	1.21245	190	1593	1348	13703	CLOCK,CDCA5,MEPCE,GATA6,LARP1,CREBBP,NCAPH2,LARP7,NUP62CL,CACUL1,WTIP,KMT5A,SMO,KHDRBS1,BLM,FBXO31,TRIM71,NUMA1,LOC131203468,ATRX,LOC131187392,CABLES1,NOP53,TOPAZ1,FBXO4,SMARCC1,SMARCC2,CFDP1,GSPT1,SMARCA4,LOC131189197,PABPC4,LOC131191034,MSX1,ETAA1,TFAP4,LOC131203948,IGF1R,LOC131198937,UBE2C,TENT4A,TENT4B,LMNB2,DACT1,POLD3,POLD2,POLE4,HNRNPU,SMC6,CSPP1,PRKCB,SCRIB,SEH1L,WDR62,PHC2,LOC131186790,B…	0.0516098
Biological process	positive regulation of endothelial cell differentiation	GO:0045603	8	0.00205203	4.06617	6	15	1348	13703	CLDN5,VEZF1,BMP6,TAL1,CDH5,NOTCH1,	0.0516089
Biological process	muscle tissue development	GO:0060537	5	0.00212158	1.41597	67	481	1348	13703	SCX,LOC131184274,GATA6,LARP7,EGLN1,SKI,SMO,HAND2,SRF,TBX1,TBX3,EGR2,LOC131184745,AKAP13,LOC131184348,TBX18,HNRNPU,NFATC3,LOC131195259,SLC8A1,ADAMTS9,P2RX5,MEOX2,SORBS2,MYF6,SIX4,KDM6B,MYLK,LOC131204156,MYOG,SIRT1,FOXP2,FOXP1,FOXO1,BDNF,SCHIP1,DSP,FOXL2,HIVEP3,FOXF1,FOXC1,LOC131192172,EP300,EOMES,MSC,CHD7,MYC,MED1,DKK1,HOXC9,NKX2-3,HOXD9,HOXD10,POU4F1,NOTCH1,SIN3B,OPA1,DMRTA2,MARCKS,SOX9,GDF6,STAC…	0.0532154
Biological process	stem cell population maintenance	GO:0019827	4	0.00213438	1.56966	42	272	1348	13703	CREBBP,MED15,MED12,SKI,MSI1,SMO,HNRNPA1,TBX3,SMARCA4,ZIC3,WDR62,SMOC1,SALL1,VRK1,KAT6B,KAT6A,COPS6,VPS72,FEZF2,FEZF1,FOXP1,FOXO1,LRP5,LOC131204653,FOXD3,EOMES,BMP6,DDX3X,SRCAP,BRAF,LFNG,TCF12,TAL1,NOTCH1,LOC131199460,PWP1,SOX2,SOX9,SOX4,EP400,USP42,ARID1A,	0.0533935
Biological process	megakaryocyte differentiation	GO:0030219	6	0.00214095	2.24237	15	68	1348	13703	KMT2D,KMT2C,KMT2B,SRF,SETD1A,TNRC6A,GP1BA,KDM1A,EP300,HMGB1,RBM15,MED1,TAL1,ABI1,WASF2,	0.0534156
Biological process	imaginal disc lineage restriction	GO:0035161	4	0.00215055	3.5579	7	20	1348	13703	SMO,LOC131204653,LFNG,EN2,EN1,NOTCH1,PTCH1,	0.0535128
Biological process	head morphogenesis	GO:0060323	4	0.00216263	2.40274	13	55	1348	13703	SCX,ISL2,SKI,TBX1,MSX1,TFAP2A,KAT6A,CDK2AP1,CLDN5,SCHIP1,HOXA1,DKK1,BRAF,	0.0536709
Biological process	obsolete regulation of histone H3-K4 methylation	GO:0051569	0	0.00228835	2.95125	9	31	1348	13703	KMT2B,CFDP1,AUTS2,ZNF335,SKIC8,KDM1A,PAXIP1,NCOA6,DNMT3B,	0.0566411
Biological process	innervation	GO:0060384	3	0.00228835	2.95125	9	31	1348	13703	FEZF2,FEZF1,LOC131203266,LOC131190759,CHD7,UNC13A,EN2,EN1,POU4F1,	0.0566411
Biological process	stem cell proliferation	GO:0072089	4	0.00228924	1.56391	42	273	1348	13703	MED12,MED22,SMO,TRIM71,ZNRF3,TBX3,SMARCC1,SMARCC2,SMARCA4,OTP,HNRNPU,ASCL1,ZNF335,CEP135,LOC131204247,KAT6B,KAT6A,FEZF2,FEZF1,KDM1A,AGAP2,BDNF,ID4,BABAM1,MPL,HMGB1,SOX18,SOX11,FZD9,CLUH,NOTCH1,NES,SART3,DMRTA2,INSM1,SOX2,LLGL1,LTBP3,MYH11,ARID1A,ARID1B,RGS12,	0.0563658
Biological process	cellular component organization	GO:0016043	4	0.00231856	1.07759	692	6528	1348	13703	SCX,NOC2L,HTR7,SUPT20H,MNX1,LOC131184274,BCR,ISL2,CLOCK,SF1,URI1,CDCA5,MEPCE,BAZ2B,LARP1,SYNDIG1,CREBBP,LOC131193192,NCAPH2,STRN,KCNC2,MED12,LOC131203064,DLGAP3,NEFH,BAZ1A,BAZ1B,AGPS,PXDN,RAPGEF1,NUP62CL,LOC131194095,EGLN1,KCNB1,UNCX,WTIP,SKI,CASC3,KMT5B,MAP3K9,KMT5A,DGAT1,FBXW8,CTNNBIP1,TBR1,FBXO11,MINPP1,SMO,GMNC,SRSF9,KMT2D,KHDRBS1,BLM,SMYD5,KMT2C,BOD1L1,KMT2B,NRF1,FUS,NRDC,HTR1A,FBXO31,TRIM71…	0.0569382
Biological process	mRNA transport	GO:0051028	9	0.00231875	1.87044	23	125	1348	13703	NUP62CL,CASC3,SRSF9,NUP153,PABPN1,LOC131199640,SEH1L,NUP88,SETD2,SMG1,SMG7,SMG5,SMG6,THOC2,THOC5,FYTTD1,RBMX2,HTT,SYMPK,POM121,LOC131199460,RBM15B,ALYREF,	0.0567942
Biological process	regulation of cell cycle process	GO:0010564	6	0.00235165	1.29378	112	880	1348	13703	CLOCK,CDCA5,MEPCE,GATA6,CREBBP,LARP7,NUP62CL,KMT5A,SMO,BLM,FBXO31,NUMA1,ATRX,LOC131187392,NOP53,TOPAZ1,FBXO4,SMARCC1,SMARCC2,SMARCA4,LOC131189197,PABPC4,LOC131191034,MSX1,ETAA1,TFAP4,LOC131203948,IGF1R,UBE2C,LMNB2,DACT1,HNRNPU,SMC6,CSPP1,LOC131186790,SETD2,CIT,CEP63,USO1,PPP1R2,NPEPPS,CEP135,CEP131,THOC5,FANCI,LOC131202029,TP53BP1,SETDB1,TOP2B,PURA,PDPN,HOXA13,EME1,CLSPN,GIGYF2,PRKAR2B,MYOG,IK,FO…	0.0574502
Biological process	stem cell development	GO:0048864	5	0.00248312	1.92319	21	111	1348	13703	PWWP2A,LOC131184274,MED12,WTIP,MSI1,SMO,DLX2,HAND2,TBX1,TFAP2A,LOC131184348,SETD2,PHACTR4,CASZ1,RCC2,FOXD2,FOXD1,FOXC1,SOX11,NOTCH1,SOX9,	0.0605043
Biological process	midgut development	GO:0007494	6	0.00249207	2.20988	15	69	1348	13703	SMO,NKX3-2,ITGA9,ZIC2,ZIC1,ZIC5,FOXL1,FOXK1,FOXF1,HOXA1,HOXC9,HOXD9,LOC131201017,CBLL1,MYH11,	0.0605651
Biological process	negative regulation of mesoderm development	GO:2000381	6	0.00254376	4.62065	5	11	1348	13703	LOC131184745,SALL1,RPS6KA6,VSX1,DKK1,	0.0616615
Biological process	behavioral response to nutrient	GO:0051780	4	0.00254376	4.62065	5	11	1348	13703	LOC131202029,LOC131194437,HCN4,HCN3,HCN2,	0.0616615
Biological process	proboscis extension reflex	GO:0007637	5	0.00254376	4.62065	5	11	1348	13703	LOC131202029,LOC131194437,HCN4,HCN3,HCN2,	0.0616615
Biological process	neuroblast fate specification	GO:0014018	5	0.00254376	4.62065	5	11	1348	13703	ASCL1,BRD3,BRD2,TCF12,BRDT,	0.0616615
Biological process	neural crest cell differentiation	GO:0014033	6	0.00254748	1.95489	20	104	1348	13703	PWWP2A,LOC131184274,MED12,WTIP,SMO,DLX2,HAND2,TBX1,TFAP2A,LOC131184348,ZIC3,PHACTR4,RCC2,FOXD3,FOXD2,FOXD1,FOXC1,SOX11,IRX1,SOX9,	0.0611201
Biological process	metanephros development	GO:0001656	6	0.00261892	2.03309	18	90	1348	13703	LOC131184274,LOC131184279,SMO,POU3F3,TFAP2A,LOC131184348,SLIT2,SALL1,FRAS1,HOXA11,SIX4,LOC131184020,MYC,IRX1,SOX9,PTCH1,PKD2,PKD1,	0.0620407
Biological process	regulation of neuroblast proliferation	GO:1902692	7	0.00261892	2.03309	18	90	1348	13703	MED12,MED22,SMO,SMARCC1,SMARCC2,SMARCA4,OTP,ZNF335,FEZF2,FEZF1,KDM1A,BDNF,NOTCH1,DMRTA2,SOX2,LLGL1,ARID1A,ARID1B,	0.0620407
Biological process	tube formation	GO:0035148	4	0.00270727	1.62461	35	219	1348	13703	LOC131184279,MED12,SKI,DLX3,TRIM71,HAND2,LOC131187392,PTK7,TFAP2A,ZIC2,SHANK3,PLEC,ZIC5,SCRIB,SETD2,SALL1,PHACTR4,SIX4,LOC131184020,BRPF1,DEAF1,EDA,HOXA1,SOX11,CDH1,NOTCH1,ABL2,IRX1,SOX3,SOX9,SOX4,TSC1,STK3,PTCH1,ARID1A,	0.0638113
Biological process	signal transduction in response to DNA damage	GO:0042770	7	0.00270727	1.62461	35	219	1348	13703	CLOCK,KMT5A,BLM,FBXO31,ATRX,LOC131187392,NOP53,FBXO4,MSX1,ETAA1,TFAP4,CEP63,THOC5,HIC1,FANCI,RPS6KA6,TP53BP1,KDM1A,EME1,CLSPN,GIGYF2,SIRT1,FOXO4,DONSON,PAXIP1,BABAM1,DOT1L,NPM1,HUWE1,EP300,LOC131184528,DGKZ,ABL2,SOX4,PRMT5,	0.0638113
Biological process	regulation of DNA-templated transcription elongation	GO:0032784	10	0.0027621	2.25898	14	63	1348	13703	HAND2,TRIM33,ERCC6,HNRNPU,ZNF326,THOC5,SKIC8,HTATSF1,NKX2-3,BRD3,BRD2,POU4F1,BRDT,ALYREF,	0.0647782
Biological process	neuromuscular process controlling balance	GO:0050885	6	0.0027621	2.25898	14	63	1348	13703	BCR,LOC131187392,CACNA1A,SHANK3,ADCY5,CDH23,GIGYF2,ABR,POU4F1,POU4F2,ABL2,APP,SOX2,OTOF,	0.0647782
Biological process	regulation of embryonic development	GO:0045995	6	0.00277977	1.53913	43	284	1348	13703	SCX,MAP3K9,PTK7,LOC131184745,PABPC4,SYT2,TGIF2,TDG,TBX18,LOC131204273,LOC131204247,RPS6KA6,LOC131189015,KDM1A,DIAPH2,MYF6,SIX4,LOC131186218,AR,LOC131198691,ATXN2,E4F1,MBP,VSX1,WASL,FOXC1,FOXA2,COL5A2,DDX3X,ARHGEF11,RBM19,TAF10,TAF4,DKK1,LOC131199876,LFNG,PHLDB1,NOTCH1,BAG6,SOX9,WAS,PDIA3,STK3,	0.0648682
Biological process	maintenance of cell number	GO:0098727	3	0.00281368	1.54691	42	276	1348	13703	CREBBP,MED15,MED12,SKI,MSI1,SMO,HNRNPA1,TBX3,SMARCA4,ZIC3,WDR62,SMOC1,SALL1,VRK1,KAT6B,KAT6A,COPS6,VPS72,FEZF2,FEZF1,FOXP1,FOXO1,LRP5,LOC131204653,FOXD3,EOMES,BMP6,DDX3X,SRCAP,BRAF,LFNG,TCF12,TAL1,NOTCH1,LOC131199460,PWP1,SOX2,SOX9,SOX4,EP400,USP42,ARID1A,	0.0654966
Biological process	ear morphogenesis	GO:0042471	6	0.00286921	1.78969	25	142	1348	13703	BCR,DLX3,DLX6,NKX3-2,TBX1,ODAD4,PTK7,MSX1,TFAP2A,ZIC1,TBX18,SCRIB,GAS8,SALL1,CDH23,SIX4,PRRX2,CHD7,ATOH1,MYC,HOXA1,ABR,SOX2,SOX3,SOX9,	0.0666238
Biological process	signal transduction by p53 class mediator	GO:0072331	7	0.00292526	1.60507	36	228	1348	13703	NOC2L,KMT5A,ATRX,LOC131187392,NOP53,TRIM24,MSX1,TFAP4,TBP,TAF7L,CEP63,HIC1,KAT6A,RPS6KA6,KDM1A,SIRT1,KRCC1,BRPF1,TP53INP1,PAXIP1,NPM1,EP300,ERN2,LOC131184528,TAF4,TAF2,TAF1,AEN,POU4F1,POU4F2,BAG6,ABL2,SOX4,NUAK1,PRMT5,JMY,	0.0677577
Biological process	regulation of RNA export from nucleus	GO:0046831	8	0.00295512	3.38848	7	21	1348	13703	KHDRBS1,NUP153,SETD2,THOC2,THOC5,RBM27,CHD1,	0.0682808
Biological process	negative regulation of stem cell differentiation	GO:2000737	7	0.00296938	2.67511	10	38	1348	13703	HNRNPU,KAT6B,KAT6A,CCNK,RBM15,HOXC9,CDK13,HOXD9,NOTCH1,RBM15B,	0.0684416
Biological process	mesenchymal cell development	GO:0014031	5	0.00297151	2.01074	18	91	1348	13703	PWWP2A,LOC131184274,MED12,WTIP,SMO,DLX2,HAND2,TBX1,TFAP2A,LOC131184348,PHACTR4,RCC2,FOXD2,FOXD1,FOXC1,SOX11,NOTCH1,SOX9,	0.0683229
Biological process	megakaryocyte development	GO:0035855	7	0.00301244	3.81204	6	16	1348	13703	SRF,EP300,MED1,TAL1,ABI1,WASF2,	0.0690946
Biological process	obsolete positive regulation of chromatin silencing	GO:0031937	0	0.00301244	3.81204	6	16	1348	13703	SETDB1,KDM1A,SIRT1,MIER1,RCOR3,USP42,	0.0690946
Biological process	imaginal disc-derived appendage morphogenesis	GO:0035114	5	0.00305623	1.43454	58	411	1348	13703	MED12,LOC131203064,KMT2D,SRF,CABLES1,SMARCC1,SMARCC2,SMARCA4,MED13L,MSX1,TFAP2A,AUTS2,PLEC,HS3ST6,CIC,AEBP2,USO1,LOC131185011,SMOC1,SALL1,PLEKHG5,HS6ST1,RPS6KA6,PUM3,KDM1A,RBFOX3,NGEF,DCHS2,RBSN,KSR1,LRP5,LOC131204653,NR5A1,GPC4,STK17A,ZFHX3,BMP6,CHD7,CHD2,CHD1,ARHGEF11,BRAF,LFNG,EN2,EN1,DACH1,STIM1,STIM2,NOTCH1,CDK8,SKOR2,ARX,CC2D1B,TBL1X,MYH11,PTCH1,ARID1A,ARID1B,	0.069758
Biological process	post-embryonic appendage morphogenesis	GO:0035120	5	0.00305623	1.43454	58	411	1348	13703	MED12,LOC131203064,KMT2D,ATRX,SRF,CABLES1,SMARCC1,SMARCC2,SMARCA4,MED13L,MSX1,TFAP2A,AUTS2,PLEC,HS3ST6,CIC,AEBP2,USO1,LOC131185011,SMOC1,SALL1,PLEKHG5,HS6ST1,RPS6KA6,PUM3,KDM1A,RBFOX3,NGEF,DCHS2,RBSN,KSR1,LRP5,LOC131204653,NR5A1,GPC4,STK17A,ZFHX3,BMP6,CHD7,CHD2,CHD1,ARHGEF11,BRAF,LFNG,EN2,EN1,STIM1,STIM2,NOTCH1,CDK8,SKOR2,ARX,CC2D1B,TBL1X,MYH11,PTCH1,ARID1A,ARID1B,	0.069758
Biological process	organelle organization	GO:0006996	5	0.0031283	1.1118	440	4023	1348	13703	NOC2L,SUPT20H,BCR,CLOCK,SF1,CDCA5,MEPCE,BAZ2B,LARP1,CREBBP,LOC131193192,NCAPH2,STRN,MED12,NEFH,BAZ1A,BAZ1B,AGPS,RAPGEF1,NUP62CL,WTIP,SKI,CASC3,KMT5B,KMT5A,FBXW8,FBXO11,GMNC,KMT2D,BLM,SMYD5,KMT2C,KMT2B,NRF1,HTR1A,LRGUK,NUMA1,ONECUT2,ATRX,TFIP11,MSL1,LOC131192761,NAF1,SMCR8,SNAP47,SRF,LOC131187392,ZNRF1,HNRNPA1,RILP,UBQLN4,SYT14,BICC1,NOP53,TRIM33,ODAD4,CRKL,FBXO4,TRIM24,ATXN7L1,SMARCC1,SMARCC2,LIM…	0.0710572
Biological process	regulation of stem cell proliferation	GO:0072091	6	0.00316064	1.77717	25	143	1348	13703	MED12,MED22,SMO,TBX3,SMARCC1,SMARCC2,SMARCA4,OTP,HNRNPU,ZNF335,FEZF2,FEZF1,KDM1A,BDNF,MPL,HMGB1,SOX18,SOX11,NOTCH1,DMRTA2,SOX2,LLGL1,LTBP3,ARID1A,ARID1B,	0.0716182
Biological process	mesodermal cell differentiation	GO:0048333	5	0.00322229	2.22369	14	64	1348	13703	LOC131184274,NKX3-2,LOC131184745,LOC131184348,SALL1,HOXA11,MYF6,KDM6B,FOXF1,VSX1,DKK1,NKX2-3,TAL1,NOTCH1,	0.0728392
Biological process	positive regulation of Notch signaling pathway	GO:0045747	8	0.00336273	1.98889	18	92	1348	13703	CREBBP,LOC131184745,ASCL1,ROBO1,BPTF,GSX2,CCN3,RCOR3,EP300,MAML2,SRCAP,LFNG,NOTCH1,PTPN23,SOX2,ARX,TBL1X,EP400,	0.0758313
Biological process	obsolete regulation of histone methylation	GO:0031060	0	0.00339695	2.03309	17	85	1348	13703	KMT2D,KMT2B,ATRX,CFDP1,AUTS2,ASH1L,ZNF335,SKIC8,LOC131192695,KDM1A,PAXBP1,SIRT1,PAXIP1,RCOR3,NCOA6,EED,DNMT3B,	0.0764193
Biological process	epithelial cell fate commitment	GO:0072148	5	0.00346041	3.01198	8	27	1348	13703	DLX3,PDPN,HOXA13,FOXC1,ATOH1,NOTCH1,NEUROD1,ARX,	0.0776606
Biological process	proteasome-mediated ubiquitin-dependent protein catabolic process	GO:0043161	9	0.00348893	1.42123	59	422	1348	13703	CLOCK,RNF216,RNF217,GID4,LTN1,FBXW8,FBXO11,FBXO42,FBXO33,FBXO31,ZNRF1,UBQLN4,FEM1A,NOP53,FBXO4,SMARCC1,FBXO2,HERPUD1,RNF144A,UBE3A,UBE2C,MAN1B1,MAP1A,ECRG4,AUP1,CCDC47,LOC131187273,LONRF3,GNA12,LOC131186218,EDEM1,ABTB2,ABTB3,LOC131197799,SIRT1,PSMA3,ANAPC4,ANAPC2,HSP90AB1,RAD23B,N4BP1,ARIH1,DERL2,TMUB1,KLHL42,LOC131184528,UBE2R2,TAF1,LOC131197223,LOC131187403,RNF19B,BAG6,BTBD3,BTBD2,BTBD6,RNF38,T…	0.0781138
Biological process	imaginal disc-derived genitalia development	GO:0007484	6	0.00350645	2.48488	11	45	1348	13703	MED29,MAP3K9,PTK7,MSX1,TFAP2A,LOC131204273,HOXC9,HOXD9,EN2,EN1,NOTCH1,	0.078319
Biological process	mesoderm formation	GO:0001707	5	0.00351243	1.81244	23	129	1348	13703	SCX,LOC131184274,NKX3-2,SRF,LOC131184745,LOC131184348,SLIT2,SALL1,HOXA11,MYF6,KDM6B,LOC131186218,HTT,HNF1A,FOXF1,VSX1,FOXC1,FOXA2,EOMES,DKK1,NKX2-3,TAL1,NOTCH1,	0.0782663
Biological process	steroid hormone receptor signaling pathway	GO:0043401	7	0.00353045	1.68456	29	175	1348	13703	CLOCK,LOC131193192,MED12,KMT2D,SMARCA4,AKAP13,UBE3A,NR3C2,SETD2,TAF7L,PGR,BPTF,AR,SIRT1,FOXP1,BDNF,TP53INP1,PAQR7,NCOA6,NR5A1,EP300,TAF1,MED1,TGFB1I1,POU4F2,LOC131188341,CNOT1,PRMT5,ARID1A,	0.0766646
Biological process	negative regulation of muscle cell differentiation	GO:0051148	7	0.00356459	2.27846	13	58	1348	13703	BHLHE41,MSX1,NFATC3,MEX3D,MEX3C,MEX3B,FOXP1,FOXO4,BDNF,CCN3,DKK1,ANKRD17,NOTCH1,	0.0772272
Biological process	regulation of stem cell differentiation	GO:2000736	6	0.00359242	1.90008	20	107	1348	13703	GATA6,STRN,HNRNPU,SETD1A,KAT6B,KAT6A,CCNK,FOXC1,RBM15,HOXC9,CDK13,HOXD9,TCF12,TAL1,NOTCH1,PWP1,SOX9,RBM15B,LOC131202757,LTBP3,	0.077651
Biological process	formation of primary germ layer	GO:0001704	4	0.00362143	1.64989	31	191	1348	13703	SCX,LOC131184274,GATA6,NKX3-2,SRF,LOC131184745,LOC131184348,SLIT2,SETD2,ASH1L,SALL1,HOXA11,MYF6,KDM6B,LOC131186218,HTT,HNF1A,FOXF1,VSX1,FOXC1,FOXA2,EOMES,COL5A2,MMP9,DKK1,NKX2-3,TAL1,NOTCH1,SOX2,SOX3,ARID1A,	0.0780979
Biological process	face morphogenesis	GO:0060325	4	0.00364771	2.60652	10	39	1348	13703	SCX,SKI,TBX1,MSX1,TFAP2A,KAT6A,CDK2AP1,CLDN5,SCHIP1,DKK1,	0.0784842
Biological process	embryonic forelimb morphogenesis	GO:0035115	7	0.00365819	2.77239	9	33	1348	13703	TBX3,MSX1,TFAP2A,HOXA13,HOXA11,HOXD9,RSPO2,EN1,RUNX2,	0.0785297
Biological process	bone morphogenesis	GO:0060349	5	0.00370553	1.93143	19	100	1348	13703	SCX,SKI,NAB2,SDC3,MSX1,TFAP2A,SIK3,HOXA11,COMP,SCUBE2,LRP5,FOXC1,NPPC,BMP6,GLG1,SOX9,RUNX2,LTBP3,BPNT2,	0.0793642
Biological process	dorsal/ventral pattern formation	GO:0009953	5	0.00378665	1.50599	44	297	1348	13703	MNX1,LOC131184279,KMT5A,SMO,MED13L,PABPC4,MSX1,SPOCK3,HS3ST6,LOC131186790,CIC,LOC131185011,ASCL1,SOSTDC1,HOXA11,LOC131184020,GSX2,UBAP2,LRP5,CXXC4,FCHO1,LOC131204653,GPC4,FOXA2,BMP6,LOC131184109,DBX1,BRAF,LFNG,EN1,ERP29,NOTCH1,NKX6-1,IRX1,IRX5,SOX1,GDF6,DMRT3,LMX1B,PTCH1,PKD2,ARID1A,ARID1B,RGS12,	0.080917
Biological process	cell surface receptor signaling pathway	GO:0007166	6	0.00384694	1.13824	318	2840	1348	13703	SCX,LOC131184274,BCR,ISL2,GATA6,ADAMTS13,CREBBP,STRN,MED12,PXDN,RAPGEF1,NUP62CL,SNX25,ZSWIM2,KCNB1,WNT7B,SKI,CTNNBIP1,SMO,KHDRBS1,DLX2,NRF1,LOC131204376,TRIM71,NUMA1,ONECUT2,LOC131195804,ADORA2B,HAND2,TNFRSF21,LOC131187392,ZNRF3,IGF2BP3,HNRNPA1,BICC1,TRIM33,CRKL,LOC131183865,SMARCC1,ADGRA3,MYCBP2,SMARCA4,MED13L,EXT1,PTK7,RANBP10,IGSF9B,LOC131184745,GRIK5,GRIK3,GAB2,MSX1,SORT1,UBE3A,CELSR2,CELSR3,…	0.0820185
Biological process	somite development	GO:0061053	6	0.00388058	1.7985	23	130	1348	13703	SCX,LOC131184274,MED12,SMO,LOC131184745,LOC131184348,TBX18,MEOX2,SCUBE2,MYF6,SIX4,LOC131186218,FOXF1,FOXC1,FOXB1,FOXA2,EP300,SOX11,DKK1,LFNG,ABI1,NOTCH1,PTCH1,	0.082548
Biological process	negative regulation of DNA binding	GO:0043392	6	0.00390116	2.34587	12	52	1348	13703	CTNNBIP1,SMO,HAND2,MSX1,TFAP4,RSF1,KDM1A,SIRT1,WAPL,TAF1,SOX11,TNKS,	0.0827982
Biological process	cellular response to BMP stimulus	GO:0071773	6	0.00392194	1.57739	36	232	1348	13703	SCX,GATA6,SKI,NUMA1,TRIM33,MYCBP2,EXT1,GRIK3,MSX1,UBE3A,UBE2O,ZIC2,ZIC1,ZIC5,SMOC1,ADAMTS7,SOSTDC1,HOXA13,LOC131186218,FCHO1,FOXF1,BMP6,HOXA1,SOX11,DKK1,LOC131199876,NOTCH1,IRX1,SKOR2,SOX9,RUNX2,LOC131201017,GDF6,LOC131195527,SPNS2,USP15,	0.0830513
Biological process	response to light intensity	GO:0009642	6	0.00397112	3.23446	7	22	1348	13703	KCNC2,PRKCB,BDNF,MMP9,HCN4,HCN3,HCN2,	0.0839034
Biological process	regulation of receptor binding	GO:1900120	6	0.00397112	3.23446	7	22	1348	13703	CRTAC1,LOC131189015,BDNF,MMP9,HOXA3,PLCL2,APP,	0.0839034
Biological process	cardiac chamber formation	GO:0003207	4	0.00400999	4.2356	5	12	1348	13703	HAND2,LOC131184745,SOX11,NOTCH1,SOX4,	0.0843448
Biological process	cellular response to mineralocorticoid stimulus	GO:0071389	8	0.00400999	4.2356	5	12	1348	13703	IGF1R,GRIN2B,ATP2B1,HCN4,HCN2,	0.0843448
Biological process	axonogenesis involved in innervation	GO:0060385	10	0.00400999	4.2356	5	12	1348	13703	FEZF2,FEZF1,LOC131203266,EN2,EN1,	0.0843448
Biological process	positive regulation of protein binding	GO:0032092	6	0.00415383	1.91231	19	101	1348	13703	LOC131187392,HERPUD1,DACT1,TICAM1,ATXN2,BDNF,HSP90AB1,EP300,MMP9,TAF1,HOXA3,LFNG,ABL2,PLCL2,APP,PACS1,MAPRE3,STK3,PKD1,	0.0867863
Biological process	canonical Wnt signaling pathway	GO:0060070	8	0.00422076	1.45637	50	349	1348	13703	CREBBP,MED12,NRF1,LOC131195804,ZNRF3,BICC1,MED13L,EXT1,PTK7,LOC131184745,DACT1,SPOCK3,TBX18,SOSTDC1,AMER2,SHISA6,RBMS1,FOXO1,LRP5,ZNF703,WNK1,WNK2,WNK3,GPC4,EP300,NPHP4,DDX3X,EDA,RBM15,MYC,SOX11,DKK1,LOC131184362,FZD4,FZD9,RSPO2,CDH1,NOTCH1,TNKS,SIN3B,APP,SOX2,SOX9,SOX4,SIAH2,RBM15B,TBL1X,STK3,NR4A2,USP34,	0.0879888
Biological process	male germ-line stem cell population maintenance	GO:0036098	6	0.00427242	3.5878	6	17	1348	13703	VRK1,DDX3X,SRCAP,LOC131199460,PWP1,EP400,	0.0888682
Biological process	paraxial mesoderm morphogenesis	GO:0048340	6	0.00427242	3.5878	6	17	1348	13703	LOC131184274,LOC131184348,HTT,HNF1A,VSX1,FOXC1,	0.0888682
Biological process	cranial nerve development	GO:0021545	5	0.00433085	2.1563	14	66	1348	13703	SMO,DLX3,TBX1,EGR2,TFAP2A,KIFBP,SALL1,SIX4,CHD7,HOXA3,HOXA1,HOXD3,POU4F1,NES,	0.0896858
Biological process	somatic stem cell population maintenance	GO:0035019	5	0.00436311	1.98635	17	87	1348	13703	SKI,SMO,ZIC3,SALL1,KAT6A,VPS72,FOXP1,LRP5,FOXD3,SRCAP,BRAF,TCF12,SOX2,SOX9,SOX4,EP400,USP42,	0.0901548
Biological process	forebrain generation of neurons	GO:0021872	7	0.00441126	2.03309	16	80	1348	13703	UNCX,TBR1,DLX2,SMARCC2,OTP,TFAP2A,SHANK3,SLIT2,ASCL1,SALL1,ROBO1,FEZF2,GSX2,SOX2,SOX1,ARX,	0.0909495
Biological process	regulation of apoptotic process involved in development	GO:1904748	7	0.00444318	2.54136	10	40	1348	13703	LOC131184274,DGAT1,LOC131184348,PLEC,FOXC1,LOC131184528,HOXC9,HOXD9,NOTCH1,SPNS2,	0.0914067
Biological process	response to BMP	GO:0071772	5	0.00452021	1.56391	36	234	1348	13703	SCX,GATA6,SKI,NUMA1,TRIM33,MYCBP2,EXT1,GRIK3,MSX1,UBE3A,UBE2O,ZIC2,ZIC1,ZIC5,SMOC1,ADAMTS7,SOSTDC1,HOXA13,LOC131186218,FCHO1,FOXF1,BMP6,HOXA1,SOX11,DKK1,LOC131199876,NOTCH1,IRX1,SKOR2,SOX9,RUNX2,LOC131201017,GDF6,LOC131195527,SPNS2,USP15,	0.092788
Biological process	cell fate determination	GO:0001709	4	0.00459934	1.61037	32	202	1348	13703	ISL2,GATA6,UNCX,MSI1,SMARCA4,LOC131184745,MSX1,PLEC,ASCL1,SALL1,CASZ1,FEZF2,ZFYVE9,AGAP2,NTF3,GSX2,ATXN2,BARHL2,NDEL1,HUWE1,EDA,CHD3,ATOH1,HOXA1,NKX2-3,TCF12,EN2,EN1,NOTCH1,SOX2,LLGL1,PTCH1,	0.094206
Biological process	regulation of DNA-templated transcription initiation	GO:2000142	10	0.00460135	2.30161	12	53	1348	13703	CTNNBIP1,SRF,TBP,TAF7L,SREK1,CEBPB,HNF1A,PAXIP1,HMGB1,TAF2,TAF1,LOC131199460,	0.0940419
Biological process	regulation of heart morphogenesis	GO:2000826	7	0.00460135	2.30161	12	53	1348	13703	LOC131184274,SMO,HAND2,TBX1,LOC131184745,LOC131184348,ROBO1,FOXC1,DKK1,LOC131199876,NOTCH1,SOX9,	0.0940419
Biological process	imaginal disc-derived appendage development	GO:0048737	5	0.00466393	1.40715	58	419	1348	13703	MED12,LOC131203064,KMT2D,SRF,CABLES1,SMARCC1,SMARCC2,SMARCA4,MED13L,MSX1,TFAP2A,AUTS2,PLEC,HS3ST6,CIC,AEBP2,USO1,LOC131185011,SMOC1,SALL1,PLEKHG5,HS6ST1,RPS6KA6,PUM3,KDM1A,RBFOX3,NGEF,DCHS2,RBSN,KSR1,LRP5,LOC131204653,NR5A1,GPC4,STK17A,ZFHX3,BMP6,CHD7,CHD2,CHD1,ARHGEF11,BRAF,LFNG,EN2,EN1,DACH1,STIM1,STIM2,NOTCH1,CDK8,SKOR2,ARX,CC2D1B,TBL1X,MYH11,PTCH1,ARID1A,ARID1B,	0.0949074
Biological process	cardiac septum development	GO:0003279	4	0.00474651	1.82456	21	117	1348	13703	GATA6,EGLN1,SMO,TBX1,TBX3,SMARCA4,PTK7,SLIT2,FGFRL1,NSD2,SALL1,ROBO1,HOXA13,LOC131204156,CHD7,RBM15,SOX11,NOTCH1,SOX4,PDE2A,LTBP1,	0.095757
Biological process	multicellular organismal process	GO:0032501	2	0.00475408	1.05399	867	8362	1348	13703	SCX,ISM1,HTR7,PWWP2A,MNX1,LOC131184274,LOC131184279,BCR,ISL2,CLOCK,SF1,URI1,GATA6,LARP1,ADAMTS13,RNF216,SYNDIG1,CREBBP,LOC131193192,NCAPH2,LARP7,FAT2,STRN,KCNC2,BHLHE41,SHB,MED15,HOXC10,MED12,LOC131203064,NEFH,BAZ1A,MED29,MED22,PXDN,RAPGEF1,NUP62CL,CHST2,LOC131194095,SNX25,ADAM23,EGLN1,ZNF462,KCNB1,WNT7B,UNCX,WTIP,SKI,PTF1A,GZF1,KCNG2,LOC131198033,NAB2,ATN1,MSI1,CASC3,KMT5B,MAP3K9,KMT5A,DGAT1,FBX…	0.0957039
Biological process	cell population proliferation	GO:0008283	3	0.00480849	1.1563	254	2233	1348	13703	SCX,LOC131184274,SF1,GATA6,LARP1,CREBBP,LOC131193192,LARP7,STRN,BHLHE41,HOXC10,MED12,MED22,NUP62CL,CACUL1,UNCX,SKI,NAB2,FBXW8,CTNNBIP1,SMO,GMNC,KMT2D,KHDRBS1,BLM,KMT2C,DLX6,NRDC,HTR1A,TRIM71,LOC131195804,ADORA2B,HAND2,TNFRSF21,SRF,LOC131187392,ZNRF3,TBX1,FEM1A,TBX3,CD248,CRKL,FBXO4,TRIM24,SMARCC1,SMARCC2,FBXO2,CFDP1,SDC3,SMARCA4,CSRNP3,OTUD6B,PABPC4,GAB2,MSX1,TFAP4,HDGF,OTP,NR3C2,IGF1R,IL4R,POU3F…	0.0965919
Biological process	positive regulation of Wnt signaling pathway	GO:0030177	8	0.00491229	1.64691	29	179	1348	13703	CREBBP,MED12,SKI,NRF1,LOC131187392,SMARCA4,MED13L,EXT1,DACT1,SPOCK3,SALL1,WNK1,WNK2,WNK3,GPC4,EP300,DDX3X,EDA,RBM15,SOX11,DKK1,FZD9,RSPO2,TNKS,ABL2,SOX4,RBM15B,TBL1X,USP34,	0.0984663
Biological process	hindbrain development	GO:0030902	4	0.00492408	1.57819	34	219	1348	13703	MED12,PTF1A,TBR1,SMO,ATRN,LOC131187392,EGR2,SMARCA4,IGF1R,CACNA1A,SCRIB,HNRNPD,ASCL1,GPR37L1,FEZF2,FEZF1,GSX2,RORA,FOXP2,ATXN2,ZNF703,FOXC1,FOXA2,SSTR3,HOXA1,FZD4,EN2,EN1,POU4F1,NEUROD1,NEUROD2,ABL2,SKOR2,LMX1B,	0.0984922
Biological process	negative regulation of neuroblast proliferation	GO:0007406	9	0.00501479	2.37914	11	47	1348	13703	MED12,MED22,SMARCC1,SMARCC2,SMARCA4,FEZF2,FEZF1,BDNF,LLGL1,ARID1A,ARID1B,	0.100093
Biological process	obsolete regulation of chromatin silencing	GO:0031935	0	0.00501479	2.37914	11	47	1348	13703	MSL1,PHF2,SETDB1,PURA,KDM1A,SAMD11,SIRT1,MIER1,RCOR3,ATAD2B,USP42,	0.100093
Biological process	protein modification process	GO:0036211	5	0.0050323	1.11228	402	3674	1348	13703	NOC2L,SUPT20H,BCR,CLOCK,RNF216,RNF217,CREBBP,LOC131193192,STRN,MED12,MED11,BAZ1B,RAPGEF1,NUP62CL,CACUL1,SNX25,ZSWIM2,EGLN1,SKI,GID4,NAB2,LTN1,KMT5B,MAP3K9,KMT5A,FBXW8,FBXO11,MINPP1,KMT2D,BLM,SMYD5,KMT2C,KMT2B,FBXO31,SH3BP5L,TRIM71,PPWD1,PPP6R1,PPP6R2,ATRX,MSL1,ADORA2B,HAND2,SMCR8,LOC131187392,ZNRF1,ZNRF3,TBX1,FEM1A,NOP53,TRIM33,CRKL,FBXO4,TRIM24,ATXN7L1,LIMCH1,FBXO2,MOGS,ALG1,CFDP1,MYCBP2,GSPT1,S…	0.100017
Biological process	negative regulation of cell development	GO:0010721	7	0.00511749	1.33663	76	578	1348	13703	LOC131184279,ISL2,MED12,MED22,PXDN,SKI,DLX2,LOC131187392,SMARCC1,SMARCC2,MYCBP2,SMARCA4,UBE3A,IL4R,BHLHE23,OLIG2,SLIT2,HS3ST6,XYLT1,CIT,LOC131185011,ASCL1,THOC2,THOC5,RTN4R,PLEKHG5,SKIC8,RPS6KA6,GPR37L1,CASZ1,FEZF2,FEZF1,APBB1,KDM1A,MYCN,NEXMIF,LOC131184020,RUFY3,NGEF,LOC131204119,FOXP1,ADCYAP1,MBP,BDNF,LOC131191688,LOC131204653,RCC2,ID4,FOXD3,FOXA2,WWC2,NPPC,WWC3,CALCB,NPR2,HMGB1,RBM15,MYC,MED1,…	0.101495
Biological process	hormone-mediated signaling pathway	GO:0009755	6	0.00513373	1.54148	37	244	1348	13703	CLOCK,LOC131193192,MED12,NUP62CL,PTF1A,KMT2D,TBX1,TRIM24,SMARCA4,AKAP13,UBE3A,NR3C2,SETD2,TAF7L,PGR,ASXL1,BPTF,AR,SIRT1,FOXP1,BDNF,TP53INP1,PAQR7,NCOA6,NR5A1,FOXC1,EP300,LOC131184528,SSTR3,TAF1,MED1,TGFB1I1,POU4F2,LOC131188341,CNOT1,PRMT5,ARID1A,	0.101602
Biological process	cellular response to alcohol	GO:0097306	6	0.00518372	1.75793	23	133	1348	13703	LARP1,MAP3K9,SMO,KMT2D,BLM,IGF1R,SETD2,LOC131204273,ADCY2,ADCY5,BPTF,GRIN2B,TP53INP1,ATP2B1,MYC,HOXA1,CDH1,LOC131199460,PDE2A,PRMT5,PTCH1,HCN4,HCN2,	0.102376
Biological process	cerebral cortex neuron differentiation	GO:0021895	7	0.00523119	3.09383	7	23	1348	13703	DLX2,ASCL1,ZNF335,FEZF2,ID4,EOMES,ARX,	0.103096
Biological process	regulation of nucleobase-containing compound transport	GO:0032239	6	0.00523119	3.09383	7	23	1348	13703	KHDRBS1,NUP153,SETD2,THOC2,THOC5,RBM27,CHD1,	0.103096
Biological process	transcription preinitiation complex assembly	GO:0070897	8	0.00536908	2.47937	10	41	1348	13703	SMARCA4,TBP,TAF7L,UBTF,BDP1,HMGB1,TAF2,TAF1,DACH2,DACH1,	0.105371
Biological process	positive regulation of multicellular organismal process	GO:0051240	5	0.00538239	1.1619	235	2056	1348	13703	SCX,HTR7,LOC131184274,LOC131184279,GATA6,SYNDIG1,CREBBP,LOC131193192,RAPGEF1,KCNB1,WTIP,MAP3K9,DGAT1,FBXW8,CTNNBIP1,SMO,BLM,DLX2,FUS,FBXO31,TRIM71,NUMA1,ADORA2B,HAND2,SRF,LOC131187392,IGF2BP3,TBX1,CRKL,SMARCC1,SMARCC2,ADGRB2,MYCBP2,KCNN2,PTK7,IGSF9B,LOC131184745,PABPC4,GAB2,OTP,CELSR2,CELSR3,IGF1R,IL4R,POU3F2,TFAP2A,SYT2,AMOTL1,LOC131184348,ZIC2,TGIF2,OLIG2,SHANK3,PLEC,SLIT2,TBX18,PRKCB,PRKD1,LRP…	0.105412
Biological process	pituitary gland development	GO:0021983	6	0.00539844	2.25898	12	54	1348	13703	OTP,POU3F2,ASCL1,SALL1,KDM1A,GSX1,ADCYAP1,LOC131199876,CDH1,DMRTA2,SOX2,SOX3,	0.105506
Biological process	cellular response to lipid	GO:0071396	5	0.00548819	1.31955	81	624	1348	13703	BCR,CLOCK,URI1,LOC131193192,MED12,NEFH,SMO,KMT2D,HAND2,LOC131187392,TBX1,TRIM24,SMARCA4,PTK7,AKAP13,UBE3A,NR3C2,IGF1R,PABPN1,HNRNPU,MTDH,HNRNPM,HNRNPD,SETD2,TAF7L,ADCY2,ADCY5,PGR,CEBPB,BPTF,LOC131198866,AR,GRIN2B,MYOG,SIRT1,RORA,LOC131204119,TICAM1,FOXP1,ADCYAP1,FOXO1,SBNO2,BDNF,TP53INP1,PAQR7,ZNF703,NCOA6,NR5A1,LOC131203767,NPM1,EP300,BMP6,PPP1R9B,SSTR3,MMP9,ATP2B1,TAF1,MYC,HOXA1,MED1,FZD4,TGFB1…	0.107037
Biological process	roof of mouth development	GO:0060021	4	0.00554391	1.94171	17	89	1348	13703	SKI,DLX6,HAND2,TBX1,TBX3,MSX1,TFAP2A,FRAS1,MEOX2,CLDN5,COL11A2,SCHIP1,FOXF2,MSC,CHD7,SOX11,ANP32B,	0.107899
Biological process	neural crest cell development	GO:0014032	6	0.00554391	1.94171	17	89	1348	13703	PWWP2A,LOC131184274,MED12,WTIP,SMO,DLX2,HAND2,TBX1,TFAP2A,LOC131184348,PHACTR4,RCC2,FOXD2,FOXD1,FOXC1,SOX11,SOX9,	0.107899
Biological process	lymph vessel morphogenesis	GO:0036303	4	0.00560421	2.80426	8	29	1348	13703	LOC131184274,LOC131184348,PDPN,FOXC1,SOX18,HOXC9,PKD2,PKD1,	0.108622
Biological process	glandular epithelial cell differentiation	GO:0002067	7	0.0056264	2.1664	13	61	1348	13703	CLOCK,GATA6,SMO,ASCL1,FOXP1,BMP6,NOTCH1,NEUROD1,NKX6-1,INSM1,ARX,SIAH2,TSC1,	0.108827
Biological process	gliogenesis	GO:0042063	6	0.00566448	1.40831	55	397	1348	13703	CREBBP,MED12,SKI,NAB2,SMO,DLX2,ATRX,TNFRSF21,LOC131187392,CRKL,EGR2,SMARCA4,MSX1,PRDM8,POU3F2,TFAP2A,OLIG2,SLIT2,SCRIB,AEBP2,ASCL1,FGF5,SALL1,UBR4,GPR37L1,CASZ1,MYCN,NTF3,GSX2,ADCYAP1,LOC131204653,ID4,FOXA2,WWC2,LOC131192172,WWC3,EP300,EDA,VCAN,MYC,SOX11,TAL1,NOTCH1,ABL2,NKX6-1,APP,SOX2,SOX9,SOX4,CDT1,PRMT5,SPNS2,ARID3A,ARID3B,RGS12,	0.109338
Biological process	imaginal disc-derived wing margin morphogenesis	GO:0008587	5	0.00566787	1.9835	16	82	1348	13703	SRF,SMARCC1,SMARCC2,SMARCA4,PLEC,HS3ST6,LOC131185011,HS6ST1,PUM3,LRP5,GPC4,LFNG,NOTCH1,TBL1X,ARID1A,ARID1B,	0.109179
Biological process	negative regulation of amide metabolic process	GO:0034249	6	0.00566866	1.66343	27	165	1348	13703	MEPCE,LARP1,MSI1,TRIM71,IGF2BP3,BICC1,OTUD6B,MEX3D,MEX3C,MEX3B,HNRNPD,TNRC6A,PURB,PURA,NANOS3,ZAR1,RBMS1,RBMS2,RBFOX3,GIGYF2,CELF6,KHSRP,LOC131184528,DDX3X,CNOT1,PATL2,TSC1,	0.108971
Biological process	BMP signaling pathway	GO:0030509	10	0.00567816	1.56391	34	221	1348	13703	SCX,GATA6,SKI,NUMA1,TRIM33,MYCBP2,EXT1,GRIK3,MSX1,UBE3A,UBE2O,ZIC2,ZIC1,ZIC5,SMOC1,SOSTDC1,HOXA13,LOC131186218,FCHO1,FOXF1,BMP6,HOXA1,SOX11,DKK1,LOC131199876,NOTCH1,IRX1,SKOR2,RUNX2,LOC131201017,GDF6,LOC131195527,SPNS2,USP15,	0.10893
Biological process	imaginal disc-derived wing morphogenesis	GO:0007476	6	0.00573967	1.43961	49	346	1348	13703	LOC131203064,KMT2D,SRF,CABLES1,SMARCC1,SMARCC2,SMARCA4,MSX1,AUTS2,PLEC,HS3ST6,CIC,AEBP2,USO1,LOC131185011,SMOC1,SALL1,HS6ST1,RPS6KA6,PUM3,KDM1A,RBFOX3,DCHS2,RBSN,KSR1,LRP5,LOC131204653,GPC4,STK17A,ZFHX3,BMP6,CHD7,CHD2,CHD1,ARHGEF11,BRAF,LFNG,EN2,EN1,STIM1,STIM2,NOTCH1,SKOR2,CC2D1B,TBL1X,MYH11,PTCH1,ARID1A,ARID1B,	0.109885
Biological process	negative regulation of miRNA metabolic process	GO:2000629	9	0.00588237	3.38848	6	18	1348	13703	GATA6,SRF,NFATC3,YY1,EP300,SOX9,	0.112388
Biological process	mammary gland epithelial cell differentiation	GO:0060644	6	0.00588237	3.38848	6	18	1348	13703	SMO,CEBPB,ZNF703,FOXF1,FOXB1,PTCH1,	0.112388
Biological process	negative regulation of chromatin binding	GO:0035562	6	0.0059936	3.90978	5	13	1348	13703	MEPCE,LARP7,TDG,BRWD3,WAPL,	0.114049
Biological process	cardiac conduction system development	GO:0003161	8	0.0059936	3.90978	5	13	1348	13703	TBX3,LOC131184745,TBX18,LOC131195259,NOTCH1,	0.114049
Biological process	spinal cord motor neuron cell fate specification	GO:0021520	6	0.0059936	3.90978	5	13	1348	13703	MNX1,ISL2,HOXC10,HOXD10,NKX6-1,	0.114049
Biological process	optokinetic behavior	GO:0007634	7	0.0059936	3.90978	5	13	1348	13703	SYN2,HOXA1,HCN4,HCN3,HCN2,	0.114049
Biological process	protein-containing complex localization	GO:0031503	3	0.00606063	1.50742	39	263	1348	13703	NUP62CL,CASC3,SRSF9,SNAP47,NOP53,NUP153,LMNB2,PABPN1,LOC131199640,SCRIB,SEH1L,NUP88,SMG1,SMG7,SMG5,SMG6,CEP131,THOC2,THOC5,FYTTD1,RBMX2,HASPIN,SYMPK,RCC2,WASL,LOC131195627,NPM1,KLHL21,CHD7,CHD1,RPGR,POM121,LSG1,LOC131199460,DNMT3B,RBM15B,TSC1,LOC131187942,ALYREF,	0.114396
Biological process	skeletal muscle organ development	GO:0060538	6	0.00607472	1.48246	42	288	1348	13703	SCX,MNX1,LOC131203064,PXDN,RAPGEF1,SKI,SMO,TRIM71,TBX1,EGR2,PLEC,FGFRL1,NFATC3,P2RX5,MEOX2,COMP,MYF6,SIX4,MYOG,MYT1,FOXP2,FOXP1,FOXL2,HIVEP3,WASL,LOC131192172,EP300,EOMES,MSC,MYC,DKK1,HOXD9,HOXD10,ABI1,NOTCH1,SIN3B,DMRTA2,GDF6,WAS,STAC3,DOCK5,USP19,	0.114432
Biological process	mesenchyme morphogenesis	GO:0072132	5	0.00630146	2.21791	12	55	1348	13703	LOC131184274,MSX1,LOC131184348,ROBO1,HTT,HNF1A,FOXF1,VSX1,FOXC1,MYC,NOTCH1,SOX9,	0.118465
Biological process	reproductive process	GO:0022414	2	0.00634472	1.12605	327	2952	1348	13703	SCX,ISL2,CLOCK,SF1,URI1,GATA6,LARP1,CREBBP,NCAPH2,LARP7,MED15,NEFH,MED29,MED22,NUP62CL,EGLN1,ZNF462,WTIP,ATN1,MSI1,CASC3,MAP3K9,DGAT1,FBXW8,FBXO11,SMO,KMT2D,KHDRBS1,BLM,DLX3,KMT2C,KMT2B,HTR1A,TRIM71,LRGUK,ATRX,ITGA9,LOC131187392,IGF2BP3,HNRNPA1,FEM1A,TBX3,EIF3B,CRKL,TOPAZ1,SMARCC1,SMARCC2,CFDP1,MYCBP2,KCNN2,SMARCA4,EXT1,PTK7,RANBP10,PABPC4,SYN2,KCNU1,MSX1,MAMLD1,LOC131203948,UBE3A,CELSR2,IGF1R,IL…	0.11904
Biological process	aorta development	GO:0035904	6	0.00649371	2.13146	13	62	1348	13703	SRF,TBX1,SMARCA4,KAT6A,ADAMTS9,ROBO1,MYLK,CHD7,NOTCH1,SOX4,PDE2A,LTBP1,PKD2,	0.121592
Biological process	endochondral bone morphogenesis	GO:0060350	6	0.00649371	2.13146	13	62	1348	13703	SCX,NAB2,SDC3,SIK3,HOXA11,COMP,SCUBE2,FOXC1,NPPC,BMP6,SOX9,RUNX2,BPNT2,	0.121592
Biological process	imaginal disc-derived wing vein morphogenesis	GO:0008586	5	0.00655399	2.06255	14	69	1348	13703	KMT2D,SRF,SMARCC1,SMARCC2,SMARCA4,AUTS2,HS3ST6,LOC131185011,SALL1,BMP6,BRAF,CC2D1B,ARID1A,ARID1B,	0.122233
Biological process	regulation of intracellular transport	GO:0032386	6	0.00659765	1.37188	61	452	1348	13703	STRN,NEFH,NUP62CL,KCNB1,SMO,KHDRBS1,NUMA1,ADORA2B,LOC131187392,GRIK5,GAB2,IGF1R,IL4R,NUP153,ZIC1,LOC131199640,PRKD1,NUP88,SETD2,GAS1,CEP131,THOC2,THOC5,SEC16A,RPS6KA6,SIK3,STRIP1,LOC131185968,LOC131186218,RUFY3,ABCA2,EDEM1,SIRT1,LOC131190759,STK26,HSP90AB1,LOC131191241,ANK3,SNX4,FOXF1,NDEL1,DERL2,NPPC,EP300,RBM27,CHD1,MED1,UNC13A,LOC131184362,BRAF,CDH1,ABL2,PTPN23,RANGAP1,NFAT5,LOC131183904,PDE2A…	0.122803
Biological process	DNA-templated transcription elongation	GO:0006354	8	0.00676163	1.79919	20	113	1348	13703	HAND2,MLLT1,TRIM33,ERCC6,HNRNPU,SETD2,ZNF326,THOC5,UBTF,SKIC8,HTATSF1,CCNK,NKX2-3,CDK13,BRD3,BRD2,POU4F1,BRDT,GTF2F1,ALYREF,	0.125606
Biological process	negative regulation of regulated secretory pathway	GO:1903306	10	0.00676887	2.96492	7	24	1348	13703	BCR,CBARP,FOXF1,ABR,BRAF,NOTCH1,NFAT5,	0.125492
Biological process	dedifferentiation	GO:0043696	3	0.00676887	2.96492	7	24	1348	13703	SMARCA4,HNRNPD,ASCL1,FEZF2,FEZF1,NOTCH1,INSM1,	0.125492
Biological process	cell dedifferentiation	GO:0043697	4	0.00676887	2.96492	7	24	1348	13703	SMARCA4,HNRNPD,ASCL1,FEZF2,FEZF1,NOTCH1,INSM1,	0.125492
Biological process	regulation of DNA-binding transcription factor activity	GO:0051090	10	0.00681107	1.40034	54	392	1348	13703	ISL2,CLOCK,CREBBP,LOC131193192,EGLN1,CTNNBIP1,SMO,HAND2,SRF,SMARCA4,CRTC2,IGF1R,CACNA1D,UBA2,ZIC2,PRKCB,PRKD1,MTDH,KAT6A,TP53BP1,PPRC1,KDM1A,SAE1,AR,NR0B2,IKBKB,SIRT1,TICAM1,BDNF,LRP5,NPM1,FOXA2,EP300,TAB3,EDA,CREB3,TAF1,FZD4,POU4F1,POU4F2,NEUROD1,NEUROD2,NKX6-1,APP,SOX2,SOX3,SOX1,STK3,LOC131194218,PTCH1,JMY,NFKBIE,PKD2,PKD1,	0.12553
Biological process	obsolete positive regulation of histone modification	GO:0031058	0	0.00704765	1.76425	21	121	1348	13703	KMT2D,ATXN7L1,AUTS2,PRKD1,SKIC8,CEBPB,LOC131192695,KDM1A,PAXBP1,SIRT1,PAXIP1,ZNF703,NCOA6,EP300,LOC131184528,EED,TADA2B,RNF40,SART3,DNMT3B,TBL1X,	0.129635
Biological process	protein localization to chromosome	GO:0034502	7	0.00711895	1.82211	19	106	1348	13703	CDCA5,ATRX,LOC131191034,SETD2,IK,HASPIN,RCC2,WAPL,LOC131184528,CHD3,LRWD1,BRD3,BRD2,BRDT,TNKS,LOC131199460,WRAP53,CDT1,MAU2,	0.130691
Biological process	regulation of epithelial cell differentiation	GO:0030856	6	0.00717614	1.65188	26	160	1348	13703	CLOCK,SMO,TRIM71,NUMA1,TBX3,LOC131184745,ASCL1,SALL1,CEBPB,MYCN,CLDN5,IKBKB,FOXP1,VEZF1,FOXC1,BMP6,ATOH1,MED1,TAL1,CDH5,LOC131203156,NOTCH1,NKX6-1,SOX2,SOX9,PTCH1,	0.131483
Biological process	negative regulation of binding	GO:0051100	5	0.00722693	1.63373	27	168	1348	13703	MEPCE,LARP7,CTNNBIP1,SMO,TFIP11,HAND2,CRTAC1,MSX1,PEX19,TFAP4,DACT1,TDG,LRPAP1,PPP1R2,RSF1,KDM1A,BRWD3,SIRT1,SYMPK,WAPL,TAF1,MYC,SOX11,DKK1,GTF2F1,TNKS,NES,	0.132156
Biological process	positive regulation of DNA-binding transcription factor activity	GO:0051091	11	0.0076066	1.50448	37	250	1348	13703	CLOCK,CREBBP,SMO,SRF,SMARCA4,CRTC2,CACNA1D,UBA2,ZIC2,PRKCB,PRKD1,MTDH,TP53BP1,PPRC1,KDM1A,SAE1,AR,IKBKB,TICAM1,BDNF,LRP5,NPM1,EP300,TAB3,EDA,TAF1,FZD4,NEUROD1,NEUROD2,NKX6-1,APP,SOX2,SOX3,SOX1,STK3,LOC131194218,JMY,	0.138828
Biological process	ventricular septum morphogenesis	GO:0060412	5	0.0076678	2.36405	10	43	1348	13703	EGLN1,TBX3,SLIT2,FGFRL1,NSD2,ROBO1,RBM15,SOX11,NOTCH1,SOX4,	0.139673
Biological process	positive regulation of animal organ morphogenesis	GO:0110110	7	0.0076678	2.36405	10	43	1348	13703	LOC131184745,TFAP2A,PRKCB,ROBO1,HOXA11,SIX4,AR,DKK1,LOC131203156,SOX9,	0.139673
Biological process	mitotic cell cycle	GO:0000278	4	0.00772354	1.20704	147	1238	1348	13703	CDCA5,MEPCE,LARP1,CREBBP,NCAPH2,LARP7,NUP62CL,CACUL1,WTIP,SMO,KHDRBS1,BLM,FBXO31,TRIM71,NUMA1,LOC131203468,ATRX,CABLES1,NOP53,SMARCC1,SMARCC2,CFDP1,GSPT1,SMARCA4,LOC131189197,PABPC4,LOC131191034,TFAP4,LOC131203948,IGF1R,LOC131198937,UBE2C,NUP153,TENT4A,LMNB2,DACT1,POLE4,HNRNPU,PRKCB,SCRIB,HCFC1,SEH1L,WDR62,NUP88,PHC2,LOC131186790,BTG4,SETD2,PHF23,CIT,GAS1,CEP63,USO1,ASCL1,CEP126,CEP135,VRK1,LOC13…	0.140144
Biological process	inner ear morphogenesis	GO:0042472	5	0.0077466	1.74979	21	122	1348	13703	BCR,DLX3,DLX6,TBX1,ODAD4,PTK7,TFAP2A,ZIC1,TBX18,SCRIB,GAS8,CDH23,SIX4,PRRX2,CHD7,ATOH1,HOXA1,ABR,SOX2,SOX3,SOX9,	0.140291
Biological process	developmental growth	GO:0048589	3	0.00779691	1.20761	146	1229	1348	13703	LOC131184274,ISL2,GATA6,LARP7,MED12,WTIP,ATN1,KMT5B,MAP3K9,SMO,KMT2D,KMT2C,BOD1L1,NRF1,FUS,IGSF10,ATRX,ATRN,ITGA9,SRF,LOC131187392,IGF2BP3,SMARCC1,SMARCC2,ADGRA3,MYCBP2,SDC3,SMARCA4,PTK7,LOC131184745,SYN2,UBE3A,CELSR2,CELSR3,IGF1R,POU3F2,RAI1,SYT2,AUTS2,LOC131184348,PLEC,SLIT2,ERCC5,MAP1A,FLRT1,MEX3C,LOC131189820,LOC131186790,LOC131204273,ASH1L,AEBP2,GAS1,ADCY2,ASCL1,SALL1,RTN4R,UBR4,LOC131202029…	0.14093
Biological process	nose development	GO:0043584	6	0.00789293	3.21014	6	19	1348	13703	SKI,DLX3,ASCL1,SIX4,CHD7,SOX2,	0.139969
Biological process	maintenance of gastrointestinal epithelium	GO:0030277	7	0.00789293	3.21014	6	19	1348	13703	MUC2,MUC4,ATG9B,NEUROD1,VSIG1,SOX9,	0.139969
Biological process	regulation of cellular localization	GO:0060341	5	0.00803469	1.18965	167	1427	1348	13703	CLOCK,CDCA5,LOC131193192,STRN,KCNC2,NEFH,NUP62CL,EGLN1,KCNB1,KCNG2,SMO,KHDRBS1,NUMA1,ADORA2B,TNFRSF21,LOC131187392,FBXO4,MYCBP2,GRIK5,GAB2,SYN2,CELSR2,CELSR3,IGF1R,IL4R,CACNA1A,CACNA1D,SYT2,NUP153,LMNB2,ZIC1,NAT8L,SHANK3,HNRNPU,LOC131199640,MAP1A,PRKD1,ASTN2,NUP88,ZNF384,NDFIP2,HNRNPM,LOC131186790,SETD2,LOC131186371,GAS1,GAS8,ADCY5,NSD2,LOC131188537,SYNJ2BP,SLC8A1,CEP131,THOC2,THOC5,SEC16A,LOC131…	0.141946
Biological process	obsolete regulation of gene silencing	GO:0060968	0	0.00815035	1.69424	23	138	1348	13703	WTIP,FBXO11,TRIM71,MSL1,PHF2,TNRC6A,SETDB1,PURA,KDM1A,MYCN,SAMD11,SIRT1,ATXN2,MIER1,RCOR3,DOT1L,ATAD2B,SRCAP,AP3B2,AP3D1,EP400,USP34,USP42,	0.143719
Biological process	regulation of protein export from nucleus	GO:0046825	10	0.00819014	2.23639	11	50	1348	13703	LOC131187392,NUP88,SETD2,THOC2,THOC5,LOC131191241,CHD1,ABL2,RANGAP1,ANP32B,CHCHD4,	0.141235
Biological process	obsolete multi-organism behavior	GO:0051705	0	0.00829068	1.82978	18	100	1348	13703	HTR1A,HAND2,LOC131187392,TBX1,TFAP2A,SHANK3,CIC,MAPK8IP2,GRIN2B,HTT,DERL2,EN1,POU4F1,DACH1,LOC131199462,PHF21A,ABL2,APP,	0.142706
Biological process	gastrulation	GO:0007369	5	0.00836287	1.41107	49	353	1348	13703	SCX,LOC131184274,GATA6,NKX3-2,SRF,LOC131187392,ADGRA3,EXT1,LOC131184745,TMEM237,LOC131184348,DACT1,TBP,TGIF2,SLIT2,SCRIB,SETD2,ASH1L,SALL1,HOXA11,MYF6,KDM6B,LOC131186218,FLII,HTT,MBP,LRP5,HNF1A,FOXF1,VSX1,FOXC1,FOXA2,EOMES,BMP6,COL5A2,ARHGEF11,MMP9,DKK1,NKX2-3,BRAF,LOC131187403,TAL1,PHLDB1,NOTCH1,ABL2,SOX2,SOX3,DOCK5,ARID1A,	0.143685
Biological process	nuclear receptor-mediated steroid hormone signaling pathway	GO:0030518	9	0.00837242	1.65023	25	154	1348	13703	CLOCK,MED12,KMT2D,SMARCA4,UBE3A,NR3C2,SETD2,TAF7L,PGR,BPTF,AR,SIRT1,FOXP1,BDNF,TP53INP1,NCOA6,EP300,TAF1,MED1,TGFB1I1,POU4F2,LOC131188341,CNOT1,PRMT5,ARID1A,	0.143586
Biological process	protein-DNA complex assembly	GO:0065004	7	0.00841591	1.58493	29	186	1348	13703	BAZ1A,ATRX,MSL1,SMARCA4,CABIN1,TBP,ERCC5,TAF7L,UBN1,KAT6B,UBTF,RSF1,SNAPC4,RAD23B,BDP1,NPM1,EP300,HMGB1,TAF2,TAF1,SOX12,BRD2,DACH2,DACH1,SART3,SOX9,CDT1,ANP32B,POGZ,	0.144069
Biological process	proteasomal protein catabolic process	GO:0010498	7	0.0085713	1.34419	64	484	1348	13703	CLOCK,RNF216,RNF217,GID4,LTN1,FBXW8,FBXO11,FBXO42,FBXO33,FBXO31,ZNRF1,UBQLN4,FEM1A,NOP53,FBXO4,SMARCC1,FBXO2,HERPUD1,RNF144A,UBE3A,UBE2C,GET4,MAN1B1,MAP1A,ECRG4,AUP1,CCDC47,LOC131187273,LONRF3,GNA12,LOC131186218,EDEM1,ABTB2,ABTB3,LOC131197799,SIRT1,PSMA3,ANAPC4,ANAPC2,HSP90AB1,RAD23B,N4BP1,ARIH1,CCDC116,DERL2,TMUB1,KLHL42,LOC131184528,UBE2R2,TAF1,LOC131197223,LOC131187403,RNF19B,RNF40,BAG6,BTBD3,…	0.146462
Biological process	ribosomal subunit export from nucleus	GO:0000054	9	0.00857774	3.63051	5	14	1348	13703	NOP53,NUP88,NPM1,CHD1,LSG1,	0.146305
Biological process	ribosome localization	GO:0033750	4	0.00857774	3.63051	5	14	1348	13703	NOP53,NUP88,NPM1,CHD1,LSG1,	0.146305
Biological process	peptidyl-lysine dimethylation	GO:0018027	9	0.00857774	3.63051	5	14	1348	13703	KMT5B,SETD1B,SETD1A,SETD2,ASH1L,	0.146305
Biological process	obsolete rRNA-containing ribonucleoprotein complex export from nucleus	GO:0071428	0	0.00857774	3.63051	5	14	1348	13703	NOP53,NUP88,NPM1,LSG1,TSC1,	0.146305
Biological process	obsolete histone H3-K9 modification	GO:0061647	0	0.00861812	2.84632	7	25	1348	13703	PRDM8,CRTC2,SETD2,SETDB1,SIRT1,BEND3,ARID4B,	0.145933
Biological process	muscle organ development	GO:0007517	5	0.00864253	1.31876	72	555	1348	13703	SCX,MNX1,LOC131184274,GATA6,LARP7,LOC131203064,PXDN,RAPGEF1,EGLN1,SKI,SMO,NRF1,TRIM71,NKX3-2,TBX1,EGR2,MSX1,LOC131184348,LMNB2,PLEC,FGFRL1,NFATC3,SALL1,ADAMTS9,P2RX5,MEOX2,COMP,SCUBE2,MYF6,SIX4,COL6A3,MYLK,LOC131204156,MYOG,SIRT1,IK,MYT1,FOXP2,FOXP1,BDNF,DSP,FOXL2,HIVEP3,WASL,FOXC1,LOC131192172,EP300,EOMES,MSC,BMP6,CHD7,CHD2,LAMA2,MYC,MED1,DKK1,HOXC9,HOXD9,TCF12,HOXD10,POU4F1,ABI1,NOTCH1,SIN3B,DM…	0.146082
Biological process	male sex differentiation	GO:0046661	5	0.00864987	1.4522	42	294	1348	13703	SCX,SF1,GATA6,ATN1,MAP3K9,TRIM71,ATRX,TBX3,PTK7,MAMLD1,SMG1,LOC131204273,ASH1L,SALL1,HOXA13,HOXA11,HOXA10,EIF2S2,SIX4,RASA1,AR,KSR1,FOXL2,PPM1E,NR5A1,BMP6,HMGB1,PRR12,HOXC9,HOXD9,TCF12,LOC131188341,NOTCH1,SYCP2,SIN3B,PWP1,SOX2,SOX3,SOX9,DMRT3,ARID4B,PDIA3,	0.145943
Biological process	neuroblast proliferation	GO:0007405	5	0.00898413	1.56391	30	195	1348	13703	MED12,MED22,SMO,SMARCC1,SMARCC2,SMARCA4,OTP,ASCL1,ZNF335,CEP135,LOC131204247,KAT6B,KAT6A,FEZF2,FEZF1,KDM1A,AGAP2,BDNF,ID4,FZD9,CLUH,NOTCH1,DMRTA2,INSM1,SOX2,LLGL1,MYH11,ARID1A,ARID1B,RGS12,	0.151311
Biological process	regulation of development, heterochronic	GO:0040034	5	0.00906941	2.31033	10	44	1348	13703	FBXO11,TRIM71,IGF1R,ASCL1,CASZ1,RORA,NR5A1,NOTCH1,INSRR,TSC1,	0.152473
Biological process	negative regulation of nucleocytoplasmic transport	GO:0046823	8	0.00906941	2.31033	10	44	1348	13703	IGF1R,NUP153,PRKD1,NUP88,RPS6KA6,SIK3,LOC131191241,RANGAP1,PDE2A,INSRR,	0.152473
Biological process	telomere organization	GO:0032200	7	0.00907805	1.63959	25	155	1348	13703	BLM,ATRX,TFIP11,NAF1,HNRNPA1,FBXO4,LOC131191034,TENT4B,POLD3,POLD2,HNRNPU,SMC6,SMG1,SMG7,SMG5,SMG6,RFC1,YLPM1,HSP90AB1,DOT1L,LOC131184528,MYC,TEP1,TNKS,WRAP53,	0.152073
Biological process	cellular response to steroid hormone stimulus	GO:0071383	6	0.00909521	1.46265	40	278	1348	13703	CLOCK,URI1,LOC131193192,MED12,KMT2D,SMARCA4,AKAP13,UBE3A,NR3C2,IGF1R,HNRNPU,SETD2,TAF7L,PGR,BPTF,AR,GRIN2B,SIRT1,FOXP1,ADCYAP1,FOXO1,BDNF,TP53INP1,PAQR7,NCOA6,NR5A1,EP300,SSTR3,ATP2B1,TAF1,MED1,TGFB1I1,POU4F2,LOC131188341,LOC131203156,CNOT1,PRMT5,ARID1A,HCN4,HCN2,	0.152089
Biological process	DNA integrity checkpoint signaling	GO:0031570	10	0.009123	1.60507	27	171	1348	13703	CLOCK,CREBBP,KMT5A,BLM,FBXO31,LOC131187392,NOP53,FBXO4,ETAA1,CEP63,THOC5,FANCI,TP53BP1,TOP2B,EME1,CLSPN,GIGYF2,FOXO4,DONSON,BABAM1,DOT1L,EP300,LOC131184528,DGKZ,ABL2,SOX4,CDT1,	0.152283
Biological process	obsolete reproduction	GO:0000003	0	0.0091533	1.12197	315	2854	1348	13703	SCX,ISL2,CLOCK,SF1,URI1,GATA6,LARP1,CREBBP,NCAPH2,LARP7,MED15,NEFH,MED29,MED22,NUP62CL,EGLN1,ZNF462,WTIP,ATN1,MSI1,CASC3,MAP3K9,FBXW8,FBXO11,SMO,KMT2D,KHDRBS1,BLM,DLX3,KMT2C,KMT2B,HTR1A,TRIM71,LRGUK,ATRX,ITGA9,LOC131187392,IGF2BP3,HNRNPA1,FEM1A,TBX3,EIF3B,CRKL,TOPAZ1,SMARCC1,SMARCC2,CFDP1,MYCBP2,SMARCA4,EXT1,PTK7,RANBP10,PABPC4,SYN2,KCNU1,MSX1,MAMLD1,LOC131203948,UBE3A,CELSR2,IGF1R,IL4R,TFAP2A,ZM…	0.152517
Biological process	positive regulation of neurogenesis	GO:0050769	8	0.00916313	1.2839	85	673	1348	13703	HTR7,LOC131184279,LOC131193192,RAPGEF1,MAP3K9,FBXW8,SMO,DLX2,FBXO31,SRF,LOC131187392,IGF2BP3,CRKL,PTK7,OTP,CELSR2,CELSR3,IGF1R,SYT2,TGIF2,OLIG2,SHANK3,PLEC,SLIT2,PRKD1,LOC131204273,LOC131186371,ASCL1,ZNF335,SALL1,PLXNC1,ROBO1,FEZF2,FEZF1,APBB1,KDM1A,LOC131186886,LOC131184020,RUFY3,IKBKB,SIRT1,NTF3,GSX2,ADCYAP1,ANAPC2,FOXO6,BDNF,FURIN,ARIH1,NDEL1,FOXD3,LOC131195627,FOXA2,EP300,BMP6,HMGB1,SCARF1,AT…	0.15241
Biological process	wing disc morphogenesis	GO:0007472	6	0.00927519	1.40312	49	355	1348	13703	LOC131203064,KMT2D,SRF,CABLES1,SMARCC1,SMARCC2,SMARCA4,MSX1,AUTS2,PLEC,HS3ST6,CIC,AEBP2,USO1,LOC131185011,SMOC1,SALL1,HS6ST1,RPS6KA6,PUM3,KDM1A,RBFOX3,DCHS2,RBSN,KSR1,LRP5,LOC131204653,GPC4,STK17A,ZFHX3,BMP6,CHD7,CHD2,CHD1,ARHGEF11,BRAF,LFNG,EN2,EN1,STIM1,STIM2,NOTCH1,SKOR2,CC2D1B,TBL1X,MYH11,PTCH1,ARID1A,ARID1B,	0.154001
Biological process	regulation of cell population proliferation	GO:0042127	5	0.00930477	1.16528	199	1736	1348	13703	SCX,SF1,GATA6,LOC131193192,LARP7,STRN,HOXC10,MED12,MED22,NUP62CL,CACUL1,SKI,CTNNBIP1,SMO,KMT2D,BLM,KMT2C,DLX6,HTR1A,TRIM71,ADORA2B,HAND2,TNFRSF21,SRF,LOC131187392,TBX1,FEM1A,TBX3,CD248,CRKL,FBXO4,TRIM24,SMARCC1,SMARCC2,FBXO2,CFDP1,SMARCA4,CSRNP3,PABPC4,GAB2,MSX1,TFAP4,OTP,NR3C2,IGF1R,IL4R,POU3F2,POU3F3,TFAP2A,HP1BP3,LMNB2,SLIT2,FBRS,TBX18,HNRNPU,FGFRL1,PRKCB,PRKD1,LOC131189820,BTG4,ECRG4,GAS8,ASC…	0.154219
Biological process	protein-containing complex organization	GO:0043933	5	0.00945878	1.12265	310	2807	1348	13703	SCX,NOC2L,SUPT20H,LOC131184274,CLOCK,SF1,MEPCE,BAZ2B,CREBBP,LOC131193192,NCAPH2,KCNC2,MED12,DLGAP3,BAZ1A,BAZ1B,NUP62CL,KCNB1,WTIP,SKI,KMT5B,KMT5A,DGAT1,CTNNBIP1,FBXO11,SRSF9,KMT2D,KHDRBS1,BLM,SMYD5,KMT2C,KMT2B,HTR1A,TRIM71,NUMA1,LOC131195804,ATRX,TFIP11,MSL1,LOC131192761,NAF1,SMCR8,SNAP47,SRF,CCDC85B,UBQLN4,NOP53,TRIM33,TRIM24,PIEZO1,ATXN7L1,LOC131183865,SMARCC1,SMARCC2,CFDP1,GSPT1,SMARCA4,OTUD6B…	0.156495
Biological process	striated muscle tissue development	GO:0014706	6	0.00953207	1.34802	61	460	1348	13703	SCX,LOC131184274,GATA6,LARP7,EGLN1,SKI,SMO,HAND2,SRF,TBX1,TBX3,EGR2,LOC131184745,AKAP13,LOC131184348,TBX18,HNRNPU,NFATC3,LOC131195259,SLC8A1,ADAMTS9,P2RX5,MEOX2,SORBS2,MYF6,SIX4,KDM6B,LOC131204156,MYOG,SIRT1,FOXP2,FOXP1,BDNF,DSP,FOXL2,HIVEP3,FOXC1,LOC131192172,EP300,EOMES,MSC,CHD7,MYC,MED1,DKK1,HOXC9,NKX2-3,HOXD9,HOXD10,POU4F1,NOTCH1,SIN3B,OPA1,DMRTA2,MARCKS,GDF6,STAC3,TSC1,MYH11,ARID1A,USP19,	0.15743
Biological process	central nervous system neuron axonogenesis	GO:0021955	10	0.0095379	2.19254	11	51	1348	13703	MYCBP2,PRDM8,BHLHE22,SLIT2,KIFBP,HSP90AB1,NDEL1,EN2,EN1,ABI1,NR4A2,	0.15725
Biological process	negative regulation of chromatin organization	GO:1905268	7	0.00960597	1.97661	14	72	1348	13703	NOC2L,SKI,KMT5A,MSL1,LOC131186790,PHF2,TAF7L,ASH1L,LOC131192695,KDM1A,SIRT1,RCOR3,ATAD2B,DNMT3B,	0.158094
Biological process	obsolete cell aging	GO:0007569	0	0.00960597	1.97661	14	72	1348	13703	NUP62CL,SRF,TBX3,IGF1R,LMNB2,SMC6,ECRG4,KAT6A,TOP2B,SIRT1,HTT,MNT,NPM1,LOC131184528,	0.158094
Biological process	positive regulation of ossification	GO:0045778	6	0.00965808	1.83843	17	94	1348	13703	CTNNBIP1,TFAP2A,PRKD1,SLC8A1,CEBPB,SCUBE2,LRP5,ID4,NPPC,CALCB,BMP6,SOX11,JUND,FZD9,RUNX2,FAM20C,TMEM119,	0.158396
Biological process	mammary gland morphogenesis	GO:0060443	6	0.00974068	2.10319	12	58	1348	13703	TBX3,BSX,SLIT2,SCRIB,PGR,ROBO1,SOSTDC1,AR,LRP5,LOC131184528,MED1,PTCH1,	0.150045
Biological process	positive regulation of osteoblast differentiation	GO:0045669	7	0.0097456	2.03309	13	65	1348	13703	CTNNBIP1,PRKD1,CEBPB,SCUBE2,LRP5,ID4,NPPC,BMP6,SOX11,JUND,RUNX2,FAM20C,TMEM119,	0.149874
Biological process	regulation of cell communication	GO:0010646	5	0.00987069	1.10292	392	3613	1348	13703	NOC2L,HTR7,BCR,CLOCK,URI1,GATA6,CREBBP,STRN,KCNC2,SHB,MED12,PXDN,RAPGEF1,NUP62CL,SNX25,ZSWIM2,EGLN1,KCNB1,WTIP,SKI,KCNG2,MAP3K9,KMT5A,CTNNBIP1,SMO,KMT2D,KHDRBS1,DLX2,NRF1,NUMA1,ONECUT2,PPP6R1,PPP6R2,ATRX,ADORA2B,HAND2,SMCR8,SNAP47,SRF,LOC131187392,ZNRF3,IGF2BP3,TBX1,FEM1A,BICC1,NOP53,TRIM33,CRKL,FBXO4,TRIM24,ADGRA3,MYCBP2,C5H10orf71,KCNN2,EGR2,SMARCA4,MED13L,EXT1,PTK7,IGSF9B,LOC131184745,GRIK5,GR…	0.15155
Biological process	protein localization to chromatin	GO:0071168	8	0.00989196	2.4076	9	38	1348	13703	CDCA5,SETD2,WAPL,CHD3,LRWD1,BRD3,BRD2,BRDT,MAU2,	0.151628
Biological process	facultative heterochromatin formation	GO:0140718	12	0.00989196	2.4076	9	38	1348	13703	SMARCA4,PHF2,UBTF,SETDB1,KDM1A,SIRT1,BEND3,RCOR3,DNMT3B,	0.151628
Biological process	nucleobase-containing compound transport	GO:0015931	6	0.0101749	1.49492	35	238	1348	13703	NUP62CL,CASC3,SRSF9,KHDRBS1,HNRNPA1,NOP53,NUP153,PABPN1,LOC131199640,SEH1L,NUP88,SETD2,SMG1,SMG7,SMG5,SMG6,THOC2,THOC5,SLC35C1,FYTTD1,RBMX2,HTT,ATXN2,SYMPK,NPM1,HUWE1,RBM27,CHD1,POM121,LSG1,SRP72,LOC131199460,RBM15B,TSC1,ALYREF,	0.155457
Biological process	neural tube formation	GO:0001841	7	0.010188	1.70779	21	125	1348	13703	MED12,SKI,TRIM71,LOC131187392,PTK7,TFAP2A,ZIC2,ZIC5,SCRIB,SETD2,SALL1,PHACTR4,BRPF1,DEAF1,SOX11,ABL2,SOX4,TSC1,STK3,PTCH1,ARID1A,	0.155405
Biological process	nuclear receptor-mediated signaling pathway	GO:0141193	8	0.0102063	1.53721	31	205	1348	13703	CLOCK,MED12,PTF1A,KMT2D,TBX1,TRIM24,SMARCA4,UBE3A,NR3C2,SETD2,TAF7L,PGR,ASXL1,BPTF,AR,SIRT1,FOXP1,BDNF,TP53INP1,NCOA6,FOXC1,EP300,LOC131184528,TAF1,MED1,TGFB1I1,POU4F2,LOC131188341,CNOT1,PRMT5,ARID1A,	0.155431
Biological process	negative regulation of cell cycle	GO:0045786	6	0.0102172	1.30371	74	577	1348	13703	CLOCK,CREBBP,KMT5A,SMO,KHDRBS1,BLM,FBXO31,ATRX,LOC131187392,NOP53,FBXO4,SMARCC1,SMARCC2,SMARCA4,ETAA1,TFAP4,DACT1,SCRIB,BTG4,GAS1,CEP63,THOC5,FANCI,TP53BP1,SETDB1,TOP2B,PURA,APBB1,EME1,CLSPN,GIGYF2,IK,ADCYAP1,FOXO4,ATXN2,E4F1,HSP90AB1,PRCC,FOXK1,TP53INP1,DONSON,CCNK,HASPIN,INTS3,WAPL,BABAM1,FOXC1,DOT1L,NPM1,NPPC,EP300,ERN2,NPR2,LOC131184528,CHD3,PPP1R9B,EED,CREB3,MYC,SOX11,FZD9,DGKZ,MAD1L1,NOTCH1…	0.155344
Biological process	primitive hemopoiesis	GO:0060215	7	0.0103539	3.04963	6	20	1348	13703	TRIM33,THOC5,KDM1A,HOXD4,TAL1,STK3,	0.157169
Biological process	nucleus organization	GO:0006997	6	0.0104468	1.55978	29	189	1348	13703	SF1,NUMA1,PABPC4,LOC131203948,NUP153,LMNB2,TMEM201,PRKCB,SEH1L,PHF2,UBN1,VRK1,UBTF,LOC131194299,SIRT1,GOPC,ATXN7,BEND3,NDEL1,LOC131203729,LOC131184528,HMGB1,CHD2,CHD1,POM121,LOC131187403,LOC131199460,WRAP53,SRPK1,	0.158322
Biological process	cerebral cortex development	GO:0021987	4	0.0105135	1.65819	23	141	1348	13703	NEFH,SMO,CCDC85B,POU3F2,POU3F3,BHLHE22,SLIT2,WDR62,ASCL1,ROBO1,LOC131203408,GRIN2B,FOXP2,NDEL1,EOMES,PPP1R9B,ATOH1,BTBD3,DMRTA2,SOX2,ARX,VLDLR,TSC1,	0.159076
Biological process	neural precursor cell proliferation	GO:0061351	4	0.0105261	1.42848	43	306	1348	13703	MED12,MED22,SMO,TRIM71,SMARCC1,SMARCC2,SMARCA4,OTP,POU3F2,POU3F3,ASCL1,ZNF335,SALL1,CEP135,LOC131204247,KAT6B,KAT6A,GPR37L1,FEZF2,FEZF1,KDM1A,AGAP2,RORA,ADCYAP1,FOXO1,BDNF,ID4,VSX1,KIF1A,FZD9,CLUH,NOTCH1,NES,DMRTA2,SKOR2,INSM1,SOX2,LLGL1,ARX,MYH11,ARID1A,ARID1B,RGS12,	0.15901
Biological process	aorta morphogenesis	GO:0035909	7	0.0105411	2.54136	8	32	1348	13703	SRF,TBX1,KAT6A,ADAMTS9,MYLK,CHD7,NOTCH1,SOX4,	0.158981
Biological process	lymphangiogenesis	GO:0001946	4	0.0108128	2.73685	7	26	1348	13703	LOC131184274,LOC131184348,PDPN,FOXC1,SOX18,HOXC9,PKD2,	0.162817
Biological process	tongue development	GO:0043586	6	0.0108128	2.73685	7	26	1348	13703	HAND2,TBX1,ASCL1,SIX4,LOC131198866,BDNF,SOX2,	0.162817
Biological process	imaginal disc-derived leg morphogenesis	GO:0007480	6	0.0108857	1.72295	20	118	1348	13703	MED12,SMARCC1,SMARCC2,SMARCA4,MED13L,TFAP2A,HS3ST6,LOC131185011,PLEKHG5,NGEF,DCHS2,LOC131204653,NR5A1,STK17A,LFNG,NOTCH1,CDK8,ARX,ARID1A,ARID1B,	0.16339
Biological process	retina development in camera-type eye	GO:0060041	4	0.0110534	1.49621	34	231	1348	13703	SKI,PTF1A,DLX2,NRF1,SMARCA4,BHLHE22,BHLHE23,CACNA1F,TFAP2A,TGIF2,NECTIN3,CASZ1,TRPM1,LRP5,MERTK,VSX1,NPHP1,NPHP4,LOC131184109,CHD7,RPGR,ATP2B1,MED1,FZD4,PAX4,POU4F2,NEUROD1,IRX5,INSM1,SOX2,SOX9,GDF6,RHOJ,RANBP9,	0.165642
Biological process	ventricular cardiac muscle tissue development	GO:0003229	8	0.0110737	2.00228	13	66	1348	13703	LOC131184274,TBX3,LOC131184348,LOC131195259,ADAMTS9,LOC131204156,DSP,FOXC1,CHD7,MED1,POU4F1,NOTCH1,MARCKS,	0.165682
Biological process	positive regulation of reproductive process	GO:2000243	5	0.0114079	1.57739	27	174	1348	13703	TRIM71,TOPAZ1,KCNN2,PABPC4,MSX1,LOC131203948,IGF1R,PLEC,ADCY5,NPEPPS,ZAR1,AR,ATXN2,LOC131190759,CNNM2,WASL,NR5A1,DDX3X,UNC13A,HOXC4,LFNG,EIF4G3,WASF2,SOX9,PDE2A,PDE3A,WAS,	0.17041
Biological process	positive regulation of canonical Wnt signaling pathway	GO:0090263	9	0.011414	1.64651	23	142	1348	13703	CREBBP,MED12,NRF1,MED13L,EXT1,DACT1,SPOCK3,WNK1,WNK2,WNK3,GPC4,EP300,DDX3X,EDA,RBM15,SOX11,FZD9,RSPO2,TNKS,SOX4,RBM15B,TBL1X,USP34,	0.170231
Biological process	telomere maintenance	GO:0000723	8	0.0114751	1.62647	24	150	1348	13703	BLM,ATRX,TFIP11,NAF1,HNRNPA1,FBXO4,LOC131191034,TENT4B,POLD3,POLD2,HNRNPU,SMC6,SMG1,SMG7,SMG5,SMG6,RFC1,YLPM1,HSP90AB1,LOC131184528,MYC,TEP1,TNKS,WRAP53,	0.17087
Biological process	camera-type eye development	GO:0043010	7	0.0117648	1.35704	55	412	1348	13703	LOC131184274,SKI,PTF1A,DLX2,DLX3,KMT2C,NRF1,SRF,SMARCA4,BHLHE22,BHLHE23,CACNA1F,TFAP2A,LOC131184348,TGIF2,SCRIB,PHACTR4,NECTIN3,CASZ1,TRPM1,SIX5,YY1,FOXP2,MAF,FOXL2,LRP5,MERTK,ZNF703,FOXF2,VSX1,FOXC1,NPHP1,NPHP4,LOC131184109,CHD7,RPGR,ATP2B1,MED1,SOX11,FZD4,PAX4,POU4F2,NEUROD1,NES,IRX5,INSM1,SOX2,SOX1,SOX9,GDF6,RHOJ,RANBP9,LMX1B,STK3,ARID1A,	0.174906
Biological process	positive regulation of mast cell activation involved in immune response	GO:0033008	9	0.0118406	3.38848	5	15	1348	13703	ADORA2B,GAB2,IL4R,SNX4,NPPC,	0.175754
Biological process	optic cup morphogenesis involved in camera-type eye development	GO:0002072	7	0.0118406	3.38848	5	15	1348	13703	TFAP2A,PHACTR4,FOXC1,SOX11,ARID1A,	0.175754
Biological process	forebrain neuron fate commitment	GO:0021877	6	0.0118406	3.38848	5	15	1348	13703	TBR1,DLX2,SMARCC2,ASCL1,FEZF2,	0.175754
Biological process	regulation of odontogenesis of dentin-containing tooth	GO:0042487	8	0.0118406	3.38848	5	15	1348	13703	PRKCB,RSPO2,LOC131203156,RUNX2,DMRT3,	0.175754
Biological process	positive regulation of mast cell degranulation	GO:0043306	12	0.0118406	3.38848	5	15	1348	13703	ADORA2B,GAB2,IL4R,SNX4,NPPC,	0.175754
Biological process	auditory behavior	GO:0031223	5	0.0118406	3.38848	5	15	1348	13703	LOC131187392,SHANK3,HTT,FOXP2,ABL2,	0.175754
Biological process	heart development	GO:0007507	5	0.0118939	1.25549	93	753	1348	13703	SCX,LOC131184274,ISL2,GATA6,LARP7,MED12,EGLN1,WTIP,SMO,NKX3-2,HAND2,ITGA9,SRF,TBX1,TBX3,BICC1,ODAD4,CRKL,SMARCA4,PTK7,LOC131184745,AKAP13,MSX1,IGF1R,CACNA1D,TFAP2A,LOC131184348,ZIC3,SLIT2,TBX18,HNRNPU,FGFRL1,NFATC3,LOC131195259,SETD2,ASCL1,ADCY5,NSD2,SLC8A1,SALL1,KAT6A,ADAMTS9,ASXL1,ROBO1,PDPN,SORBS2,HOXA13,KDM6B,CLDN5,LOC131204156,SIRT1,PROKR1,FOXP1,DSP,FOXL1,FOXF1,NCOA6,FOXC1,EP300,EOMES,CHD7,R…	0.174885
Biological process	regulation of signaling	GO:0023051	4	0.0121698	1.09881	394	3645	1348	13703	NOC2L,HTR7,BCR,CLOCK,URI1,GATA6,CREBBP,STRN,KCNC2,SHB,MED12,PXDN,RAPGEF1,NUP62CL,SNX25,ZSWIM2,EGLN1,KCNB1,WTIP,SKI,KCNG2,MAP3K9,KMT5A,CTNNBIP1,SMO,KMT2D,KHDRBS1,DLX2,NRF1,NUMA1,ONECUT2,PPP6R1,PPP6R2,ATRX,ADORA2B,HAND2,SMCR8,SNAP47,SRF,LOC131187392,ZNRF3,IGF2BP3,TBX1,FEM1A,BICC1,NOP53,TRIM33,CRKL,FBXO4,TRIM24,ADGRA3,MYCBP2,C5H10orf71,KCNN2,EGR2,SMARCA4,MED13L,EXT1,PTK7,IGSF9B,LOC131184745,GRIK5,GR…	0.177001
Biological process	camera-type eye morphogenesis	GO:0048593	7	0.0123503	1.58264	26	167	1348	13703	SKI,PTF1A,BHLHE22,BHLHE23,TFAP2A,SCRIB,PHACTR4,NECTIN3,CASZ1,TRPM1,YY1,LRP5,ZNF703,FOXF2,VSX1,FOXC1,LOC131184109,RPGR,SOX11,IRX5,INSM1,SOX2,SOX1,SOX9,GDF6,ARID1A,	0.179348
Biological process	somitogenesis	GO:0001756	6	0.0123533	1.7594	18	104	1348	13703	LOC131184274,MED12,LOC131184745,LOC131184348,TBX18,MEOX2,SCUBE2,MYF6,LOC131186218,FOXF1,FOXC1,FOXB1,FOXA2,EP300,DKK1,LFNG,ABI1,NOTCH1,	0.179113
Biological process	ear development	GO:0043583	6	0.0123795	1.45783	37	258	1348	13703	BCR,MED12,DLX3,DLX6,NKX3-2,TBX1,ODAD4,PTK7,MSX1,TFAP2A,ZIC1,TBX18,SCRIB,GAS8,SALL1,TPRN,HOXA13,MYCN,CDH23,SIX4,MAF,BDNF,PRRX2,CHD7,ATOH1,MYC,HOXA1,ABR,PLPPR4,CDH1,NOTCH1,NEUROD1,SOX2,SOX3,SOX9,OTOF,ANP32B,	0.179216
Biological process	hindbrain morphogenesis	GO:0021575	4	0.0125381	1.9724	13	67	1348	13703	SMO,LOC131187392,EGR2,CACNA1A,ASCL1,FEZF2,FEZF1,GSX2,RORA,ATXN2,ABL2,SKOR2,LMX1B,	0.181233
Biological process	in utero embryonic development	GO:0001701	8	0.0126109	1.36052	53	396	1348	13703	GATA6,EGLN1,FBXW8,SMO,KMT2D,HAND2,SRF,TBX3,SMARCA4,MSX1,LOC131203948,SLIT2,SETD2,ZNF335,SLC8A1,THOC2,THOC5,CEBPB,HS6ST1,KRT8,LOC131189015,SETDB1,KDM1A,EIF2S2,GNA12,CDK2AP1,AR,GRIN2B,LOC131204156,FOXP1,CCNK,HNF1A,FOXF1,NDEL1,FOXD3,NCOA6,FOXC1,FOXA2,EOMES,SLC30A1,CHD7,SOX18,MYC,MED1,CDH1,ERF,NOTCH1,LMX1B,STK3,PTCH1,PKD2,PKD1,HCN4,	0.182004
Biological process	mitotic cell cycle process	GO:1903047	4	0.0127311	1.21499	120	1004	1348	13703	CDCA5,MEPCE,CREBBP,NCAPH2,LARP7,NUP62CL,CACUL1,WTIP,SMO,KHDRBS1,BLM,FBXO31,TRIM71,NUMA1,LOC131203468,ATRX,CABLES1,NOP53,SMARCC1,SMARCC2,CFDP1,GSPT1,SMARCA4,LOC131189197,PABPC4,LOC131191034,TFAP4,LOC131203948,IGF1R,LOC131198937,UBE2C,TENT4A,LMNB2,DACT1,POLE4,HNRNPU,PRKCB,SCRIB,SEH1L,WDR62,PHC2,LOC131186790,SETD2,PHF23,CIT,CEP63,USO1,CEP126,CEP135,VRK1,FANCI,MCM7,LOC131202029,DCUN1D1,CHTF8,TOP2B,PU…	0.183456
Biological process	obsolete negative regulation of histone modification	GO:0031057	0	0.0127392	2.10981	11	53	1348	13703	NOC2L,SKI,KMT5A,LOC131186790,TAF7L,ASH1L,LOC131192695,KDM1A,SIRT1,RCOR3,DNMT3B,	0.183292
Biological process	regulation of chondrocyte differentiation	GO:0032330	7	0.0127392	2.10981	11	53	1348	13703	NKX3-2,ADAMTS7,HOXA11,ZNF219,MAF,BMP6,GLG1,SOX9,RUNX2,GDF6,LTBP3,	0.183292
Biological process	positive regulation of stem cell proliferation	GO:2000648	7	0.0127404	2.03309	12	60	1348	13703	SMO,TBX3,SMARCA4,OTP,HNRNPU,ZNF335,KDM1A,SOX11,NOTCH1,DMRTA2,SOX2,LTBP3,	0.182749
Biological process	female germ-line stem cell population maintenance	GO:0036099	6	0.0127437	2.46435	8	33	1348	13703	HNRNPA1,VRK1,KAT6B,KAT6A,COPS6,BMP6,LFNG,NOTCH1,	0.182517
Biological process	blastoderm segmentation	GO:0007350	6	0.0127926	1.43175	40	284	1348	13703	ISL2,LOC131203064,CASC3,SMO,TBX3,CELSR2,CELSR3,SYT2,SPOCK3,HNRNPM,CIC,AEBP2,NPEPPS,PPP2R5D,RBSN,LOC131198691,TUBGCP4,HSP90AB1,KSR1,LRP5,NR5A1,GPC4,BMP6,CHD7,HOXC9,BRAF,HOXD9,HOXD8,FMN2,BRD3,BRD2,EN2,EN1,BRDT,NOTCH1,LOC131199460,SPIRE2,SOX2,LLGL1,PRMT5,	0.182938
Biological process	leg disc morphogenesis	GO:0007478	6	0.0130146	1.69424	20	120	1348	13703	MED12,SMARCC1,SMARCC2,SMARCA4,MED13L,TFAP2A,HS3ST6,LOC131185011,PLEKHG5,NGEF,DCHS2,LOC131204653,NR5A1,STK17A,LFNG,NOTCH1,CDK8,ARX,ARID1A,ARID1B,	0.185829
Biological process	peripheral nervous system development	GO:0007422	5	0.0130297	1.54691	28	184	1348	13703	ISL2,MED12,NEFH,SKI,NAB2,DLX2,ONECUT2,HAND2,TRIM33,TRIM24,ADGRB2,EGR2,UBE3A,POU3F2,TFAP2A,LOC131186790,ASCL1,NTF3,HOXD9,TCF12,HOXD10,POU4F1,NOTCH1,SIN3B,APP,SOX3,SPNS2,PTCH1,	0.185762
Biological process	pectoral fin development	GO:0033339	6	0.0133135	2.90441	6	21	1348	13703	MED12,DLX6,HAND2,PI4K2B,FOXC1,FIBIN,	0.18952
Biological process	positive regulation of epidermal cell differentiation	GO:0045606	8	0.0133135	2.90441	6	21	1348	13703	NUMA1,FOXC1,ATOH1,MED1,NOTCH1,PTCH1,	0.18952
Biological process	organelle inheritance	GO:0048308	6	0.0133135	2.90441	6	21	1348	13703	LARP1,MEX3D,MEX3C,MEX3B,VRK1,RBSN,	0.18952
Biological process	parasympathetic nervous system development	GO:0048486	5	0.0133135	2.90441	6	21	1348	13703	SMO,TBX1,EGR2,TFAP2A,ASCL1,HOXA1,	0.18952
Biological process	mammary gland development	GO:0030879	6	0.0133686	1.58835	25	160	1348	13703	SMO,TBX3,BSX,MSX1,IGF1R,SLIT2,SCRIB,PGR,CEBPB,ROBO1,SOSTDC1,AR,AGAP2,LOC131198234,LRP5,ZNF703,FOXF1,FOXB1,LOC131184528,DEAF1,MED1,HOXD9,IRS2,SOX9,PTCH1,	0.189156
Biological process	fin development	GO:0033333	5	0.0133861	2.63548	7	27	1348	13703	MED12,DLX6,HAND2,TRIM33,PI4K2B,FOXC1,FIBIN,	0.189119
Biological process	endochondral ossification	GO:0001958	5	0.0133861	2.63548	7	27	1348	13703	SCX,NAB2,SIK3,FOXC1,BMP6,RUNX2,BPNT2,	0.189119
Biological process	replacement ossification	GO:0036075	4	0.0133861	2.63548	7	27	1348	13703	SCX,NAB2,SIK3,FOXC1,BMP6,RUNX2,BPNT2,	0.189119
Biological process	regulation of odontogenesis	GO:0042481	7	0.0133861	2.63548	7	27	1348	13703	MSX1,TFAP2A,PRKCB,RSPO2,LOC131203156,RUNX2,DMRT3,	0.189119
Biological process	negative regulation of Wnt signaling pathway	GO:0030178	8	0.0135383	1.51723	30	201	1348	13703	CREBBP,MED12,CTNNBIP1,ZNRF3,BICC1,PTK7,LOC131184745,DACT1,SPOCK3,TBX18,HIC1,SOSTDC1,AMER2,SHISA6,RBMS1,FOXO1,CXXC4,HUWE1,EP300,NPHP4,DKK1,CDH1,NOTCH1,SIN3B,APP,SOX2,SOX9,SIAH2,STK3,NXN,	0.190124
Biological process	cellular response to sterol	GO:0036315	6	0.013891	2.28722	9	40	1348	13703	SMO,KMT2D,SETD2,BPTF,RORA,TP53INP1,LOC131199460,PRMT5,PTCH1,	0.194785
Biological process	axon choice point recognition	GO:0016198	5	0.013891	2.28722	9	40	1348	13703	LOC131187392,MYCBP2,IGSF9B,PLEC,SLIT2,ROBO1,EIF2S2,ABL2,APP,	0.194785
Biological process	neuromuscular process	GO:0050905	5	0.0139595	1.53855	28	185	1348	13703	BCR,HOXC10,LOC131187392,MYCBP2,CACNA1A,SHANK3,MAP1A,ASCL1,ADCY5,SLC8A1,CDH23,JSRP1,GIGYF2,GRIN2B,IKBKB,GBX1,ATXN2,LOC131192172,HOXA1,ABR,HOXD10,POU4F1,POU4F2,ABL2,APP,SOX2,OTOF,STAC3,	0.195163
Biological process	mesenchymal cell differentiation	GO:0048762	5	0.0141359	1.47074	34	235	1348	13703	PWWP2A,LOC131184274,MED12,WTIP,SMO,DLX2,HAND2,TBX1,MSX1,TFAP2A,LOC131184348,ZIC3,PHACTR4,VASN,PDPN,LOC131186218,ZNF703,FOXF2,RCC2,FOXD3,FOXD2,FOXD1,FOXC1,FOXA2,EOMES,SOX11,TGFB1I1,PAWR,GCNT2,PHLDB1,CDH5,NOTCH1,IRX1,SOX9,	0.197334
Biological process	negative regulation of chromosome organization	GO:2001251	8	0.0142829	1.56391	26	169	1348	13703	NOC2L,SKI,KMT5A,ATRX,MSL1,HNRNPA1,TENT4B,HNRNPU,LOC131186790,PHF2,SMG6,TAF7L,ASH1L,LOC131192695,KDM1A,SIRT1,IK,WAPL,RCOR3,LOC131184528,CHD3,ATAD2B,MAD1L1,TNKS,DNMT3B,CDT1,	0.19909
Biological process	eye morphogenesis	GO:0048592	6	0.0144331	1.29114	71	559	1348	13703	CREBBP,MED29,SKI,PTF1A,SMO,KMT2D,HNRNPA1,IGSF9B,PABPC4,CELSR2,CELSR3,BHLHE22,BHLHE23,TFAP2A,LMNB2,HS3ST6,SCRIB,LOC131189820,CIC,LOC131185011,SALL1,NBEA,PHACTR4,NECTIN3,RPS6KA6,CASZ1,TRPM1,LOC131186218,DCHS2,YY1,ATXN2,BDNF,HSP90AB1,FOXL2,LRP5,LOC131204653,ZNF703,FOXF2,VSX1,BARHL1,BARHL2,FOXC1,WWC2,WWC3,EP300,ERN2,COL5A2,LOC131184109,RPGR,SOX11,LFNG,DACH1,ANKRD17,NOTCH1,NEUROD1,OPA1,WASF2,IRX5,INSM…	0.200886
Biological process	developmental induction	GO:0031128	3	0.0144607	2.16286	10	47	1348	13703	LOC131184745,TFAP2A,SALL1,ROBO1,HOXA11,AR,DKK1,IRX1,SOX2,SOX9,	0.200972
Biological process	genitalia morphogenesis	GO:0035112	5	0.0144826	1.99976	12	61	1348	13703	MED29,MAP3K9,PTK7,SMG6,LOC131204273,AR,HOXC9,HOXD9,NOTCH1,SYCP2,SIN3B,PDIA3,	0.200979
Biological process	regulation of circadian sleep/wake cycle, sleep	GO:0045187	7	0.0144826	1.99976	12	61	1348	13703	HTR7,CLOCK,KCNB1,HTR1A,LOC131202029,LOC131194437,HSP90AB1,KCNAB3,KCTD2,HCN4,HCN3,HCN2,	0.200979
Biological process	immune system development	GO:0002520	5	0.0145612	1.23753	98	805	1348	13703	BCR,ISL2,CREBBP,NCAPH2,LOC131203064,BLM,NKX3-2,HAND2,SRF,LOC131187392,TBX1,CD248,TRIM33,CRKL,SMARCA4,GAB2,USB1,DACT2,PRKCB,SETD1B,NFATC3,KRI1,NSD2,THOC5,KAT6A,ASXL1,TP53BP1,PDPN,KDM1A,DOCK10,BPTF,POU2F2,SAE1,SIX4,LOC131195361,SIRT1,RORA,FOXP1,SBNO2,MFHAS1,FOXL1,LRP5,MERTK,SLC25A37,HNF1A,LOC131192566,PAXIP1,LOC131204653,BABAM1,NCOA6,MINK1,SATB1,MARCHF7,MPL,LOC131192172,EP300,EOMES,LOC131184528,RAS…	0.201473
Biological process	outflow tract morphogenesis	GO:0003151	4	0.0146005	1.83713	15	83	1348	13703	LOC131184274,GATA6,HAND2,TBX1,TBX3,SMARCA4,TFAP2A,LOC131184348,SLIT2,ROBO1,CLDN5,FOXC1,SOX18,SOX11,NOTCH1,	0.201719
Biological process	negative regulation of gliogenesis	GO:0014014	9	0.0146171	2.07074	11	54	1348	13703	SKI,DLX2,GPR37L1,MYCN,ADCYAP1,ID4,WWC2,WWC3,SOX11,NOTCH1,NKX6-1,	0.201651
Biological process	branching morphogenesis of an epithelial tube	GO:0048754	7	0.0146366	1.45816	35	244	1348	13703	LOC131184274,GZF1,CTNNBIP1,SMO,SRF,TBX1,TBX3,LOC131184348,LMNB2,PLEC,SLIT2,NUP88,NFATC3,SALL1,PGR,HOXA11,MYCN,SIX4,AR,LRP5,FOXF1,FOXA2,LOC131184528,RBM15,MYC,MED1,BRAF,RSPO2,NOTCH1,SOX2,SOX9,SPNS2,PTCH1,PKD2,PKD1,	0.201624
Biological process	hematopoietic or lymphoid organ development	GO:0048534	5	0.0150812	1.2453	92	751	1348	13703	BCR,ISL2,CREBBP,NCAPH2,LOC131203064,BLM,NKX3-2,HAND2,SRF,LOC131187392,TBX1,CD248,TRIM33,CRKL,SMARCA4,GAB2,USB1,DACT2,PRKCB,SETD1B,NFATC3,KRI1,THOC5,KAT6A,ASXL1,PDPN,KDM1A,DOCK10,BPTF,POU2F2,SAE1,SIX4,LOC131195361,SIRT1,RORA,FOXP1,SBNO2,MFHAS1,FOXL1,LRP5,MERTK,SLC25A37,HNF1A,LOC131192566,LOC131204653,BABAM1,NCOA6,MINK1,SATB1,MPL,LOC131192172,EP300,EOMES,LOC131184528,RASGRP4,CHD7,HMGB1,CHD2,RBM15,M…	0.207444
Biological process	pallium development	GO:0021543	4	0.015111	1.4935	31	211	1348	13703	NEFH,SMO,DLX2,SRF,CCDC85B,IGF1R,POU3F2,POU3F3,BHLHE22,SLIT2,WDR62,ASCL1,ROBO1,FEZF2,LOC131203408,KDM6B,GRIN2B,FOXP2,ID4,NDEL1,EOMES,PPP1R9B,ATOH1,PHLPP1,NEUROD1,BTBD3,DMRTA2,SOX2,ARX,VLDLR,TSC1,	0.20755
Biological process	pigmentation	GO:0043473	2	0.015111	1.4935	31	211	1348	13703	MED12,ATRN,TRIM33,MYCBP2,DENND5B,ZIC2,CSAD,CEP131,RPS6KA6,MEOX2,LOC131203408,SLC16A2,LRP5,BARHL1,BARHL2,EDA,MYC,LOC131184362,HOXC9,HOXD9,EN1,GADL1,LOC131183904,LRMDA,AP3B2,AP3D1,SPNS2,NR4A2,ARID1A,ARID1B,RGS12,	0.20755
Biological process	cell cycle phase transition	GO:0044770	4	0.0151914	1.26118	83	669	1348	13703	CLOCK,CDCA5,MEPCE,CREBBP,LARP7,CACUL1,KMT5A,SMO,KHDRBS1,BLM,FBXO31,TRIM71,LOC131203468,LOC131187392,CABLES1,NOP53,TOPAZ1,FBXO4,SMARCC1,SMARCC2,GSPT1,SMARCA4,ETAA1,TFAP4,LOC131203948,UBE2C,DACT1,POLE4,CIT,CEP63,USO1,NPEPPS,CEP135,THOC5,FANCI,MCM7,LOC131202029,TP53BP1,TOP2B,PURA,PDPN,EME1,CLSPN,GIGYF2,PRKAR2B,IK,FOXO4,PRCC,PPM1D,DONSON,HASPIN,PAXIP1,RCC2,INTS3,ID4,BABAM1,DOT1L,NPM1,EP300,LOC1311845…	0.20243
Biological process	ossification	GO:0001503	3	0.01526	1.37938	46	339	1348	13703	SCX,LOC131184274,SKI,NAB2,CTNNBIP1,MINPP1,SMO,IGSF10,HAND2,EGR2,EXT1,TFAP2A,LOC131184348,PRKD1,SMOC1,SLC8A1,CEBPB,SIK3,SCUBE2,MYOG,SBNO2,LRP5,ID4,MN1,FOXC1,NPPC,CALCB,BMP6,MMP9,HOXA3,SOX11,DKK1,JUND,FZD9,RSPO2,IGFBP3,LOC131203156,NOTCH1,SOX2,SOX9,RUNX2,FAM20C,LTBP3,PTCH1,TMEM119,BPNT2,	0.203056
Biological process	bone cell development	GO:0098751	5	0.0152652	2.39187	8	34	1348	13703	SRF,FOXP1,EP300,MED1,TAL1,ABI1,WASF2,FAM20C,	0.202837
Biological process	mitotic sister chromatid cohesion	GO:0007064	8	0.0152652	2.39187	8	34	1348	13703	CDCA5,ATRX,CHTF8,HASPIN,WAPL,TNKS,POGZ,MAU2,	0.202837
Biological process	DNA-templated DNA replication maintenance of fidelity	GO:0045005	7	0.0152652	2.39187	8	34	1348	13703	BLM,BOD1L1,ATRX,ETAA1,EME1,DONSON,ALYREF,POLE,	0.202837
Biological process	homophilic cell adhesion via plasma membrane adhesion molecules	GO:0007156	6	0.0152941	1.87258	14	76	1348	13703	FAT2,LOC131194095,IGSF9B,CELSR2,CELSR3,LOC131195259,NECTIN3,ROBO1,CADM1,DCHS2,CDH5,CDH1,PTPN23,PKD1,	0.202361
Biological process	macromolecule modification	GO:0043412	4	0.0153247	1.09152	412	3837	1348	13703	NOC2L,ALKBH2,SUPT20H,BCR,CLOCK,MEPCE,RNF216,RNF217,CREBBP,LOC131193192,STRN,MED12,MED11,BAZ1B,RAPGEF1,NUP62CL,CACUL1,TSR3,SNX25,ZSWIM2,EGLN1,SKI,GID4,NAB2,LTN1,KMT5B,MAP3K9,KMT5A,FBXW8,FBXO11,MINPP1,KMT2D,BLM,SMYD5,KMT2C,KMT2B,FBXO31,SH3BP5L,TRIM71,PPWD1,PPP6R1,PPP6R2,ATRX,MSL1,ADORA2B,HAND2,NAF1,SMCR8,LOC131187392,ZNRF1,ZNRF3,TBX1,FEM1A,NOP53,TRIM33,CRKL,FBXO4,TRIM24,ATXN7L1,LIMCH1,FBXO2,MOGS,AL…	0.20248
Biological process	negative regulation of signal transduction	GO:0009968	7	0.015355	1.16465	173	1510	1348	13703	NOC2L,CLOCK,URI1,CREBBP,STRN,MED12,PXDN,NUP62CL,SNX25,EGLN1,WTIP,SKI,CTNNBIP1,SMO,DLX2,ONECUT2,PPP6R1,PPP6R2,LOC131187392,ZNRF3,FEM1A,BICC1,NOP53,TRIM33,MYCBP2,SMARCA4,PTK7,LOC131184745,HERPUD1,PITPNM3,UBE3A,CELSR2,CELSR3,IGF1R,TFAP2A,AUTS2,DACT2,DACT1,PABPN1,SPOCK3,SLIT2,TBX18,FGFRL1,PRKCB,LRPAP1,FLRT1,ADAMTSL2,ASH1L,CEP63,SYNJ2BP,SALL1,THOC5,HIC1,RTN4R,NBEA,PHACTR4,ADAMTS7,ASXL1,RPS6KA6,SLC35C1…	0.202596
Biological process	regulation of BMP signaling pathway	GO:0030510	8	0.0156542	1.6014	23	146	1348	13703	GATA6,SKI,NUMA1,TRIM33,MYCBP2,EXT1,GRIK3,MSX1,UBE3A,UBE2O,SMOC1,SOSTDC1,HOXA13,LOC131186218,HOXA1,SOX11,DKK1,LOC131199876,NOTCH1,IRX1,SKOR2,GDF6,SPNS2,	0.206253
Biological process	positive regulation of cellular respiration	GO:1901857	8	0.0158534	3.1767	5	16	1348	13703	NOP53,PPRC1,MYOG,MYC,CHCHD4,	0.208584
Biological process	ecdysone receptor signaling pathway	GO:0035076	10	0.0158534	3.1767	5	16	1348	13703	KMT2D,SETD2,BPTF,TP53INP1,PRMT5,	0.208584
Biological process	negative regulation of miRNA transcription	GO:1902894	11	0.0158534	3.1767	5	16	1348	13703	GATA6,SRF,NFATC3,YY1,SOX9,	0.208584
Biological process	obsolete histone H3-K9 methylation	GO:0051567	0	0.0158534	3.1767	5	16	1348	13703	PRDM8,SETD2,SETDB1,BEND3,ARID4B,	0.208584
Biological process	enamel mineralization	GO:0070166	7	0.0158534	3.1767	5	16	1348	13703	TBX1,FOXO1,LOC131203156,STIM1,FAM20C,	0.208584
Biological process	cellular response to testosterone stimulus	GO:0071394	7	0.0158534	3.1767	5	16	1348	13703	IGF1R,AR,SIRT1,NPM1,MYC,	0.208584
Biological process	ventral spinal cord interneuron fate commitment	GO:0060579	6	0.0158534	3.1767	5	16	1348	13703	ASCL1,DBX1,NKX6-1,SOX1,DMRT3,	0.208584
Biological process	circadian sleep/wake cycle, sleep	GO:0050802	7	0.0159101	1.91523	13	69	1348	13703	HTR7,CLOCK,KCNB1,HTR1A,LOC131202029,SIK3,LOC131194437,HSP90AB1,KCNAB3,KCTD2,HCN4,HCN3,HCN2,	0.207295
Biological process	smooth muscle cell differentiation	GO:0051145	6	0.0159101	1.91523	13	69	1348	13703	GATA6,SRF,SMARCA4,LOC131184745,TBX18,NFATC3,SIRT1,NTF3,FOXO4,FOXF1,ANKRD17,NOTCH1,SOX9,	0.207295
Biological process	chondrocyte differentiation	GO:0002062	5	0.0163234	1.71007	18	107	1348	13703	SCX,NKX3-2,MEX3C,ADAMTS7,HOXA11,SCUBE2,COL11A2,ZNF219,MAF,CCN3,NPPC,BMP6,GLG1,SOX9,RUNX2,GDF6,LTBP3,BPNT2,	0.212091
Biological process	obsolete chromatin organization involved in regulation of transcription	GO:0034401	0	0.0163703	2.54136	7	28	1348	13703	MEPCE,ATRX,LMNB2,TLK1,ZMYND8,RSF1,KDM1A,	0.212406
Biological process	subpallium development	GO:0021544	4	0.0163703	2.54136	7	28	1348	13703	DLX2,SHANK3,ASCL1,HTT,GSX2,FOXP2,FOXP1,	0.212406
Biological process	positive regulation of transcription initiation by RNA polymerase II	GO:0060261	12	0.0163703	2.54136	7	28	1348	13703	SRF,TBP,HNF1A,PAXIP1,TAF2,TAF1,LOC131199460,	0.212406
Biological process	response to ether	GO:0045472	5	0.0163703	2.54136	7	28	1348	13703	LARP1,HNRNPD,LOC131202029,LOC131194437,GRIN2B,SIRT1,FOXP1,	0.212406
Biological process	obsolete chromatin organization involved in negative regulation of transcription	GO:0097549	0	0.0163703	2.54136	7	28	1348	13703	MEPCE,ATRX,LMNB2,TLK1,ZMYND8,RSF1,KDM1A,	0.212406
Biological process	circadian regulation of gene expression	GO:0032922	9	0.0164	1.9675	12	62	1348	13703	CLOCK,CREBBP,BHLHE41,RAI1,HNRNPU,SIRT1,RORA,GFPT1,EP300,LOC131184528,ZFHX3,PRMT5,	0.21133
Biological process	androgen receptor signaling pathway	GO:0030521	10	0.0164	1.9675	12	62	1348	13703	MED12,SMARCA4,UBE3A,AR,SIRT1,FOXP1,EP300,TAF1,MED1,TGFB1I1,LOC131188341,ARID1A,	0.21133
Biological process	gland development	GO:0048732	5	0.0165218	1.23904	93	763	1348	13703	ISL2,GATA6,MED12,LOC131203064,PTF1A,SMO,ONECUT2,HAND2,ITGA9,SRF,TBX1,TBX3,CRKL,BSX,SMARCA4,LOC131184745,MSX1,UBE3A,OTP,IGF1R,POU3F2,ZIC3,SLIT2,SCRIB,NFATC3,HNRNPD,PHF2,ASH1L,ASCL1,SALL1,PGR,CEBPB,ASXL1,ROBO1,SOSTDC1,KDM1A,HOXA13,DIAPH2,BRWD3,SIX4,LOC131186218,AR,AGAP2,CADM1,LOC131198234,GSX1,ADCYAP1,LRP5,HNF1A,LOC131192566,LOC131204653,ZNF703,FOXF1,ID4,NR5A1,FOXC1,FOXB1,NPM1,FOXA2,LOC131184528,DE…	0.212317
Biological process	heterochromatin organization	GO:0070828	8	0.016703	2.1178	10	48	1348	13703	MEPCE,ATRX,HP1BP3,LMNB2,TLK1,TNRC18,RSF1,KDM1A,HTT,BAHCC1,	0.214351
Biological process	tooth mineralization	GO:0034505	6	0.0168169	2.77239	6	22	1348	13703	TBX1,TFAP2A,FOXO1,LOC131203156,STIM1,FAM20C,	0.215518
Biological process	protein hydroxylation	GO:0018126	6	0.0168169	2.77239	6	22	1348	13703	EGLN1,P4HA3,P3H2,P3H3,VIPAS39,HIF1AN,	0.215518
Biological process	ventral spinal cord interneuron differentiation	GO:0021514	7	0.0168169	2.77239	6	22	1348	13703	ASCL1,DBX1,NOTCH1,NKX6-1,SOX1,DMRT3,	0.215518
Biological process	DNA methylation-dependent heterochromatin formation	GO:0006346	13	0.0168169	2.77239	6	22	1348	13703	SMARCA4,SETDB1,KDM1A,SIRT1,RCOR3,DNMT3B,	0.215518
Biological process	terminal region determination	GO:0007362	5	0.0168169	2.77239	6	22	1348	13703	ISL2,CIC,BRAF,BRD3,BRD2,BRDT,	0.215518
Biological process	anterior/posterior pattern specification, imaginal disc	GO:0007448	6	0.0168169	2.77239	6	22	1348	13703	SMO,HOXC9,HOXD9,EN2,EN1,PTCH1,	0.215518
Biological process	transdifferentiation	GO:0060290	5	0.0168169	2.77239	6	22	1348	13703	SETD1B,SETD1A,SALL1,MYOG,INSM1,SOX9,	0.215518
Biological process	negative regulation of synapse organization	GO:1905809	7	0.0169221	1.7679	16	92	1348	13703	NRF1,ITGA9,LOC131187392,MYCBP2,UBE3A,ADAMTS9,STRIP1,NGEF,GRIN2B,ANAPC2,WASL,PPP1R9B,FZD9,NEUROD2,ABL2,WAS,	0.214812
Biological process	cellular response to light stimulus	GO:0071482	7	0.016933	1.60892	22	139	1348	13703	NOC2L,CREBBP,PITPNM3,ERCC5,PRKCB,LOC131186790,TRPM1,KDM1A,GUCY1A2,SIRT1,YY1,TP53INP1,N4BP1,NPM1,EP300,RPGR,TAF1,MYC,TBL1X,HCN4,HCN3,HCN2,	0.21466
Biological process	RNA-templated DNA biosynthetic process	GO:0006278	8	0.0170544	1.84826	14	77	1348	13703	NAF1,HNRNPA1,FBXO4,TENT4B,HNRNPU,SMG7,SMG5,SMG6,RFC1,HSP90AB1,LOC131184528,TEP1,TNKS,WRAP53,	0.215907
Biological process	cardiac septum morphogenesis	GO:0060411	4	0.0170544	1.84826	14	77	1348	13703	GATA6,EGLN1,SMO,TBX1,TBX3,SLIT2,FGFRL1,NSD2,ROBO1,CHD7,RBM15,SOX11,NOTCH1,SOX4,	0.215907
Biological process	regulation of phosphoprotein phosphatase activity	GO:0043666	10	0.0174597	1.72812	17	100	1348	13703	PPP6R2,CABIN1,PPP1R2,PHACTR3,PHACTR4,PPP2R5D,MPRIP,IKBKB,HTT,HSP90AB1,PPP1R1B,PPP1R9B,VCAN,PAWR,IGFBP3,NUAK1,TSC1,	0.220443
Biological process	regulation of signal transduction	GO:0009966	6	0.0176443	1.10068	348	3214	1348	13703	NOC2L,BCR,CLOCK,URI1,GATA6,CREBBP,STRN,SHB,MED12,PXDN,RAPGEF1,NUP62CL,SNX25,ZSWIM2,EGLN1,WTIP,SKI,MAP3K9,KMT5A,CTNNBIP1,SMO,KMT2D,KHDRBS1,DLX2,NRF1,NUMA1,ONECUT2,PPP6R1,PPP6R2,ATRX,ADORA2B,HAND2,SMCR8,LOC131187392,ZNRF3,IGF2BP3,TBX1,FEM1A,BICC1,NOP53,TRIM33,CRKL,FBXO4,TRIM24,ADGRA3,MYCBP2,C5H10orf71,SMARCA4,MED13L,EXT1,PTK7,IGSF9B,LOC131184745,GRIK3,HERPUD1,AKAP13,GAB2,PITPNM3,MSX1,MYO9A,ETAA1,HD…	0.219816
Biological process	genital disc development	GO:0035215	6	0.017835	1.88787	13	70	1348	13703	MED29,MAP3K9,PTK7,MSX1,TFAP2A,LOC131204273,HOXC9,HOXD9,EN2,EN1,DACH1,NOTCH1,PTCH1,	0.221897
Biological process	embryonic viscerocranium morphogenesis	GO:0048703	5	0.0181291	2.32353	8	35	1348	13703	LOC131184274,MED12,DLX2,DLX3,HAND2,TBX1,LOC131184348,SPNS2,	0.225257
Biological process	embryonic heart tube development	GO:0035050	6	0.0181973	1.57976	23	148	1348	13703	LOC131184274,ISL2,WTIP,SMO,HAND2,SRF,TBX1,TBX3,LOC131184745,LOC131184348,ZIC3,SLIT2,SLC8A1,ROBO1,FOXC1,SOX18,MED1,LOC131199876,NKX2-3,TAL1,NOTCH1,SPNS2,PKD2,	0.225805
Biological process	regulation of transmembrane receptor protein serine/threonine kinase signaling pathway	GO:0090092	7	0.0182015	1.40586	39	282	1348	13703	GATA6,SNX25,SKI,NUMA1,ONECUT2,TRIM33,MYCBP2,EXT1,GRIK3,MSX1,UBE3A,UBE2O,ZIC2,DACT2,ADAMTSL2,SYNJ2BP,SMOC1,VASN,SOSTDC1,HOXA13,LOC131186218,SIRT1,HSP90AB1,FURIN,CCN3,ZNF703,BMP6,HOXA1,SOX11,DKK1,LOC131199876,GLG1,TGFB1I1,NOTCH1,IRX1,SKOR2,GDF6,SPNS2,LTBP1,	0.22556
Biological process	negative regulation of multicellular organismal process	GO:0051241	5	0.0183105	1.16296	166	1451	1348	13703	ISM1,HTR7,LOC131184274,LOC131184279,BCR,ISL2,GATA6,RNF216,CREBBP,MED12,MED22,PXDN,SKI,SMO,DLX2,NRF1,NKX3-2,ADORA2B,HAND2,TNFRSF21,ITGA9,SRF,LOC131187392,SMARCC1,SMARCC2,MYCBP2,SMARCA4,LOC131184745,UBE3A,IGF1R,IL4R,BHLHE23,RAI1,LOC131184348,OLIG2,SLIT2,HS3ST6,TBX18,LOC131196306,XYLT1,LRPAP1,NFATC3,SETD2,CIT,ADCY2,LOC131185011,ASCL1,SYNJ2BP,SALL1,GTF2I,THOC2,THOC5,RTN4R,ADAMTS9,ADAMTS7,PLEKHG5,SKIC…	0.22661
Biological process	retina morphogenesis in camera-type eye	GO:0060042	4	0.0186338	1.74889	16	93	1348	13703	PTF1A,BHLHE22,BHLHE23,TFAP2A,NECTIN3,CASZ1,TRPM1,LRP5,VSX1,LOC131184109,RPGR,IRX5,INSM1,SOX2,SOX9,GDF6,	0.230308
Biological process	regulation of intracellular protein transport	GO:0033157	9	0.0189005	1.42395	36	257	1348	13703	NUP62CL,KCNB1,SMO,LOC131187392,IGF1R,ZIC1,LOC131199640,PRKD1,NUP88,SETD2,CEP131,THOC2,THOC5,SEC16A,RPS6KA6,SIK3,LOC131185968,LOC131186218,RUFY3,EDEM1,SIRT1,HSP90AB1,LOC131191241,ANK3,NDEL1,DERL2,EP300,CHD1,MED1,CDH1,ABL2,RANGAP1,PDE2A,ANP32B,INSRR,CHCHD4,	0.233297
Biological process	regulation of protein binding	GO:0043393	5	0.0189303	1.4401	34	240	1348	13703	CTNNBIP1,TFIP11,LOC131187392,HERPUD1,CRTAC1,DACT1,TDG,LRPAP1,GAS8,PPP1R2,LOC131189015,KDM1A,TICAM1,ATXN2,BDNF,HSP90AB1,SYMPK,EP300,MMP9,TAF1,MYC,HOXA3,DKK1,LOC131199876,LFNG,GTF2F1,ABL2,NES,PLCL2,APP,PACS1,MAPRE3,STK3,PKD1,	0.233358
Biological process	eye-antennal disc development	GO:0035214	6	0.0189649	1.82456	14	78	1348	13703	SMO,ZIC2,ZIC1,ZIC5,SALL1,LOC131204653,BARHL1,BARHL2,DACH1,NOTCH1,LOC131201017,ARX,MYH11,PTCH1,	0.233477
Biological process	regulation of DNA damage response, signal transduction by p53 class mediator	GO:0043516	9	0.0189737	2.17831	9	42	1348	13703	KMT5A,LOC131187392,MSX1,HIC1,KDM1A,SIRT1,NPM1,ABL2,PRMT5,	0.23328
Biological process	regulation of animal organ formation	GO:0003156	7	0.0191922	2.07458	10	49	1348	13703	HAND2,TBX1,LOC131184745,ROBO1,HOXA11,AR,DKK1,HOXC9,HOXD9,NOTCH1,	0.235657
Biological process	regulation of megakaryocyte differentiation	GO:0045652	9	0.0191922	2.07458	10	49	1348	13703	KMT2D,KMT2C,KMT2B,SETD1A,TNRC6A,GP1BA,KDM1A,EP300,HMGB1,RBM15,	0.235657
Biological process	positive regulation of cell cycle	GO:0045787	6	0.0192666	1.3139	57	441	1348	13703	CDCA5,MEPCE,GATA6,CREBBP,LARP7,NUP62CL,NUMA1,ATRX,TBX3,TOPAZ1,MSX1,TFAP4,LOC131203948,IGF1R,UBE2C,LMNB2,HNRNPU,SMC6,CSPP1,HCFC1,CIT,ASCL1,THOC5,LOC131202029,HOXA13,MYOG,FOXO4,ATXN2,HSP90AB1,LRP5,CCNK,RCC2,NPM1,EP300,LOC131184528,DDX3X,HMGB1,RXFP3,MYC,MED1,FZD9,LFNG,TAL1,POU4F1,ANKRD17,NOTCH1,EIF4G3,INSM1,APP,SOX4,CDT1,ANP32B,MAPRE3,PKD2,PKD1,POLDIP2,USP19,	0.235953
Biological process	regulation of mitotic cell cycle	GO:0007346	6	0.0193438	1.23097	93	768	1348	13703	CDCA5,MEPCE,CREBBP,LARP7,NUP62CL,SMO,BLM,FBXO31,NUMA1,ATRX,NOP53,SMARCC1,SMARCC2,SMARCA4,LOC131189197,PABPC4,LOC131191034,TFAP4,LOC131203948,IGF1R,UBE2C,LMNB2,DACT1,HNRNPU,SCRIB,HCFC1,SEH1L,WDR62,LOC131186790,BTG4,CIT,GAS1,CEP63,USO1,ASCL1,CEP135,LOC131204247,FANCI,LOC131202029,TOP2B,PURA,PDPN,HOXA13,EME1,CLSPN,SAE1,GIGYF2,PRKAR2B,SIRT1,IK,FOXO4,ATXN2,E4F1,STK26,PRCC,LRP5,DONSON,HASPIN,RCC2,INTS3…	0.23659
Biological process	regulation of chromatin binding	GO:0035561	5	0.0197958	2.45372	7	29	1348	13703	MEPCE,LARP7,TDG,KDM1A,BRWD3,WAPL,CDT1,	0.241803
Biological process	adult chitin-containing cuticle pigmentation	GO:0048085	5	0.0197958	2.45372	7	29	1348	13703	DENND5B,MEOX2,LOC131203408,NR4A2,ARID1A,ARID1B,RGS12,	0.241803
Biological process	growth	GO:0040007	2	0.0198031	1.15225	180	1588	1348	13703	LOC131184274,ISL2,URI1,GATA6,LOC131193192,LARP7,MED12,EGLN1,WTIP,ATN1,KMT5B,MAP3K9,SMO,KMT2D,KMT2C,BOD1L1,NRF1,FUS,IGSF10,ATRX,ATRN,ITGA9,SRF,LOC131187392,IGF2BP3,SMARCC1,SMARCC2,ADGRA3,MYCBP2,SDC3,SMARCA4,PTK7,LOC131184745,SYN2,MSX1,UBE3A,CELSR2,CELSR3,IGF1R,POU3F2,RAI1,SYT2,AUTS2,LOC131184348,PLEC,SLIT2,ERCC5,PRKCB,HCFC1,MAP1A,FLRT1,MEX3C,LOC131189820,LOC131186790,LOC131204273,CIC,ASH1L,AEBP2,G…	0.241263
Biological process	circadian sleep/wake cycle process	GO:0022410	6	0.0199307	1.86128	13	71	1348	13703	HTR7,CLOCK,KCNB1,HTR1A,LOC131202029,SIK3,LOC131194437,HSP90AB1,KCNAB3,KCTD2,HCN4,HCN3,HCN2,	0.242503
Biological process	telomere maintenance via telomerase	GO:0007004	10	0.0199307	1.86128	13	71	1348	13703	NAF1,HNRNPA1,FBXO4,TENT4B,HNRNPU,SMG7,SMG5,SMG6,RFC1,HSP90AB1,LOC131184528,TNKS,WRAP53,	0.242503
Biological process	regulation of organelle organization	GO:0033043	6	0.0203314	1.16115	163	1427	1348	13703	NOC2L,CDCA5,CREBBP,LOC131193192,STRN,BAZ1A,NUP62CL,SKI,KMT5A,KMT2D,KMT2B,HTR1A,NUMA1,ATRX,MSL1,NAF1,SMCR8,LOC131187392,HNRNPA1,UBQLN4,CRKL,FBXO4,ATXN7L1,LIMCH1,CFDP1,MYCBP2,GRIK5,LOC131189197,AKAP13,PABPC4,LOC131191034,MSX1,LOC131203948,IGF1R,LOC131198937,TBC1D12,SYT2,AUTS2,UBE2C,TENT4B,LMNB2,SHANK3,PLEC,SLIT2,HNRNPU,SCRIB,MAP1A,PRKD1,SETD1A,LOC131186790,PHF2,SMG1,PHF23,SMG5,SMG6,TAF7L,ASH1L,CIT,…	0.246739
Biological process	glial cell differentiation	GO:0010001	5	0.0204208	1.40869	37	267	1348	13703	MED12,SKI,NAB2,SMO,DLX2,TNFRSF21,LOC131187392,EGR2,SMARCA4,MSX1,PRDM8,POU3F2,TFAP2A,OLIG2,ASCL1,FGF5,SALL1,GPR37L1,CASZ1,MYCN,NTF3,GSX2,ID4,FOXA2,SOX11,TAL1,NOTCH1,ABL2,NKX6-1,APP,SOX2,SOX9,SOX4,CDT1,PRMT5,SPNS2,RGS12,	0.247504
Biological process	obsolete endonucleolytic cleavage involved in rRNA processing	GO:0000478	0	0.0206788	2.98983	5	17	1348	13703	TSR1,KRI1,NPM1,RBM19,BMS1,	0.250307
Biological process	neural plate development	GO:0001840	6	0.0206788	2.98983	5	17	1348	13703	LOC131184279,LOC131184020,HTT,NOTCH1,PTCH1,	0.250307
Biological process	regulation of circadian sleep/wake cycle	GO:0042749	6	0.0208004	1.90602	12	64	1348	13703	HTR7,CLOCK,KCNB1,HTR1A,LOC131202029,LOC131194437,HSP90AB1,KCNAB3,KCTD2,HCN4,HCN3,HCN2,	0.251131
Biological process	positive regulation of viral transcription	GO:0050434	6	0.0209059	2.65185	6	23	1348	13703	SMARCA4,TFAP4,RSF1,EP300,CHD1,NOTCH1,	0.25208
Biological process	cellular response to ecdysone	GO:0071390	7	0.0209059	2.65185	6	23	1348	13703	KMT2D,SETD2,BPTF,TP53INP1,LOC131199460,PRMT5,	0.25208
Biological process	nucleolar large rRNA transcription by RNA polymerase I	GO:0042790	10	0.0209059	2.65185	6	23	1348	13703	NOP53,SMARCA4,DEDD,UBTF,POU4F1,PWP1,	0.25208
Biological process	sympathetic nervous system development	GO:0048485	5	0.0209059	2.65185	6	23	1348	13703	HAND2,TFAP2A,ASCL1,SOX11,INSM1,SOX4,	0.25208
Biological process	positive regulation of chondrocyte differentiation	GO:0032332	8	0.0209059	2.65185	6	23	1348	13703	HOXA11,ZNF219,BMP6,SOX9,RUNX2,GDF6,	0.25208
Biological process	vasculogenesis	GO:0001570	5	0.0209283	1.69424	17	102	1348	13703	SMO,SMARCA4,SETD2,HOXA13,RASA1,LOC131204156,EMP2,BRPF1,PAXIP1,FOXF1,SOX18,HOXC9,FZD4,HOXD4,TAL1,NOTCH1,HIF1AN,	0.250738
Biological process	cranial skeletal system development	GO:1904888	4	0.0209283	1.69424	17	102	1348	13703	LOC131184274,MED12,DLX2,DLX3,HAND2,TBX1,TFAP2A,LOC131184348,TBX15,SETD2,SIX4,PRRX2,LOC131184109,HOXA1,IRX5,RUNX2,SPNS2,	0.250738
Biological process	nephron tubule morphogenesis	GO:0072078	8	0.021033	1.80147	14	79	1348	13703	LOC131184279,GZF1,CTNNBIP1,SMO,SALL1,HOXA11,SIX4,LOC131184020,MYC,IRX1,SOX9,PTCH1,PKD2,PKD1,	0.251351
Biological process	cell fate commitment involved in formation of primary germ layer	GO:0060795	5	0.021033	1.80147	14	79	1348	13703	LOC131184274,GATA6,NKX3-2,LOC131184745,LOC131184348,ASH1L,HOXA11,MYF6,VSX1,EOMES,DKK1,NKX2-3,NOTCH1,SOX2,	0.251351
Biological process	obsolete regulation of response to DNA damage stimulus	GO:2001020	0	0.0210331	1.46617	30	208	1348	13703	KMT5A,BLM,TFIP11,LOC131187392,FBXO4,MYCBP2,MSX1,ETAA1,SETD2,SMG1,NSD2,THOC5,HIC1,TP53BP1,TOP2B,APBB1,KDM1A,SIRT1,PAXIP1,WAPL,BABAM1,NPM1,LOC131184528,HMGB1,SHLD1,MYC,RNF169,ABL2,PRMT5,LOC131194218,	0.250713
Biological process	regulation of dephosphorylation	GO:0035303	8	0.0210331	1.46617	30	208	1348	13703	URI1,PPP6R2,CSRNP3,CABIN1,ARFGEF3,SMG7,SMG5,SMG6,PPP1R2,PHACTR3,PHACTR4,MPHOSPH10,PPP2R5D,MPRIP,MTMR3,IKBKB,HTT,MFHAS1,HSP90AB1,PPP1R37,PPP1R35,SYMPK,WNK1,PPP1R1B,PPP1R9B,VCAN,PAWR,IGFBP3,NUAK1,TSC1,	0.250713
Biological process	positive regulation of cell development	GO:0010720	7	0.0211219	1.20295	111	938	1348	13703	HTR7,LOC131184279,LOC131193192,RAPGEF1,MAP3K9,FBXW8,CTNNBIP1,SMO,DLX2,FBXO31,TRIM71,SRF,LOC131187392,IGF2BP3,CRKL,SDC3,PTK7,OTP,CELSR2,CELSR3,IGF1R,IL4R,SYT2,TGIF2,OLIG2,SHANK3,PLEC,SLIT2,PRKD1,LOC131204273,LOC131186371,ASCL1,ADCY5,ZNF335,NPEPPS,SALL1,PLXNC1,ROBO1,FEZF2,FEZF1,APBB1,KDM1A,HOXA11,MYF6,LOC131186886,ZAR1,LOC131184020,CLDN5,RUFY3,IKBKB,MYOG,SIRT1,NTF3,GSX2,ADCYAP1,ANAPC2,FOXO6,ATXN2,L…	0.251134
Biological process	enzyme-linked receptor protein signaling pathway	GO:0007167	7	0.0214123	1.17519	140	1211	1348	13703	SCX,LOC131184274,BCR,ISL2,GATA6,MED12,RAPGEF1,NUP62CL,SNX25,SKI,TRIM71,NUMA1,ONECUT2,LOC131187392,HNRNPA1,TRIM33,CRKL,SMARCC1,MYCBP2,SMARCA4,EXT1,GRIK3,GAB2,MSX1,SORT1,UBE3A,IGF1R,TFAP2A,AUTS2,UBE2O,LOC131184348,ZIC2,ZIC1,DACT2,TGIF2,ZIC5,FGFRL1,PRKCB,PRKD1,FLRT1,HNRNPM,ADAMTSL2,SYNJ2BP,SMOC1,FGF5,VRK1,ADAMTS7,POLR1G,SIK3,SIK2,VASN,ROBO1,SOSTDC1,PPRC1,HOXA13,LIFR,EFNA3,PPP2R5D,RASA1,ZFYVE9,LOC131…	0.254264
Biological process	RNA processing	GO:0006396	4	0.0214312	1.21185	103	864	1348	13703	SF1,PRPF38B,TSR3,TSR1,CASC3,SRSF9,KHDRBS1,FUS,TRIM71,PPWD1,TFIP11,NAF1,IGF2BP3,HNRNPA1,CIZ1,SUGP1,PABPC4,PRPF40B,RPP30,SHQ1,USB1,TENT4A,TENT4B,SFSWAP,PABPN1,DQX1,HNRNPU,WDR62,HNRNPM,KRI1,SCAF4,SALL1,ZNF326,THOC2,THOC5,SNRPF,SNRNP25,SREK1,RPRD2,TCERG1,SRRM2,SRRM4,HTATSF1,CSTF1,MPHOSPH10,CWC25,RBMX2,MYCN,RBMS2,PAXBP1,RBFOX3,SNUPN,NKTR,UTP4,UTP3,IK,CELF6,ZNF638,PRCC,NOVA1,SCAF11,SYMPK,INTS3,ZFR,NPM1…	0.254167
Biological process	negative regulation of cell cycle process	GO:0010948	7	0.0214469	1.32051	53	408	1348	13703	CLOCK,CREBBP,KMT5A,SMO,BLM,FBXO31,ATRX,LOC131187392,NOP53,FBXO4,SMARCC1,SMARCC2,SMARCA4,ETAA1,TFAP4,DACT1,CEP63,THOC5,FANCI,TP53BP1,SETDB1,TOP2B,PURA,EME1,CLSPN,GIGYF2,IK,FOXO4,ATXN2,HSP90AB1,PRCC,DONSON,CCNK,HASPIN,INTS3,WAPL,BABAM1,DOT1L,NPM1,EP300,LOC131184528,CHD3,EED,SOX11,FZD9,DGKZ,MAD1L1,TNKS,ABL2,SOX4,CDT1,SUZ12,PKD2,	0.254032
Biological process	negative regulation of post-embryonic development	GO:0048581	7	0.0215048	1.96175	11	57	1348	13703	MED12,SMARCC1,SMARCC2,IGF1R,SETD2,SETDB1,FURIN,LOC131204653,CHD3,NOTCH1,INSRR,	0.254396
Biological process	response to growth factor	GO:0070848	4	0.0215182	1.2169	99	827	1348	13703	SCX,URI1,GATA6,CREBBP,KCNC2,RAPGEF1,SNX25,SKI,TRIM71,NUMA1,ONECUT2,HNRNPA1,TBX1,TRIM33,CRKL,MYCBP2,EXT1,GRIK3,MSX1,SORT1,UBE3A,IGF1R,UBE2O,ZIC2,ZIC1,SLIT2,ZIC5,FGFRL1,PRKCB,PRKD1,FLRT1,HNRNPM,ADAMTSL2,GAS1,ASCL1,SMOC1,FGF5,VRK1,ADAMTS7,VASN,ROBO1,SOSTDC1,HOXA13,RASA1,ZFYVE9,LOC131186218,CLDN5,GRIN2B,HRG,MYOG,SIRT1,BDNF,HSP90AB1,FURIN,FCHO1,ZNF703,FOXF1,FOXC1,LOC131203767,LOC131192172,CALCB,LOC131…	0.254234
Biological process	positive regulation of nervous system development	GO:0051962	7	0.0218763	1.22459	93	772	1348	13703	HTR7,LOC131184279,SYNDIG1,LOC131193192,RAPGEF1,MAP3K9,FBXW8,SMO,DLX2,FUS,FBXO31,SRF,LOC131187392,IGF2BP3,CRKL,ADGRB2,MYCBP2,PTK7,OTP,CELSR2,CELSR3,IGF1R,SYT2,TGIF2,OLIG2,SHANK3,PLEC,SLIT2,PRKD1,FLRT1,LOC131204273,LOC131186371,ASCL1,ZNF335,SALL1,PLXNC1,GPR37L1,ROBO1,FEZF2,FEZF1,APBB1,KDM1A,LOC131186886,LOC131184020,RUFY3,IKBKB,SIRT1,NTF3,GSX2,ADCYAP1,ANAPC2,FOXO6,BDNF,FURIN,ARIH1,NDEL1,FOXD3,DBNL,…	0.258141
Biological process	regulation of cell adhesion mediated by integrin	GO:0033628	6	0.0219665	2.12765	9	43	1348	13703	LOC131184274,TRIM71,PIEZO1,LOC131184348,NEXMIF,HRG,FERMT3,EPHA8,LOC131203767,	0.258879
Biological process	fibroblast migration	GO:0010761	6	0.0219665	2.12765	9	43	1348	13703	TMEM201,LOC131186790,SLC8A1,GNA12,SCHIP1,CCN3,RCC2,LOC131184528,BRAF,	0.258879
Biological process	calcium-dependent cell-cell adhesion via plasma membrane cell adhesion molecules	GO:0016339	6	0.0219665	2.12765	9	43	1348	13703	LOC131194095,ITGA9,CELSR2,CELSR3,CDH22,CDH23,DCHS2,CDH1,LOC131195527,	0.258879
Biological process	embryonic digestive tract development	GO:0048566	6	0.0222056	1.83542	13	72	1348	13703	SCRIB,ASH1L,ASCL1,SALL1,FOXF2,FOXF1,WASL,CHD3,SOX11,NKX2-3,WASF2,SOX9,WAS,	0.260714
Biological process	DNA damage checkpoint signaling	GO:0000077	11	0.0222988	1.5344	24	159	1348	13703	CLOCK,KMT5A,BLM,FBXO31,LOC131187392,NOP53,FBXO4,ETAA1,CEP63,THOC5,FANCI,TP53BP1,EME1,CLSPN,GIGYF2,FOXO4,DONSON,BABAM1,DOT1L,EP300,LOC131184528,DGKZ,ABL2,SOX4,	0.261482
Biological process	embryonic placenta development	GO:0001892	6	0.0224513	1.71207	16	95	1348	13703	EGLN1,FBXW8,SETD2,SLC8A1,CEBPB,HS6ST1,KRT8,LOC131189015,FOXD3,NCOA6,EOMES,MED1,ERF,STK3,PKD2,PKD1,	0.262941
Biological process	blood vessel development	GO:0001568	4	0.0226722	1.23896	83	681	1348	13703	ISM1,LOC131184274,ISL2,GATA6,EGLN1,FBXW8,SMO,DLX3,ADORA2B,HAND2,SRF,TBX1,TBX4,TBX3,CRKL,SMARCA4,PTK7,LOC131184745,LOC131184348,SLIT2,PRKCB,PRKD1,MTDH,NFATC3,SETD2,SYNJ2BP,ADM2,GTF2I,KAT6A,ADAMTS9,HS6ST1,MEOX2,ROBO1,HOXA13,EFNA3,RASA1,MYLK,HRG,LOC131204156,EMP2,SIRT1,PROKR1,RORA,FOXO4,FOXO1,BRPF1,HSP90AB1,LRP5,PRRX2,CCN3,PAXIP1,FOXF1,NCOA6,FOXC1,LOC131184528,CHD7,HMGB1,RBM15,MMP9,SOX18,HOXA3,HOXA1…	0.265197
Biological process	neural retina development	GO:0003407	4	0.0230818	1.64845	18	111	1348	13703	PTF1A,DLX2,NRF1,SMARCA4,BHLHE22,BHLHE23,TFAP2A,CASZ1,TRPM1,VSX1,LOC131184109,ATP2B1,POU4F2,NEUROD1,IRX5,INSM1,SOX9,GDF6,	0.269652
Biological process	mesonephric epithelium development	GO:0072163	7	0.0230818	1.64845	18	111	1348	13703	LOC131184274,GZF1,CTNNBIP1,SMO,LOC131184348,SLIT2,SALL1,HOXA11,SIX4,BDNF,FOXC1,VCAN,MYC,SOX9,LMX1B,PTCH1,PKD2,PKD1,	0.269652
Biological process	mesonephric tubule development	GO:0072164	8	0.0230818	1.64845	18	111	1348	13703	LOC131184274,GZF1,CTNNBIP1,SMO,LOC131184348,SLIT2,SALL1,HOXA11,SIX4,BDNF,FOXC1,VCAN,MYC,SOX9,LMX1B,PTCH1,PKD2,PKD1,	0.269652
Biological process	RNA polymerase II preinitiation complex assembly	GO:0051123	9	0.0236915	2.37193	7	30	1348	13703	TBP,TAF7L,HMGB1,TAF2,TAF1,DACH2,DACH1,	0.275744
Biological process	cytoplasmic sequestering of protein	GO:0051220	5	0.0236915	2.37193	7	30	1348	13703	GET4,GOPC,CREB3,LOC131199876,NFKBIE,PKD2,PKD1,	0.275744
Biological process	dendrite guidance	GO:0070983	9	0.0236915	2.37193	7	30	1348	13703	ISL2,SMARCA4,ROBO1,SRCAP,POU4F1,POU4F2,EP400,	0.275744
Biological process	positive regulation of oocyte development	GO:0060282	9	0.0236915	2.37193	7	30	1348	13703	TRIM71,ADCY5,NPEPPS,ATXN2,LOC131190759,UNC13A,PDE3A,	0.275744
Biological process	regulation of heterochromatin formation	GO:0031445	9	0.0236915	2.37193	7	30	1348	13703	BAZ1A,PHF2,SETDB1,KDM1A,HTT,RCOR3,ATAD2B,	0.275744
Biological process	negative regulation of cell cycle phase transition	GO:1901988	8	0.0238652	1.37371	40	296	1348	13703	CLOCK,CREBBP,KMT5A,SMO,BLM,FBXO31,LOC131187392,NOP53,FBXO4,SMARCC1,SMARCC2,SMARCA4,ETAA1,DACT1,CEP63,THOC5,FANCI,TP53BP1,TOP2B,PURA,EME1,CLSPN,GIGYF2,IK,FOXO4,PRCC,DONSON,HASPIN,INTS3,BABAM1,DOT1L,EP300,LOC131184528,SOX11,DGKZ,MAD1L1,ABL2,SOX4,CDT1,PKD2,	0.276054
Biological process	vasculature development	GO:0001944	5	0.0242852	1.22832	87	720	1348	13703	ISM1,LOC131184274,ISL2,GATA6,EGLN1,FBXW8,SMO,DLX3,ADORA2B,HAND2,SRF,TBX1,TBX4,TBX3,CRKL,SMARCA4,PTK7,LOC131184745,LOC131184348,SLIT2,PRKCB,SCRIB,PRKD1,MTDH,NFATC3,SETD2,SYNJ2BP,ADM2,GTF2I,KAT6A,ADAMTS9,HS6ST1,MEOX2,ROBO1,PDPN,HOXA13,EFNA3,RASA1,MYLK,HRG,LOC131204156,EMP2,SIRT1,PROKR1,RORA,FOXO4,FOXO1,BRPF1,HSP90AB1,LRP5,PRRX2,CCN3,PAXIP1,FOXF1,NCOA6,FOXC1,CALCB,LOC131184528,CHD7,HMGB1,RBM15,MMP9,…	0.278849
Biological process	positive regulation of cellular component organization	GO:0051130	6	0.0244272	1.15055	170	1502	1348	13703	HTR7,LOC131184274,BCR,CDCA5,SYNDIG1,LOC131193192,RAPGEF1,NUP62CL,MAP3K9,FBXW8,MINPP1,KMT2D,FUS,HTR1A,FBXO31,NUMA1,ATRX,NAF1,SMCR8,SRF,LOC131187392,IGF2BP3,HNRNPA1,CRKL,FBXO4,PIEZO1,ATXN7L1,LIMCH1,ADGRB2,MYCBP2,SDC3,PTK7,MSX1,LOC131203948,CELSR2,CELSR3,IGF1R,IL4R,SYT2,AUTS2,UBE2C,LOC131184348,LMNB2,TBP,SHANK3,PLEC,SLIT2,ERCC5,HNRNPU,PRKCB,PRKD1,FLRT1,MEX3B,LOC131204273,LOC131186371,LOC131188537,SY…	0.280136
Biological process	regulation of egg-laying behavior	GO:0046662	6	0.0246682	1.81028	13	73	1348	13703	SMARCC1,SMARCC2,KCNN2,ASCL1,NPEPPS,NOS1AP,TMED7,LOC131190759,WASL,UNC13A,WASF2,PDE2A,WAS,	0.274836
Biological process	endothelium development	GO:0003158	6	0.0248237	1.56966	21	136	1348	13703	LOC131184274,RAPGEF1,LOC131184745,POU3F2,LOC131184348,PDPN,HOXA13,KDM6B,CLDN5,IKBKB,LOC131204156,FOXP1,VEZF1,BMP6,SOX18,HOXB5,TAL1,CDH5,NOTCH1,PDE2A,RGS12,	0.276241
Biological process	regulation of mRNA splicing, via spliceosome	GO:0048024	10	0.0248237	1.56966	21	136	1348	13703	SRSF9,KHDRBS1,HNRNPA1,CIZ1,SFSWAP,HNRNPU,SALL1,SREK1,SRRM4,RBFOX3,IK,CELF6,NOVA1,NPM1,KHSRP,RBM15,LOC131199460,PUF60,SRPK1,RBM15B,LMNTD2,	0.276241
Biological process	neural tube closure	GO:0001843	6	0.0248991	1.66166	17	104	1348	13703	MED12,SKI,TRIM71,LOC131187392,PTK7,TFAP2A,ZIC2,ZIC5,SCRIB,SETD2,SALL1,PHACTR4,DEAF1,ABL2,TSC1,PTCH1,ARID1A,	0.276425
Biological process	mesodermal cell fate commitment	GO:0001710	6	0.0249683	1.99322	10	51	1348	13703	LOC131184274,NKX3-2,LOC131184745,LOC131184348,HOXA11,MYF6,VSX1,DKK1,NKX2-3,NOTCH1,	0.276865
Biological process	chaeta morphogenesis	GO:0008407	5	0.0249683	1.99322	10	51	1348	13703	ISL2,HS3ST6,LOC131185011,ASCL1,BARHL1,BARHL2,WASL,TCF12,NOTCH1,WAS,	0.276865
Biological process	negative regulation of protein localization to nucleus	GO:1900181	8	0.0249683	1.99322	10	51	1348	13703	FBXO4,IGF1R,PRKD1,RPS6KA6,SIK3,SIRT1,MFHAS1,APP,PDE2A,INSRR,	0.276865
Biological process	positive regulation of DNA-templated transcription, elongation	GO:0032786	11	0.0249734	2.19793	8	37	1348	13703	HAND2,ERCC6,THOC5,SKIC8,BRD3,BRD2,BRDT,ALYREF,	0.275943
Biological process	positive regulation of DNA-templated transcription initiation	GO:2000144	11	0.0249734	2.19793	8	37	1348	13703	SRF,TBP,CEBPB,HNF1A,PAXIP1,TAF2,TAF1,LOC131199460,	0.275943
Biological process	central nervous system projection neuron axonogenesis	GO:0021952	11	0.0249734	2.19793	8	37	1348	13703	MYCBP2,PRDM8,BHLHE22,SLIT2,KIFBP,EN2,EN1,NR4A2,	0.275943
Biological process	neuromuscular junction development	GO:0007528	7	0.0250541	1.36908	40	297	1348	13703	BOD1L1,NRF1,FUS,NRDC,ITGA9,LOC131187392,IGF2BP3,MYCBP2,SYN2,UBE3A,IGF1R,MAP1A,LOC131189820,LOC131186790,NBEA,RPS6KA6,STRIP1,COLQ,SIX4,PPP2R5D,IK,ANAPC2,LOC131190759,FURIN,ANK3,WASL,DBNL,GPC4,DOK7,BMP6,CHD7,UNC13A,FZD9,ABI1,ABL2,APP,CCKAR,INSRR,WAS,SPNS2,	0.275859
Biological process	regulation of osteoblast differentiation	GO:0045667	6	0.0250907	1.60953	19	120	1348	13703	SKI,CTNNBIP1,HAND2,PRKD1,SMOC1,CEBPB,SCUBE2,LRP5,ID4,NPPC,BMP6,SOX11,JUND,NOTCH1,SOX2,RUNX2,FAM20C,PTCH1,TMEM119,	0.275939
Biological process	negative regulation of nematode larval development	GO:0061064	8	0.0252829	2.07929	9	44	1348	13703	MED12,SMARCC1,SMARCC2,IGF1R,SETD2,SETDB1,FURIN,CHD3,INSRR,	0.277727
Biological process	locomotory behavior	GO:0007626	4	0.0255194	1.28405	60	475	1348	13703	CLOCK,CREBBP,STRN,KCNB1,FUS,LOC131187392,LOC131183865,BSX,MYCBP2,IGSF9B,MSX1,CACNA1A,TFAP2A,SYT2,AUTS2,LMNB2,GRM1,ZIC1,SHANK3,ADCY5,LOC131202029,NOS1AP,RPS6KA6,LOC131194437,FEZF2,CDH23,RBMS1,RBMS2,GIGYF2,PRKAR2B,HTT,GBX1,ATXN2,NOVA1,PPP1R1B,FOXA2,EP300,NPHP1,NPHP4,ZFHX3,CHD7,FZD4,HOXD9,EN1,TAL1,HOXD10,POU4F1,POU4F2,ABL2,APP,CCKAR,PRMT5,MAPRE3,DMRT3,TSC1,LMX1B,NR4A2,HCN4,HCN3,HCN2,	0.279997
Biological process	negative regulation of neuron differentiation	GO:0045665	7	0.0255479	1.37959	38	280	1348	13703	LOC131184279,ISL2,PXDN,DLX2,LOC131187392,MYCBP2,UBE3A,OLIG2,SLIT2,XYLT1,CIT,ASCL1,THOC2,RTN4R,PLEKHG5,RPS6KA6,GPR37L1,CASZ1,FEZF2,APBB1,LOC131184020,RUFY3,NGEF,MBP,ID4,FOXA2,MED1,LFNG,POU4F2,NOTCH1,ABL2,APP,SOX2,SOX3,SOX9,INPP5J,BCL11A,TSC1,	0.279983
Biological process	B cell apoptotic process	GO:0001783	8	0.0256183	2.54136	6	24	1348	13703	NOC2L,TNFRSF21,LOC131198234,FOXP1,MYC,IRS2,	0.280426
Biological process	cellular response to interferon-beta	GO:0035458	7	0.0256183	2.54136	6	24	1348	13703	LOC131204375,LOC131204376,LOC131204372,LOC131204153,LOC131204119,DDX41,	0.280426
Biological process	negative regulation of vulval development	GO:0040027	9	0.0256183	2.54136	6	24	1348	13703	MED12,SMARCC1,SMARCC2,SETD2,SETDB1,CHD3,	0.280426
Biological process	R3/R4 cell fate commitment	GO:0007464	9	0.0256183	2.54136	6	24	1348	13703	CREBBP,CELSR2,CELSR3,LOC131189820,EP300,NOTCH1,	0.280426
Biological process	courtship behavior	GO:0007619	6	0.0256714	1.75699	14	81	1348	13703	HTR1A,SYN2,TFAP2A,LOC131202029,LOC131194437,RBMS1,RBMS2,AR,FOXP2,FOXP1,LOC131199462,SPNS2,ARID3A,ARID3B,	0.279702
Biological process	modification-dependent macromolecule catabolic process	GO:0043632	5	0.0257525	1.25521	71	575	1348	13703	CLOCK,RNF216,RNF217,GID4,LTN1,FBXW8,FBXO11,FBXO42,FBXO33,FBXO31,ZNRF1,ZNRF3,UBQLN4,FEM1A,NOP53,FBXO4,SMARCC1,FBXO2,HERPUD1,RNF144A,UBE3A,UBE2Z,UBE2C,TENT4A,TENT4B,MAN1B1,MAP1A,ECRG4,AUP1,UBR4,CCDC47,LOC131187273,LONP1,LONRF3,GNA12,LOC131186218,EDEM1,ABTB2,ABTB3,LOC131197799,SIRT1,PSMA3,ANAPC4,ANAPC2,HSP90AB1,RAD23B,N4BP1,ARIH1,DERL2,TMUB1,KLHL42,LOC131184528,UBE2R2,TAF1,LOC131197223,LOC131187403,…	0.28026
Biological process	intracellular receptor signaling pathway	GO:0030522	7	0.0259553	1.34912	43	324	1348	13703	CLOCK,MED12,PTF1A,KMT2D,TBX1,NOP53,TRIM24,SMARCA4,UBE3A,NR3C2,SETD2,TAF7L,PGR,LOC131202088,ASXL1,BPTF,AR,SIRT1,RORA,LOC131204119,TICAM1,FOXP1,BDNF,TP53INP1,NCOA6,NR5A1,FOXC1,EP300,LOC131184528,TAB3,HMGB1,TAF1,MED1,TGFB1I1,POU4F2,LOC131188341,ANKRD17,GLMP,CNOT1,PRMT5,LOC131194218,NR4A2,ARID1A,	0.28214
Biological process	circulatory system development	GO:0072359	5	0.0262697	1.16776	139	1210	1348	13703	SCX,ISM1,LOC131184274,ISL2,GATA6,LARP7,MED12,EGLN1,WTIP,FBXW8,SMO,DLX3,NKX3-2,ADORA2B,HAND2,ITGA9,SRF,LOC131187392,TBX1,TBX4,TBX3,BICC1,ODAD4,CRKL,SMARCA4,PTK7,LOC131184745,AKAP13,MSX1,IGF1R,CACNA1D,TFAP2A,LOC131184348,ZIC3,SLIT2,TBX18,HNRNPU,FGFRL1,PRKCB,SCRIB,PRKD1,MTDH,NFATC3,LOC131195259,SETD2,ASCL1,ADCY5,NSD2,SYNJ2BP,ADM2,SLC8A1,SALL1,GTF2I,KAT6A,ADAMTS9,ASXL1,HS6ST1,MEOX2,ROBO1,PDPN,SORBS2,…	0.285227
Biological process	preganglionic parasympathetic fiber development	GO:0021783	5	0.0263697	2.82373	5	18	1348	13703	SMO,TBX1,EGR2,TFAP2A,HOXA1,	0.285982
Biological process	regulation of monocyte chemotaxis	GO:0090025	9	0.0263697	2.82373	5	18	1348	13703	SLIT2,CCN3,HMGB1,CREB3,APP,	0.285982
Biological process	cardioblast cell fate commitment	GO:0042684	6	0.0263697	2.82373	5	18	1348	13703	ROBO1,HOXC9,NKX2-3,HOXD9,NOTCH1,	0.285982
Biological process	retinal rod cell differentiation	GO:0060221	9	0.0263697	2.82373	5	18	1348	13703	BHLHE23,CASZ1,TRPM1,INSM1,SOX9,	0.285982
Biological process	exocrine pancreas development	GO:0031017	6	0.0263697	2.82373	5	18	1348	13703	ISL2,PTF1A,IGF1R,NOTCH1,SART3,	0.285982
Biological process	embryonic ectodermal digestive tract morphogenesis	GO:0048613	5	0.0263697	2.82373	5	18	1348	13703	FOXF1,WASL,NKX2-3,WASF2,WAS,	0.285982
Biological process	regulation of neuron differentiation	GO:0045664	6	0.0264414	1.19036	113	965	1348	13703	HTR7,LOC131184279,ISL2,LOC131193192,LOC131203064,PXDN,RAPGEF1,UNCX,ATN1,MAP3K9,FBXW8,TBR1,DLX2,FBXO31,SRF,LOC131187392,IGF2BP3,MYCBP2,PTK7,IGSF9B,PABPC4,UBE3A,CELSR2,CELSR3,IGF1R,POU3F2,CACNA1A,TFAP2A,SYT2,TGIF2,OLIG2,SHANK3,PLEC,SLIT2,XYLT1,PRKD1,LOC131204273,CIT,LOC131186371,ASCL1,SALL1,PLXNC1,THOC2,RTN4R,PLEKHG5,RPS6KA6,GPR37L1,CASZ1,ROBO1,FEZF2,FEZF1,APBB1,KDM1A,MYCN,EFNA3,BRWD3,LOC131186886,…	0.284784
Biological process	cell junction organization	GO:0034330	5	0.026529	1.19338	110	937	1348	13703	SYNDIG1,CREBBP,STRN,RAPGEF1,LOC131194095,UNCX,BOD1L1,NRF1,FUS,NRDC,HTR1A,ITGA9,SRF,LOC131187392,IGF2BP3,HNRNPA1,LIMCH1,ADGRB2,MYCBP2,FBF1,EXT1,PCLO,SYN2,MYO9A,UBE3A,CELSR2,CELSR3,IGF1R,CACNA1A,DACT1,SHANK3,PLEC,SCRIB,MAP1A,MTDH,FLRT1,LOC131189820,LOC131195259,LOC131186790,SMG1,SMG6,IL10RA,NBEA,ADAMTS9,NECTIN3,RPS6KA6,STRIP1,COLQ,DOCK10,SHISA6,SIX4,PPP2R5D,LOC131186218,CLDN5,NGEF,CADM1,GRIN2B,HRG,…	0.2854
Biological process	molting cycle process	GO:0022404	3	0.0266996	1.5582	21	137	1348	13703	SMO,KMT2D,NUMA1,DENND5B,MEOX2,SOSTDC1,LOC131203408,NOM1,EDA,SOX18,DKK1,LOC131184362,LOC131203156,NOTCH1,APP,SOX9,LOC131195527,NR4A2,ARID1A,ARID1B,RGS12,	0.286906
Biological process	regulation of regulated secretory pathway	GO:1903305	9	0.0269559	1.57604	20	129	1348	13703	BCR,KCNB1,ADORA2B,GRIK5,GAB2,IL4R,CACNA1A,SYT2,LOC131188537,CBARP,LOC131194414,LOC131190759,SNX4,FOXF1,NPPC,UNC13A,ABR,BRAF,NOTCH1,NFAT5,	0.289329
Biological process	odontogenesis	GO:0042476	5	0.0269559	1.57604	20	129	1348	13703	GATA6,SMO,DLX2,DLX3,HAND2,TBX1,MSX1,TFAP2A,PRKCB,SOSTDC1,FOXO1,FOXC1,EDA,NKX2-3,RSPO2,LOC131203156,STIM1,RUNX2,FAM20C,DMRT3,	0.289329
Biological process	tube closure	GO:0060606	5	0.0270856	1.64583	17	105	1348	13703	MED12,SKI,TRIM71,LOC131187392,PTK7,TFAP2A,ZIC2,ZIC5,SCRIB,SETD2,SALL1,PHACTR4,DEAF1,ABL2,TSC1,PTCH1,ARID1A,	0.290057
Biological process	synapse organization	GO:0050808	6	0.0270967	1.23404	80	659	1348	13703	SYNDIG1,CREBBP,LOC131194095,UNCX,BOD1L1,NRF1,FUS,NRDC,HTR1A,ITGA9,LOC131187392,IGF2BP3,ADGRB2,MYCBP2,EXT1,PCLO,SYN2,UBE3A,CELSR2,CELSR3,IGF1R,CACNA1A,DACT1,SHANK3,MAP1A,FLRT1,LOC131189820,LOC131186790,SMG1,SMG6,IL10RA,NBEA,ADAMTS9,RPS6KA6,STRIP1,COLQ,DOCK10,SHISA6,SIX4,PPP2R5D,NGEF,CADM1,GRIN2B,LRRC4,IK,ANAPC2,ATXN2,LOC131190759,BDNF,FURIN,ANK3,PCDH17,WASL,DBNL,GPC4,EP300,DOK7,BMP6,CHD7,PPP1R9B,U…	0.289845
Biological process	nephron epithelium development	GO:0072009	7	0.0271201	1.59622	19	121	1348	13703	LOC131184274,LOC131184279,GZF1,CTNNBIP1,SMO,POU3F3,LOC131184348,SALL1,HOXA11,SIX4,LOC131184020,FOXC1,MYC,NOTCH1,IRX1,SOX9,PTCH1,PKD2,PKD1,	0.274153
Biological process	mesonephros development	GO:0001823	6	0.0271716	1.61927	18	113	1348	13703	LOC131184274,GZF1,CTNNBIP1,SMO,LOC131184348,SLIT2,SALL1,HOXA11,SIX4,BDNF,FOXC1,VCAN,MYC,SOX9,LMX1B,PTCH1,PKD2,PKD1,	0.274377
Biological process	regulation of protein import	GO:1904589	9	0.0271716	1.61927	18	113	1348	13703	NUP62CL,SMO,IGF1R,ZIC1,LOC131199640,PRKD1,HNRNPM,RPS6KA6,SIK3,SIRT1,HSP90AB1,LOC131191241,EP300,MED1,CDH1,APP,PDE2A,INSRR,	0.274377
Biological process	eye-antennal disc morphogenesis	GO:0007455	6	0.027259	1.89525	11	59	1348	13703	SMO,ZIC2,ZIC1,ZIC5,BARHL1,BARHL2,NOTCH1,LOC131201017,ARX,MYH11,PTCH1,	0.274669
Biological process	negative regulation of intracellular protein transport	GO:0090317	10	0.027259	1.89525	11	59	1348	13703	IGF1R,PRKD1,NUP88,CEP131,RPS6KA6,SIK3,LOC131191241,DERL2,RANGAP1,PDE2A,INSRR,	0.274669
Biological process	positive regulation of neural precursor cell proliferation	GO:2000179	7	0.0273265	1.78582	13	74	1348	13703	SMO,OTP,ASCL1,ZNF335,GPR37L1,KDM1A,VSX1,FZD9,NOTCH1,NES,DMRTA2,INSM1,SOX2,	0.274759
Biological process	inner ear development	GO:0048839	4	0.0280089	1.41432	32	230	1348	13703	BCR,DLX3,DLX6,TBX1,ODAD4,PTK7,TFAP2A,ZIC1,TBX18,SCRIB,GAS8,TPRN,HOXA13,MYCN,CDH23,SIX4,MAF,BDNF,PRRX2,CHD7,ATOH1,HOXA1,ABR,PLPPR4,CDH1,NOTCH1,NEUROD1,SOX2,SOX3,SOX9,OTOF,ANP32B,	0.281319
Biological process	cellular response to gonadotropin stimulus	GO:0071371	6	0.0280834	2.29542	7	31	1348	13703	GATA6,PGR,AR,EPHA8,PAWR,NOTCH1,LOC131188370,	0.281765
Biological process	negative regulation of multicellular organism growth	GO:0040015	7	0.0280834	2.29542	7	31	1348	13703	IGF1R,RAI1,ADCY2,ATXN2,FOXA2,INSRR,PTCH1,	0.281765
Biological process	thyroid gland development	GO:0030878	6	0.0280834	2.29542	7	31	1348	13703	HAND2,SRF,TBX1,HOXA3,BRAF,HOXD3,TAL1,	0.281765
Biological process	embryonic axis specification	GO:0000578	5	0.0281492	1.43175	30	213	1348	13703	ISL2,CASC3,TBX3,SYT2,ZIC3,HNRNPM,CIC,NPEPPS,PPP2R5D,RBSN,LOC131198691,TUBGCP4,HSP90AB1,KSR1,CXXC4,FOXA2,BMP6,BRAF,HOXD8,FMN2,BRD3,BRD2,BRDT,NOTCH1,LOC131199460,SPIRE2,LLGL1,PRMT5,PTCH1,RGS12,	0.281522
Biological process	regulation of cell cycle phase transition	GO:1901987	7	0.0282168	1.26339	65	523	1348	13703	CLOCK,CDCA5,MEPCE,CREBBP,LARP7,KMT5A,SMO,BLM,FBXO31,LOC131187392,NOP53,TOPAZ1,FBXO4,SMARCC1,SMARCC2,SMARCA4,ETAA1,TFAP4,LOC131203948,UBE2C,DACT1,CEP63,USO1,CEP135,THOC5,FANCI,LOC131202029,TP53BP1,TOP2B,PURA,PDPN,EME1,CLSPN,GIGYF2,PRKAR2B,IK,FOXO4,PRCC,DONSON,HASPIN,PAXIP1,RCC2,INTS3,BABAM1,DOT1L,NPM1,EP300,LOC131184528,DDX3X,CHD1,PPP1R9B,TAF1,SOX11,DGKZ,MAD1L1,ANKRD17,NOTCH1,ABL2,INSM1,APP,SOX4,C…	0.281898
Biological process	nephron epithelium morphogenesis	GO:0072088	6	0.0282559	1.73556	14	82	1348	13703	LOC131184279,GZF1,CTNNBIP1,SMO,SALL1,HOXA11,SIX4,LOC131184020,MYC,IRX1,SOX9,PTCH1,PKD2,PKD1,	0.281988
Biological process	cellular response to growth factor stimulus	GO:0071363	5	0.0283242	1.20956	94	790	1348	13703	SCX,URI1,GATA6,CREBBP,RAPGEF1,SNX25,SKI,TRIM71,NUMA1,ONECUT2,HNRNPA1,TBX1,TRIM33,CRKL,MYCBP2,EXT1,GRIK3,MSX1,SORT1,UBE3A,IGF1R,UBE2O,ZIC2,ZIC1,SLIT2,ZIC5,FGFRL1,PRKCB,PRKD1,FLRT1,HNRNPM,ADAMTSL2,GAS1,SMOC1,FGF5,VRK1,ADAMTS7,VASN,ROBO1,SOSTDC1,HOXA13,RASA1,ZFYVE9,LOC131186218,CLDN5,GRIN2B,HRG,MYOG,SIRT1,BDNF,HSP90AB1,FURIN,FCHO1,ZNF703,FOXF1,FOXC1,LOC131203767,LOC131192172,CALCB,LOC131184528,BMP6,…	0.282369
Biological process	multicellular organism growth	GO:0035264	4	0.0285628	1.36238	39	291	1348	13703	ATN1,KMT5B,SMO,KMT2C,ATRX,ATRN,LOC131187392,SMARCC1,SMARCC2,IGF1R,POU3F2,RAI1,ERCC5,ASH1L,ADCY2,HS6ST1,SIK3,EIF2S2,AR,GIGYF2,LOC131204156,ATXN2,CNNM2,ANK3,FOXA2,NPPC,TMX1,CHD7,TAF10,BRAF,EN1,ERP29,ABL2,OPA1,APP,PDE2A,INSRR,SELENOM,PTCH1,	0.284445
Biological process	positive regulation of neuron differentiation	GO:0045666	7	0.0286468	1.25058	70	569	1348	13703	HTR7,LOC131184279,LOC131193192,RAPGEF1,MAP3K9,FBXW8,DLX2,FBXO31,SRF,LOC131187392,IGF2BP3,PTK7,CELSR2,CELSR3,IGF1R,SYT2,TGIF2,SHANK3,PLEC,SLIT2,PRKD1,LOC131204273,LOC131186371,ASCL1,SALL1,PLXNC1,ROBO1,FEZF2,FEZF1,APBB1,KDM1A,LOC131186886,LOC131184020,RUFY3,IKBKB,SIRT1,ADCYAP1,ANAPC2,FOXO6,BDNF,FURIN,NDEL1,LOC131195627,FOXA2,EP300,BMP6,HMGB1,SCARF1,ATOH1,UNC13A,SOX11,DKK1,FZD4,BRAF,HOXD3,TCF12,POU4…	0.28498
Biological process	limbic system development	GO:0021761	5	0.0286812	1.54691	21	138	1348	13703	NEFH,TBR1,SMO,DLX2,SRF,TBX3,OTP,IGF1R,POU3F2,FEZF2,KDM6B,GRIN2B,GSX1,ID4,FOXB1,PPP1R9B,MYC,PHLPP1,NEUROD1,SOX3,TSC1,	0.285019
Biological process	cellular response to organic cyclic compound	GO:0071407	5	0.028719	1.22215	85	707	1348	13703	HTR7,CLOCK,URI1,LARP1,LOC131193192,MED12,NEFH,RAPGEF1,SMO,KMT2D,BLM,HTR1A,TRIM71,HAND2,TRIM24,SMARCA4,AKAP13,UBE3A,NR3C2,IGF1R,HNRNPU,HNRNPD,SETD2,TAF7L,ADCY2,ADCY5,SLC8A1,PGR,LOC131202088,LOC131202029,CEBPB,TOP2B,LOC131194437,BPTF,GNA12,AR,GRIN2B,MYOG,SIRT1,HTT,RORA,FOXP1,ADCYAP1,FOXO1,BDNF,HSP90AB1,TP53INP1,PAQR7,ZNF703,FOXF1,NCOA6,NR5A1,NPM1,EP300,PPP1R9B,SSTR3,ATP2B1,TAF1,MYC,MED1,TGFB1I1,PAW…	0.285093
Biological process	negative regulation of intracellular transport	GO:0032387	7	0.0288775	1.69424	15	90	1348	13703	IGF1R,NUP153,PRKD1,NUP88,CEP131,RPS6KA6,SIK3,LOC131191241,FOXF1,DERL2,BRAF,RANGAP1,NFAT5,PDE2A,INSRR,	0.286364
Biological process	mechanosensory behavior	GO:0007638	4	0.0289389	2.03309	9	45	1348	13703	LOC131187392,IGSF9B,SHANK3,HTT,IK,FOXP2,POU4F1,POU4F2,ABL2,	0.286669
Biological process	cardioblast differentiation	GO:0010002	6	0.0289389	2.03309	9	45	1348	13703	GATA6,HAND2,SRF,ROBO1,EOMES,HOXC9,NKX2-3,HOXD9,NOTCH1,	0.286669
Biological process	Wnt signaling pathway, planar cell polarity pathway	GO:0060071	9	0.0289629	1.82067	12	67	1348	13703	MED12,LOC131187392,ZNRF3,ADGRA3,PTK7,CELSR2,CELSR3,DACT1,GPC4,DKK1,FZD4,ABL2,	0.286302
Biological process	regulation of mesoderm development	GO:2000380	5	0.0289952	2.14009	8	38	1348	13703	LOC131184745,ZIC2,SALL1,RPS6KA6,MYF6,VSX1,DKK1,NOTCH1,	0.28632
Biological process	muscle cell fate commitment	GO:0042693	5	0.0289952	2.14009	8	38	1348	13703	ISL2,LOC131203064,TBX1,TBX3,SCUBE2,MYF6,MYOG,NOTCH1,	0.28632
Biological process	cGMP metabolic process	GO:0046068	10	0.0289952	2.14009	8	38	1348	13703	ADCY9,ADCY2,ADCY5,GUCY1A2,RORA,NPPC,NPR2,PDE2A,	0.28632
Biological process	axon midline choice point recognition	GO:0016199	6	0.0289952	2.14009	8	38	1348	13703	LOC131187392,IGSF9B,PLEC,SLIT2,ROBO1,EIF2S2,ABL2,APP,	0.28632
Biological process	DNA-templated DNA replication	GO:0006261	8	0.0291212	1.49675	24	163	1348	13703	BAZ1A,BLM,BOD1L1,ATRX,LOC131191034,ETAA1,POLD3,POLD2,MCM7,RFC1,CHTF8,PURB,PURA,EME1,CDK2AP1,DONSON,NPM1,FOXA2,HMGB1,LRWD1,DACH1,CDT1,ALYREF,POLE,	0.286358
Biological process	regulation of cellular component organization	GO:0051128	5	0.0291704	1.09607	317	2940	1348	13703	NOC2L,HTR7,LOC131184274,BCR,URI1,CDCA5,SYNDIG1,CREBBP,LOC131193192,STRN,LOC131203064,BAZ1A,PXDN,RAPGEF1,NUP62CL,EGLN1,UNCX,WTIP,SKI,MAP3K9,KMT5A,FBXW8,CTNNBIP1,TBR1,MINPP1,KMT2D,KMT2B,NRF1,FUS,HTR1A,FBXO31,NUMA1,ATRX,TFIP11,MSL1,NAF1,SMCR8,ITGA9,SRF,LOC131187392,IGF2BP3,HNRNPA1,UBQLN4,NOP53,CRKL,FBXO4,PIEZO1,ATXN7L1,LIMCH1,CFDP1,ADGRB2,MYCBP2,SDC3,SMARCA4,PTK7,IGSF9B,GRIK5,LOC131189197,AKAP13,PAB…	0.286542
Biological process	regulation of vulval development	GO:0040028	5	0.0292477	1.65966	16	98	1348	13703	MED12,KMT2D,SMARCC1,SMARCC2,PABPC4,SETD2,NBEA,SETDB1,CHSY3,KSR1,CNNM2,SLC30A1,CHD3,BRD3,BRD2,BRDT,	0.287001
Biological process	germ-line stem cell population maintenance	GO:0030718	5	0.0294125	1.6303	17	106	1348	13703	CREBBP,HNRNPA1,SMOC1,VRK1,KAT6B,KAT6A,COPS6,LOC131204653,BMP6,DDX3X,SRCAP,LFNG,NOTCH1,LOC131199460,PWP1,EP400,USP42,	0.288317
Biological process	germ cell development	GO:0007281	5	0.0296837	1.17293	126	1092	1348	13703	CREBBP,MED15,NUP62CL,WTIP,MSI1,CASC3,MAP3K9,DGAT1,SMO,KMT2D,KMT2B,TRIM71,ITGA9,LOC131187392,HNRNPA1,EIF3B,CRKL,TOPAZ1,SMARCA4,RANBP10,PABPC4,LOC131203948,SYT2,ZMYND15,LMNB2,SEH1L,PHC2,LOC131189820,HNRNPM,LOC131186790,LOC131204273,CIC,ASH1L,AEBP2,ADCY5,NPEPPS,CEP135,VRK1,THOC2,UBR4,COPS6,PURA,KDM1A,NANOS3,SIX5,PPP2R5D,ZAR1,LOC131186218,RBFOX3,EXOC6B,RBSN,PSMA3,LOC131198691,UBAP2,GOPC,MAF,ATXN2,LOC…	0.290671
Biological process	positive regulation of cell cycle process	GO:0090068	7	0.0297304	1.33674	43	327	1348	13703	CDCA5,MEPCE,GATA6,CREBBP,LARP7,NUP62CL,NUMA1,ATRX,TOPAZ1,MSX1,LOC131203948,IGF1R,UBE2C,LMNB2,HNRNPU,SMC6,CSPP1,CIT,THOC5,LOC131202029,HOXA13,MYOG,FOXO4,ATXN2,LRP5,RCC2,NPM1,EP300,LOC131184528,DDX3X,RXFP3,MED1,POU4F1,ANKRD17,NOTCH1,EIF4G3,INSM1,APP,SOX4,CDT1,ANP32B,PKD2,USP19,	0.290825
Biological process	cellular process	GO:0009987	2	0.029875	1.00773	1326	13376	1348	13703	SCX,NOC2L,ALKBH2,HTR7,PWWP2A,SUPT20H,MNX1,PKNOX2,LOC131184274,LOC131184279,BCR,ISL2,CLOCK,SF1,URI1,CDCA5,MEPCE,GATA6,BAZ2B,LARP1,ADAMTS13,RNF216,RNF217,SYNDIG1,PRPF38B,CREBBP,LOC131193192,NCAPH2,LARP7,FAT2,STRN,MTMR10,KCNC2,BHLHE41,OSBPL11,SHB,MED15,HOXC10,MED12,MED11,LOC131186483,LOC131203064,DLGAP3,NEFH,CHST7,BAZ1A,BAZ1B,MED29,MED22,AGPS,PXDN,RAPGEF1,NUP62CL,CACUL1,ERGIC2,CHST2,TSR3,LOC13119409…	0.291935
Biological process	circadian sleep/wake cycle	GO:0042745	6	0.0301886	1.76201	13	75	1348	13703	HTR7,CLOCK,KCNB1,HTR1A,LOC131202029,SIK3,LOC131194437,HSP90AB1,KCNAB3,KCTD2,HCN4,HCN3,HCN2,	0.294692
Biological process	negative regulation of protein metabolic process	GO:0051248	7	0.0302028	1.16652	133	1159	1348	13703	NOC2L,MEPCE,LARP1,CREBBP,NUP62CL,SNX25,SKI,MSI1,KMT5A,SH3BP5L,TRIM71,PPP6R1,PPP6R2,SMCR8,IGF2BP3,RILP,FEM1A,BICC1,NOP53,CRKL,SMARCC1,MYCBP2,HERPUD1,OTUD6B,TFAP4,IGF1R,CABIN1,DACT1,PLEC,SPOCK3,SLIT2,MAP1A,FLRT1,MEX3D,MEX3C,MEX3B,LOC131186790,HNRNPD,TAF7L,ASH1L,GAS1,PPP1R2,DEDD,SYNJ2BP,RTN4R,PHACTR3,TNRC6A,LOC131192695,RPS6KA6,FAM43A,GP1BA,PURB,PURA,LOC131194414,SUSD4,APBB1,KDM1A,NANOS3,ZAR1,RASA1,…	0.294525
Biological process	metencephalon development	GO:0022037	4	0.0302721	1.52136	22	147	1348	13703	PTF1A,SMO,ATRN,LOC131187392,IGF1R,CACNA1A,SCRIB,HNRNPD,ASCL1,RORA,FOXP2,ATXN2,FOXC1,SSTR3,HOXA1,FZD4,EN1,NEUROD1,NEUROD2,ABL2,SKOR2,LMX1B,	0.294894
Biological process	morphogenesis of a branching structure	GO:0001763	4	0.0302825	1.35089	40	301	1348	13703	LOC131184274,GZF1,CTNNBIP1,SMO,DLX2,SRF,TBX1,TBX3,LOC131184348,LMNB2,PLEC,SLIT2,NUP88,NFATC3,SETD2,SALL1,PGR,HOXA13,HOXA11,MYCN,SIX4,AR,LRP5,FOXF1,FOXA2,LOC131184528,RBM15,MYC,MED1,BRAF,RSPO2,CDH1,NOTCH1,SOX2,SOX9,BCL11A,SPNS2,PTCH1,PKD2,PKD1,	0.294689
Biological process	regulation of double-strand break repair	GO:2000779	9	0.0305183	1.86366	11	60	1348	13703	BLM,TFIP11,SETD2,NSD2,TP53BP1,TOP2B,KDM1A,WAPL,LOC131184528,SHLD1,RNF169,	0.296675
Biological process	obsolete organic substance metabolic process	GO:0071704	0	0.0306653	1.0469	738	7166	1348	13703	SCX,ALKBH2,SUPT20H,LOC131184274,BCR,CLOCK,SF1,CDCA5,MEPCE,GATA6,ADAMTS15,LARP1,ADAMTS13,RNF216,RNF217,PRPF38B,CREBBP,LOC131193192,STRN,MTMR10,MED15,HOXC10,MED12,MED11,LOC131186483,LOC131203064,CHST7,BAZ1A,BAZ1B,AGPS,NUP62CL,CHST2,TSR3,SNX25,ADAM23,ZSWIM2,EGLN1,GID4,TSR1,PTF1A,LTN1,CASC3,KMT5B,MAP3K9,KMT5A,DGAT1,FBXW8,TBR1,FBXO11,MINPP1,GMNC,SRSF9,KMT2D,KHDRBS1,BLM,DLX2,DLX3,SMYD5,KMT2C,BOD1L1,KMT…	0.297796
Biological process	lens morphogenesis in camera-type eye	GO:0002089	4	0.0309867	2.4397	6	25	1348	13703	SKI,TFAP2A,NECTIN3,SOX11,SOX2,SOX1,	0.300607
Biological process	positive regulation of hippo signaling	GO:0035332	9	0.0309867	2.4397	6	25	1348	13703	LOC131186218,DCHS2,SCHIP1,WWC2,WWC3,SOX11,	0.300607
Biological process	negative regulation of leukocyte migration	GO:0002686	8	0.0309867	2.4397	6	25	1348	13703	BCR,SLIT2,DDT,CCN3,WASL,ABR,	0.300607
Biological process	cardiac ventricle morphogenesis	GO:0003208	5	0.0310266	1.71465	14	83	1348	13703	LOC131184274,HAND2,LOC131184745,LOC131184348,LOC131204156,DSP,FOXF1,FOXC1,CHD7,MED1,SOX11,POU4F1,NOTCH1,SOX4,	0.300062
Biological process	vulval development	GO:0040025	5	0.0310518	1.48762	24	164	1348	13703	MED12,KMT2D,ATRX,SMARCC1,SMARCC2,PABPC4,XYLT1,SETD2,NBEA,SETDB1,CHSY3,KSR1,CNNM2,FOXB1,SLC30A1,CHD3,RBM19,RAPH1,BRAF,BRD3,BRD2,TCF12,BRDT,SIN3B,	0.299997
Biological process	oogenesis	GO:0048477	6	0.0311533	1.19807	99	840	1348	13703	CREBBP,MED15,NUP62CL,WTIP,CASC3,MAP3K9,DGAT1,SMO,KMT2D,KMT2B,TRIM71,ITGA9,LOC131187392,HNRNPA1,EIF3B,CRKL,SMARCA4,RANBP10,PABPC4,LOC131203948,SYT2,SEH1L,PHC2,LOC131189820,HNRNPM,LOC131186790,LOC131204273,CIC,ASH1L,AEBP2,ADCY5,NPEPPS,VRK1,THOC2,KDM1A,NANOS3,PPP2R5D,ZAR1,LOC131186218,RBFOX3,EXOC6B,RBSN,PSMA3,LOC131198691,UBAP2,MAF,ATXN2,LOC131190759,STK26,TUBGCP4,HSP90AB1,DONSON,PAQR7,AATF,ARIH1,ND…	0.300668
Biological process	regulation of RNA splicing	GO:0043484	9	0.0314607	1.46023	26	181	1348	13703	SRSF9,KHDRBS1,HNRNPA1,CIZ1,USB1,SFSWAP,HNRNPU,SALL1,ZNF326,SREK1,SRRM4,HTATSF1,RBFOX3,IK,CELF6,NOVA1,NPM1,KHSRP,ERN2,RBM15,BRDT,LOC131199460,PUF60,SRPK1,RBM15B,LMNTD2,	0.303323
Biological process	cell cycle checkpoint signaling	GO:0000075	9	0.0317902	1.39195	33	241	1348	13703	CLOCK,CREBBP,KMT5A,BLM,FBXO31,LOC131187392,NOP53,FBXO4,ETAA1,CEP63,THOC5,FANCI,TP53BP1,TOP2B,PURA,EME1,CLSPN,GIGYF2,IK,FOXO4,PRCC,DONSON,INTS3,BABAM1,DOT1L,EP300,LOC131184528,SOX11,DGKZ,MAD1L1,ABL2,SOX4,CDT1,	0.306185
Biological process	positive regulation of embryonic development	GO:0040019	7	0.0321376	1.7939	12	68	1348	13703	SCX,MYF6,SIX4,AR,ATXN2,FOXA2,DDX3X,RBM19,PHLDB1,NOTCH1,SOX9,PDIA3,	0.309213
Biological process	molting cycle	GO:0042303	3	0.0324432	1.42414	29	207	1348	13703	CLOCK,FBXO11,SMO,KMT2D,NUMA1,DENND5B,MEOX2,SOSTDC1,LOC131203408,NOM1,RORA,TMX1,EDA,RBM19,SOX18,DKK1,LOC131184362,LOC131203156,NOTCH1,APP,SOX2,SOX9,LLGL1,LOC131195527,PTCH1,NR4A2,ARID1A,ARID1B,RGS12,	0.307734
Biological process	protein-DNA complex disassembly	GO:0032986	7	0.0329686	2.67511	5	19	1348	13703	SMARCC1,SMARCC2,SMARCA4,MYC,ARID1A,	0.312402
Biological process	regulation of Wnt signaling pathway, planar cell polarity pathway	GO:2000095	9	0.0329686	2.67511	5	19	1348	13703	LOC131187392,ADGRA3,DACT1,DKK1,ABL2,	0.312402
Biological process	obsolete ecdysone-mediated induction of salivary gland cell autophagic cell death	GO:0035072	0	0.0329686	2.67511	5	19	1348	13703	MED12,BRWD3,FOXA2,DDX3X,LLGL1,	0.312402
Biological process	induction of programmed cell death by ecdysone	GO:0035078	9	0.0329686	2.67511	5	19	1348	13703	MED12,BRWD3,FOXA2,DDX3X,LLGL1,	0.312402
Biological process	induction of programmed cell death by hormones	GO:0035081	8	0.0329686	2.67511	5	19	1348	13703	MED12,BRWD3,FOXA2,DDX3X,LLGL1,	0.312402
Biological process	nephron tubule formation	GO:0072079	7	0.0329686	2.67511	5	19	1348	13703	LOC131184279,SIX4,LOC131184020,IRX1,SOX9,	0.312402
Biological process	compartment pattern specification	GO:0007386	6	0.0329686	2.67511	5	19	1348	13703	LFNG,EN2,EN1,NOTCH1,MYH11,	0.312402
Biological process	ventral midline development	GO:0007418	4	0.0329686	2.67511	5	19	1348	13703	SMO,AEBP2,FOXA2,EN2,EN1,	0.312402
Biological process	induction of programmed cell death	GO:0012502	7	0.0329686	2.67511	5	19	1348	13703	MED12,BRWD3,FOXA2,DDX3X,LLGL1,	0.312402
Biological process	GABAergic neuron differentiation	GO:0097154	6	0.0329686	2.67511	5	19	1348	13703	DLX2,SHANK3,ASCL1,FEZF2,ARX,	0.312402
Biological process	embryonic ectodermal digestive tract development	GO:0048611	7	0.0329686	2.67511	5	19	1348	13703	FOXF1,WASL,NKX2-3,WASF2,WAS,	0.312402
Biological process	embryonic hindlimb morphogenesis	GO:0035116	7	0.0329952	2.22369	7	32	1348	13703	TBX3,SMARCA4,MSX1,CHD7,MED1,RSPO2,NOTCH1,	0.309219
Biological process	zygotic determination of anterior/posterior axis, embryo	GO:0007354	7	0.0329952	2.22369	7	32	1348	13703	ISL2,CIC,BMP6,BRAF,BRD3,BRD2,BRDT,	0.309219
Biological process	response to auditory stimulus	GO:0010996	5	0.0329952	2.22369	7	32	1348	13703	LOC131187392,SHANK3,HTT,FOXP2,BDNF,ABL2,OTOF,	0.309219
Biological process	negative regulation of fibroblast proliferation	GO:0048147	7	0.0329952	2.22369	7	32	1348	13703	SKI,FBXO4,TP53INP1,MMP9,MYC,PAWR,DACH1,	0.309219
Biological process	neural nucleus development	GO:0048857	4	0.0329952	2.22369	7	32	1348	13703	KCNC2,CACNA1A,SCRIB,ASCL1,FOXP2,HOXA1,ARX,	0.309219
Biological process	negative regulation of canonical Wnt signaling pathway	GO:0090090	9	0.0330778	1.47861	24	165	1348	13703	CREBBP,ZNRF3,BICC1,PTK7,LOC131184745,DACT1,SPOCK3,TBX18,SOSTDC1,AMER2,SHISA6,RBMS1,FOXO1,EP300,NPHP4,DKK1,CDH1,NOTCH1,SIN3B,APP,SOX2,SOX9,SIAH2,STK3,	0.308452
Biological process	obsolete organic substance biosynthetic process	GO:1901576	0	0.0332313	1.09258	319	2968	1348	13703	SCX,LOC131184274,CLOCK,GATA6,LARP1,CREBBP,MED15,HOXC10,MED12,LOC131203064,CHST7,BAZ1A,AGPS,NUP62CL,CHST2,PTF1A,DGAT1,TBR1,GMNC,BLM,DLX2,DLX3,BOD1L1,NRF1,FUS,ONECUT2,ONECUT3,LOC131203468,NKX3-2,EIF5B,ATRX,HAND2,PRPS2,SRF,MLLT1,IGF2BP3,TBX1,EIF3J,EIF3B,TOPAZ1,TRIM24,BSX,MOGS,ALG1,SDC3,GSPT1,EGR2,SMARCA4,MED13L,EXT1,LOC131192785,LOC131184745,CSRNP3,MRPS24,PABPC4,LOC131191034,PITPNM3,MGAT2,MSX1,ETAA1…	0.309576
Biological process	regulation of cartilage development	GO:0061035	6	0.0332621	1.73882	13	76	1348	13703	SCX,NKX3-2,ADAMTS7,HOXA11,ZNF219,MAF,BMP6,GLG1,SOX9,RUNX2,GDF6,SPNS2,LTBP3,	0.309555
Biological process	morphogenesis of a branching epithelium	GO:0061138	6	0.0337322	1.35784	37	277	1348	13703	LOC131184274,GZF1,CTNNBIP1,SMO,SRF,TBX1,TBX3,LOC131184348,LMNB2,PLEC,SLIT2,NUP88,NFATC3,SALL1,PGR,HOXA13,HOXA11,MYCN,SIX4,AR,LRP5,FOXF1,FOXA2,LOC131184528,RBM15,MYC,MED1,BRAF,RSPO2,CDH1,NOTCH1,SOX2,SOX9,SPNS2,PTCH1,PKD2,PKD1,	0.313619
Biological process	nephron morphogenesis	GO:0072028	4	0.03399	1.69424	14	84	1348	13703	LOC131184279,GZF1,CTNNBIP1,SMO,SALL1,HOXA11,SIX4,LOC131184020,MYC,IRX1,SOX9,PTCH1,PKD2,PKD1,	0.315703
Biological process	modification-dependent protein catabolic process	GO:0019941	7	0.0340192	1.24144	69	565	1348	13703	CLOCK,RNF216,RNF217,GID4,LTN1,FBXW8,FBXO11,FBXO42,FBXO33,FBXO31,ZNRF1,ZNRF3,UBQLN4,FEM1A,NOP53,FBXO4,SMARCC1,FBXO2,HERPUD1,RNF144A,UBE3A,UBE2Z,UBE2C,MAN1B1,MAP1A,ECRG4,AUP1,UBR4,CCDC47,LOC131187273,LONP1,LONRF3,GNA12,LOC131186218,EDEM1,ABTB2,ABTB3,LOC131197799,SIRT1,PSMA3,ANAPC4,ANAPC2,HSP90AB1,RAD23B,N4BP1,ARIH1,DERL2,TMUB1,KLHL42,LOC131184528,UBE2R2,TAF1,LOC131197223,LOC131187403,TGFB1I1,RNF19B…	0.315662
Biological process	glial cell proliferation	GO:0014009	4	0.0340461	1.83311	11	61	1348	13703	SKI,ADCYAP1,LOC131204653,WWC2,LOC131192172,WWC3,EDA,MYC,SOX11,NOTCH1,SOX4,	0.315599
Biological process	positive regulation of BMP signaling pathway	GO:0030513	9	0.0340461	1.83311	11	61	1348	13703	GATA6,NUMA1,EXT1,MSX1,UBE2O,SMOC1,LOC131186218,HOXA1,SOX11,NOTCH1,GDF6,	0.315599
Biological process	regulation of mRNA processing	GO:0050684	9	0.0343068	1.46055	25	174	1348	13703	SRSF9,KHDRBS1,HNRNPA1,CIZ1,SFSWAP,PABPN1,HNRNPU,SALL1,SREK1,SRRM4,RBFOX3,IK,CELF6,NOVA1,NPM1,KHSRP,RBM27,RBM15,LOC131188341,RNF40,LOC131199460,PUF60,SRPK1,RBM15B,LMNTD2,	0.317389
Biological process	adult locomotory behavior	GO:0008344	5	0.034428	1.437	27	191	1348	13703	FUS,LOC131187392,MYCBP2,IGSF9B,CACNA1A,TFAP2A,AUTS2,LMNB2,ZIC1,RBMS1,RBMS2,GIGYF2,GBX1,FOXA2,CHD7,HOXD9,EN1,HOXD10,POU4F1,POU4F2,ABL2,APP,CCKAR,MAPRE3,DMRT3,TSC1,NR4A2,	0.318196
Biological process	regulation of developmental growth	GO:0048638	5	0.03475	1.20819	87	732	1348	13703	LOC131184274,GATA6,LARP7,WTIP,KMT5B,MAP3K9,SMO,NRF1,FUS,ATRN,ITGA9,SRF,LOC131187392,SMARCC1,SMARCC2,MYCBP2,UBE3A,CELSR2,CELSR3,IGF1R,POU3F2,RAI1,SYT2,LOC131184348,PLEC,SLIT2,MAP1A,LOC131186790,LOC131204273,ASH1L,ADCY2,ASCL1,RTN4R,P2RX5,HS6ST1,LOC131189015,STRIP1,COLQ,EIF2S2,SIX4,LOC131186218,AR,RUFY3,SIRT1,UBAP2,FOXP1,ANAPC2,ATXN2,BDNF,FURIN,CNNM2,ANK3,BARHL2,WASL,NDEL1,DBNL,FOXC1,LOC131195627,GP…	0.320856
Biological process	negative regulation of cell population proliferation	GO:0008285	6	0.0348176	1.2038	90	760	1348	13703	SF1,STRN,MED12,MED22,NUP62CL,SKI,CTNNBIP1,ADORA2B,TNFRSF21,SRF,FBXO4,TRIM24,SMARCC1,SMARCC2,FBXO2,SMARCA4,CSRNP3,MSX1,TFAP4,TFAP2A,LMNB2,SLIT2,FGFRL1,BTG4,ECRG4,GAS8,SYNJ2BP,WDR13,LOC131204247,ADAMTS8,CEBPB,P3H2,P3H3,ROBO1,FEZF2,FEZF1,PDPN,SIX5,LOC131195361,MUC2,AR,HRG,MYOG,ADCYAP1,FOXO4,BDNF,HSP90AB1,PPM1D,TP53INP1,CCN3,WNK2,MNT,MARCHF7,NPM1,WWC2,NPPC,WWC3,LOC131184528,SSTR3,MMP9,MYC,MED1,SOX11,…	0.321164
Biological process	cell death	GO:0008219	3	0.0348547	1.11566	224	2041	1348	13703	SCX,NOC2L,LOC131184274,CLOCK,URI1,GATA6,CREBBP,LOC131193192,MED12,LOC131203064,NUP62CL,ZSWIM2,EGLN1,KCNB1,ATN1,MAP3K9,DGAT1,FBXO11,SMO,BLM,NKX3-2,ATRX,HAND2,TNFRSF21,LOC131187392,TBX1,TBX3,CD248,NOP53,CRKL,TOPAZ1,TRIM24,CFDP1,CERKL,MYCBP2,SMARCA4,CSRNP3,GRIK5,HERPUD1,AKAP13,TOX3,MSX1,SORT1,TFAP4,UBE2Z,IGF1R,POU3F3,SHQ1,CACNA1A,BHLHE23,TFAP2A,LOC131184348,PLEC,PABPN1,SLIT2,ERCC5,SCRIB,ADCY9,MAP1A,…	0.32119
Biological process	G1/S transition of mitotic cell cycle	GO:0000082	6	0.0349614	1.36043	36	269	1348	13703	MEPCE,CREBBP,LARP7,CACUL1,SMO,FBXO31,TRIM71,LOC131203468,CABLES1,SMARCC1,SMARCC2,GSPT1,SMARCA4,DACT1,POLE4,MCM7,LOC131202029,PDPN,GIGYF2,HASPIN,ID4,EP300,LOC131184528,DDX3X,TAF10,MYC,DGKZ,ANKRD17,NOTCH1,CDK8,SOX4,CDT1,ANP32B,PKD2,PKD1,POLE,	0.321857
Biological process	negative regulation of transmembrane receptor protein serine/threonine kinase signaling pathway	GO:0090101	8	0.0352942	1.514	21	141	1348	13703	SNX25,SKI,ONECUT2,TRIM33,MYCBP2,UBE3A,DACT2,ADAMTSL2,SYNJ2BP,VASN,SOSTDC1,SIRT1,CCN3,DKK1,GLG1,TGFB1I1,NOTCH1,IRX1,SKOR2,SPNS2,LTBP1,	0.324603
Biological process	negative regulation of neuron apoptotic process	GO:0043524	8	0.0354295	1.44427	26	183	1348	13703	SMO,TOX3,CACNA1A,TFAP2A,MAP1A,CEBPB,SIX4,RASA1,AGAP2,SIRT1,HTT,NTF3,BDNF,HSP90AB1,BARHL1,FOXB1,NPM1,FZD9,BRAF,EN2,EN1,POU4F1,NES,AMBRA1,TBL1X,NR4A2,	0.325528
Biological process	positive regulation of cation channel activity	GO:2001259	10	0.035554	1.7679	12	69	1348	13703	KCNC2,SHANK3,NOS1AP,LRRC38,IKBKB,HTT,LRRC26,ANK3,STIM1,STIM2,STAC3,PKD2,	0.326352
Biological process	regulation of myoblast differentiation	GO:0045661	6	0.035824	1.88249	10	54	1348	13703	TBX3,SOSTDC1,MYF6,MYOG,ZFHX3,HMGB1,IGFBP3,NOTCH1,HIF1AN,SOX9,	0.328509
Biological process	regulation of photoreceptor cell differentiation	GO:0046532	7	0.035824	1.88249	10	54	1348	13703	DLX2,PABPC4,RPS6KA6,CASZ1,BRWD3,BRAF,NOTCH1,NEUROD1,SOX9,SIAH2,	0.328509
Biological process	regulation of protein dephosphorylation	GO:0035304	9	0.0364908	1.54515	19	125	1348	13703	PPP6R2,CABIN1,PPP1R2,PHACTR3,PHACTR4,PPP2R5D,MPRIP,IKBKB,HTT,MFHAS1,HSP90AB1,SYMPK,PPP1R1B,PPP1R9B,VCAN,PAWR,IGFBP3,NUAK1,TSC1,	0.326953
Biological process	obsolete regulation of protein import into nucleus, translocation	GO:0033158	0	0.0370389	2.34587	6	26	1348	13703	SIRT1,HSP90AB1,LOC131191241,EP300,MED1,PDE2A,	0.331548
Biological process	maintenance of protein location in nucleus	GO:0051457	7	0.0370389	2.34587	6	26	1348	13703	HNRNPU,NUP88,LOC131191241,NR5A1,LOC131184528,RANGAP1,	0.331548
Biological process	ectodermal digestive tract development	GO:0007439	5	0.0370389	2.34587	6	26	1348	13703	FOXF1,WASL,FOXA2,NKX2-3,WASF2,WAS,	0.331548
Biological process	negative regulation of glial cell proliferation	GO:0060253	10	0.0370389	2.34587	6	26	1348	13703	SKI,ADCYAP1,WWC2,WWC3,SOX11,NOTCH1,	0.331548
Biological process	R3/R4 cell differentiation	GO:0048056	9	0.0370389	2.34587	6	26	1348	13703	CREBBP,CELSR2,CELSR3,LOC131189820,EP300,NOTCH1,	0.331548
Biological process	paraxial mesoderm development	GO:0048339	6	0.0370389	2.34587	6	26	1348	13703	LOC131184274,LOC131184348,HTT,HNF1A,VSX1,FOXC1,	0.331548
Biological process	primary neural tube formation	GO:0014020	7	0.0372846	1.58543	17	109	1348	13703	MED12,SKI,TRIM71,LOC131187392,PTK7,TFAP2A,ZIC2,ZIC5,SCRIB,SETD2,SALL1,PHACTR4,DEAF1,ABL2,TSC1,PTCH1,ARID1A,	0.331848
Biological process	positive regulation of circadian rhythm	GO:0042753	5	0.0373284	1.94657	9	47	1348	13703	KCNB1,LOC131202029,LOC131194437,RORA,KCNAB3,BMAL2,HCN4,HCN3,HCN2,	0.331922
Biological process	mushroom body development	GO:0016319	4	0.037459	1.61037	16	101	1348	13703	CELSR2,CELSR3,PLEC,KAT6B,KAT6A,NBEA,CASZ1,ROBO1,RASA1,RORA,LAP3,NR5A1,SSH2,DACH1,APP,FMNL1,	0.332768
Biological process	maintenance of protein location	GO:0045185	4	0.037732	1.50334	21	142	1348	13703	GRIK5,GET4,HNRNPU,NUP88,TNRC6A,DIAPH2,MPRIP,GOPC,LOC131191241,ANK3,NR5A1,LOC131184528,CREB3,LOC131199876,TGFB1I1,RANGAP1,LTBP1,MYH11,NFKBIE,PKD2,PKD1,	0.334876
Biological process	ubiquitin-dependent protein catabolic process	GO:0006511	8	0.03774	1.23658	68	559	1348	13703	CLOCK,RNF216,RNF217,GID4,LTN1,FBXW8,FBXO11,FBXO42,FBXO33,FBXO31,ZNRF1,ZNRF3,UBQLN4,FEM1A,NOP53,FBXO4,SMARCC1,FBXO2,HERPUD1,RNF144A,UBE3A,UBE2Z,UBE2C,MAN1B1,MAP1A,ECRG4,AUP1,UBR4,CCDC47,LOC131187273,LONRF3,GNA12,LOC131186218,EDEM1,ABTB2,ABTB3,LOC131197799,SIRT1,PSMA3,ANAPC4,ANAPC2,HSP90AB1,RAD23B,N4BP1,ARIH1,DERL2,TMUB1,KLHL42,LOC131184528,UBE2R2,TAF1,LOC131197223,LOC131187403,TGFB1I1,RNF19B,RNF40…	0.33463
Biological process	negative regulation of stem cell proliferation	GO:2000647	7	0.0378521	1.80354	11	62	1348	13703	MED12,MED22,SMARCC1,SMARCC2,SMARCA4,FEZF2,FEZF1,BDNF,LLGL1,ARID1A,ARID1B,	0.335308
Biological process	negative regulation of neuromuscular junction development	GO:1904397	8	0.0378521	1.80354	11	62	1348	13703	NRF1,ITGA9,LOC131187392,MYCBP2,UBE3A,STRIP1,ANAPC2,WASL,FZD9,ABL2,WAS,	0.335308
Biological process	skeletal muscle tissue development	GO:0007519	6	0.038227	1.4038	29	210	1348	13703	SCX,SKI,SMO,TBX1,EGR2,NFATC3,P2RX5,MEOX2,MYF6,SIX4,MYOG,FOXP2,FOXP1,FOXL2,HIVEP3,LOC131192172,EP300,EOMES,MSC,MYC,DKK1,HOXD9,HOXD10,NOTCH1,SIN3B,DMRTA2,GDF6,STAC3,USP19,	0.33799
Biological process	dorsal/ventral axon guidance	GO:0033563	10	0.0383293	2.03309	8	40	1348	13703	MYCBP2,SLIT2,KAT6B,KAT6A,ROBO1,BRPF1,ANK3,MAU2,	0.338575
Biological process	regulation of leukocyte degranulation	GO:0043300	10	0.0383293	2.03309	8	40	1348	13703	BCR,ADORA2B,GAB2,IL4R,SNX4,FOXF1,NPPC,ABR,	0.338575
Biological process	definitive hemopoiesis	GO:0060216	6	0.0383293	2.03309	8	40	1348	13703	BCR,SMARCA4,KRI1,SAE1,MPL,MYC,HOXD4,TAL1,	0.338575
Biological process	lung epithelium development	GO:0060428	6	0.0383293	2.03309	8	40	1348	13703	GATA6,ADAMTSL2,ASCL1,FOXP2,FOXP1,FOXA2,SOX9,PKD1,	0.338575
Biological process	male genitalia morphogenesis	GO:0048808	6	0.0383293	2.03309	8	40	1348	13703	MAP3K9,PTK7,LOC131204273,AR,NOTCH1,SYCP2,SIN3B,PDIA3,	0.338575
Biological process	germ-line sex determination	GO:0018992	5	0.0384476	2.1563	7	33	1348	13703	FEM1A,NSD2,CWC25,FOXL2,PPM1E,DDX3X,SOX9,	0.338029
Biological process	pericardium development	GO:0060039	6	0.0384476	2.1563	7	33	1348	13703	WTIP,HAND2,ITGA9,SETD2,PDPN,LOC131204156,NOTCH1,	0.338029
Biological process	cardiac cell fate commitment	GO:0060911	5	0.0384476	2.1563	7	33	1348	13703	TBX3,LOC131184745,ROBO1,HOXC9,NKX2-3,HOXD9,NOTCH1,	0.338029
Biological process	positive regulation of circadian sleep/wake cycle, sleep	GO:0045938	8	0.0384476	2.1563	7	33	1348	13703	KCNB1,LOC131202029,LOC131194437,KCNAB3,HCN4,HCN3,HCN2,	0.338029
Biological process	protein modification by small protein conjugation or removal	GO:0070647	7	0.0386173	1.18123	104	895	1348	13703	RNF216,RNF217,MED12,MED11,ZSWIM2,GID4,LTN1,FBXW8,FBXO11,FBXO31,TRIM71,ZNRF1,ZNRF3,FEM1A,NOP53,TRIM33,FBXO4,TRIM24,ATXN7L1,FBXO2,MYCBP2,HERPUD1,LOC131189197,OTUD6B,RNF144A,UBE3A,UBE2Z,UBE2C,UBE2O,UBA2,OTUD1,HCFC1,NDFIP2,PHF23,NPEPPS,UBR4,FANCI,UBOX5,COPS6,SKIC8,HECTD2,HECTD4,LOC131187273,ASXL1,DCUN1D1,KDM1A,LONRF3,CLSPN,SAE1,AR,SIRT1,PSMA3,YY1,TICAM1,ANAPC4,ANAPC2,FOXO4,ATXN7,HSP90AB1,RAD23B,FOXK1…	0.338253
Biological process	female gamete generation	GO:0007292	5	0.0390487	1.17458	110	952	1348	13703	CREBBP,NCAPH2,MED15,NUP62CL,WTIP,CASC3,MAP3K9,DGAT1,SMO,KMT2D,KMT2B,TRIM71,ITGA9,LOC131187392,HNRNPA1,EIF3B,CRKL,SMARCA4,RANBP10,PABPC4,LOC131203948,IL4R,SYT2,SEH1L,PHC2,LOC131189820,HNRNPM,LOC131186790,LOC131204273,CIC,ASH1L,AEBP2,ADCY5,UBN1,NPEPPS,VRK1,THOC2,PGR,KDM1A,NANOS3,DIAPH2,PPP2R5D,ZAR1,LOC131186218,RBFOX3,EXOC6B,SIRT1,RBSN,PSMA3,LOC131198691,UBAP2,MAF,ATXN2,LOC131190759,STK26,TUBGCP4,H…	0.341713
Biological process	dorsal/ventral pattern formation, imaginal disc	GO:0007450	6	0.0392199	1.74265	12	70	1348	13703	MED13L,MSX1,SPOCK3,HS3ST6,CIC,LOC131185011,LOC131204653,GPC4,LFNG,NOTCH1,ARID1A,ARID1B,	0.342891
Biological process	male gamete generation	GO:0048232	5	0.0400435	1.19999	87	737	1348	13703	CLOCK,URI1,LARP1,NCAPH2,MED22,NUP62CL,ZNF462,ATN1,SMO,KHDRBS1,LRGUK,ATRX,LOC131187392,IGF2BP3,TOPAZ1,SMARCA4,PABPC4,CELSR2,ZMYND15,LMNB2,PABPN1,SLC4A2,PHC2,LOC131186790,CIT,DEDD,CEP135,THOC5,UBR4,COPS6,TOP2B,HOXA11,HOXA10,NANOS3,SHISA6,BPTF,SIX5,HAGH,AR,SIRT1,HTT,GOPC,YY1,ATXN2,LOC131190759,TUBGCP4,RAD23B,MERTK,SLC25A37,VIPAS39,SPATA25,WASL,PCSK4,NDEL1,HSF2,KHSRP,CALCB,NPHP1,DDX3X,CHD3,HMGB1,SSTR…	0.349766
Biological process	larval behavior	GO:0030537	4	0.0400721	1.69424	13	78	1348	13703	KCNB1,FUS,RANBP10,IGSF9B,IGF1R,SYT2,LOC131202029,LOC131194437,NPHP4,CCKAR,INSRR,RANBP9,PKD2,	0.34969
Biological process	formation of anatomical boundary	GO:0048859	4	0.0400721	1.69424	13	78	1348	13703	MED12,EGR2,SLIT2,ROBO1,DCHS2,BARHL1,BARHL2,HOXC9,HOXD9,EN2,EN1,NOTCH1,SOX2,	0.34969
Biological process	obsolete positive regulation of histone methylation	GO:0031062	0	0.0400747	1.84826	10	55	1348	13703	KMT2D,AUTS2,SKIC8,LOC131192695,PAXBP1,SIRT1,PAXIP1,NCOA6,EED,DNMT3B,	0.349063
Biological process	regulation of cellular response to growth factor stimulus	GO:0090287	5	0.0404043	1.29956	45	352	1348	13703	GATA6,SNX25,SKI,NUMA1,ONECUT2,TRIM33,MYCBP2,EXT1,GRIK3,MSX1,UBE3A,UBE2O,SLIT2,FGFRL1,PRKCB,ADAMTSL2,SMOC1,VRK1,VASN,ROBO1,SOSTDC1,HOXA13,LOC131186218,HRG,SIRT1,HSP90AB1,FURIN,ZNF703,FOXC1,HOXA1,SOX11,DKK1,LOC131199876,GLG1,FZD4,TGFB1I1,NOTCH1,HIF1AN,IRX1,SKOR2,RUNX2,GDF6,FAM20C,SPNS2,LTBP1,	0.351607
Biological process	obsolete positive regulation of histone H3-K4 methylation	GO:0051571	0	0.0405068	2.54136	5	20	1348	13703	AUTS2,SKIC8,PAXIP1,NCOA6,DNMT3B,	0.352173
Biological process	regulation of B cell apoptotic process	GO:0002902	9	0.0405068	2.54136	5	20	1348	13703	NOC2L,LOC131198234,FOXP1,MYC,IRS2,	0.352173
Biological process	germ cell proliferation	GO:0036093	4	0.0405068	2.54136	5	20	1348	13703	LARP7,FEM1A,PABPC4,EIF2S2,ATXN2,	0.352173
Biological process	embryonic camera-type eye formation	GO:0060900	4	0.0405068	2.54136	5	20	1348	13703	TFAP2A,PHACTR4,FOXC1,SOX11,ARID1A,	0.352173
Biological process	nephron tubule development	GO:0072080	8	0.0405345	1.59458	16	102	1348	13703	LOC131184279,GZF1,CTNNBIP1,SMO,POU3F3,SALL1,HOXA11,SIX4,LOC131184020,MYC,NOTCH1,IRX1,SOX9,PTCH1,PKD2,PKD1,	0.351112
Biological process	respiratory system development	GO:0060541	5	0.0412558	1.23921	64	525	1348	13703	MNX1,GATA6,SKI,MINPP1,DLX3,ITGA9,SRF,TBX4,PTK7,CELSR2,CELSR3,LMNB2,ZIC3,PLEC,SLIT2,FGFRL1,NUP88,ADAMTSL2,CIC,AEBP2,ASCL1,SALL1,PGR,ASXL1,HS6ST1,ROBO1,PDPN,MYCN,CDH23,DIAPH2,SIX4,LOC131186218,DCHS2,LOC131204156,MYT1,FOXP2,FOXP1,STK26,KSR1,FOXF1,FOXA2,EP300,MSC,EDA,CHD7,HMGB1,ARHGEF11,SOX11,HOXC9,BRAF,HOXD9,RSPO2,EN2,EN1,NOTCH1,BAG6,SOX2,SOX9,CBLL1,LTBP3,MYH11,PTCH1,LOC131184418,PKD1,	0.35703
Biological process	circadian rhythm	GO:0007623	3	0.0419013	1.30482	43	335	1348	13703	HTR7,CLOCK,CREBBP,BHLHE41,KCNB1,HTR1A,UBE3A,RAI1,HS3ST2,HNRNPU,HNRNPD,LOC131202029,RPS6KA6,SIK3,ROBO1,LOC131194437,PRKAR2B,SIRT1,PROKR1,RORA,ATXN2,BDNF,GFPT1,HSP90AB1,ID4,EP300,LOC131184528,ZFHX3,HMGB1,JUND,PRRC2C,PRRC2A,PAX4,PHLPP1,KCNAB3,PRMT5,BMAL2,PDIA3,KCTD2,OPN3,HCN4,HCN3,HCN2,	0.35996
Biological process	positive regulation of Rho protein signal transduction	GO:0035025	10	0.0420881	1.90602	9	48	1348	13703	BCR,AKAP13,RTN4R,PLEKHG5,ROBO1,NGEF,ARHGEF11,ARHGEF17,ABR,	0.361234
Biological process	appendage segmentation	GO:0035285	6	0.0420881	1.90602	9	48	1348	13703	MED12,MED13L,TFAP2A,HS3ST6,LOC131185011,LOC131204653,LFNG,NOTCH1,CDK8,	0.361234
Biological process	imaginal disc-derived leg segmentation	GO:0036011	7	0.0420881	1.90602	9	48	1348	13703	MED12,MED13L,TFAP2A,HS3ST6,LOC131185011,LOC131204653,LFNG,NOTCH1,CDK8,	0.361234
Biological process	positive regulation of organelle organization	GO:0010638	7	0.0422879	1.20556	81	683	1348	13703	CDCA5,NUP62CL,KMT2D,HTR1A,NUMA1,ATRX,NAF1,SMCR8,HNRNPA1,FBXO4,ATXN7L1,LIMCH1,MSX1,LOC131203948,IGF1R,SYT2,AUTS2,UBE2C,LMNB2,HNRNPU,PRKD1,LOC131188537,CEP135,SKIC8,CEBPB,LOC131192695,SETDB1,KDM1A,HOXA13,DIAPH2,PAXBP1,HRK,SIRT1,ELAPOR1,CDC42EP1,HTT,NTF3,ATXN2,LRP5,PPM1E,PAXIP1,ZNF703,MIER1,RCOR3,WASL,NCOA6,NPM1,EP300,LOC131184528,ARHGEF10L,EED,MMP9,LOC131199876,SLAIN2,BRAF,TADA2B,FMN2,TAL1,ABI1,RNF…	0.361955
Biological process	regulation of cellular component biogenesis	GO:0044087	5	0.0424657	1.15032	135	1193	1348	13703	LOC131184274,SYNDIG1,LOC131193192,BAZ1A,RAPGEF1,NUP62CL,CTNNBIP1,MINPP1,NRF1,FUS,NUMA1,TFIP11,SMCR8,ITGA9,SRF,LOC131187392,NOP53,PIEZO1,LIMCH1,ADGRB2,MYCBP2,AKAP13,PABPC4,UBE3A,CELSR2,CELSR3,IGF1R,SHQ1,LOC131198937,TBC1D12,SYT2,AUTS2,LOC131184348,LMNB2,DACT1,TBP,SHANK3,PLEC,SLIT2,ERCC5,HNRNPU,HCFC1,MAP1A,FLRT1,LOC131186790,PHF23,TAF7L,CIT,CEP135,SREK1,SEC16A,ADAMTS9,PLEKHG2,CEBPB,STRIP1,SETDB1,CO…	0.363146
Biological process	regulation of ossification	GO:0030278	5	0.0430639	1.40752	27	195	1348	13703	SKI,CTNNBIP1,HAND2,EGR2,TFAP2A,PRKD1,SMOC1,SLC8A1,CEBPB,SCUBE2,LRP5,ID4,NPPC,CALCB,BMP6,SOX11,DKK1,JUND,FZD9,NOTCH1,SOX2,SOX9,RUNX2,FAM20C,LTBP3,PTCH1,TMEM119,	0.367926
Biological process	sister chromatid cohesion	GO:0007062	7	0.0431432	1.7181	12	71	1348	13703	CDCA5,ATRX,TENT4A,TENT4B,CHTF8,HASPIN,WAPL,CHD3,HORMAD2,TNKS,POGZ,MAU2,	0.368268
Biological process	kidney epithelium development	GO:0072073	6	0.0433997	1.4522	23	161	1348	13703	LOC131184274,LOC131184279,GZF1,CTNNBIP1,SMO,POU3F3,LOC131184348,SLIT2,SALL1,HOXA11,SIX4,LOC131184020,BDNF,FOXC1,VCAN,MYC,NOTCH1,IRX1,SOX9,LMX1B,PTCH1,PKD2,PKD1,	0.37012
Biological process	developmental pigmentation	GO:0048066	3	0.0433997	1.4522	23	161	1348	13703	MED12,TRIM33,MYCBP2,DENND5B,ZIC2,CSAD,RPS6KA6,MEOX2,LOC131203408,SLC16A2,LRP5,HOXC9,HOXD9,GADL1,LOC131183904,LRMDA,AP3B2,AP3D1,SPNS2,NR4A2,ARID1A,ARID1B,RGS12,	0.37012
Biological process	mesodermal cell fate specification	GO:0007501	5	0.0436727	1.9835	8	41	1348	13703	NKX3-2,LOC131184745,HOXA11,MYF6,VSX1,DKK1,NKX2-3,NOTCH1,	0.371772
Biological process	response to transforming growth factor beta	GO:0071559	5	0.0437637	1.3426	35	265	1348	13703	SCX,SNX25,SKI,ONECUT2,TRIM33,CRKL,IGF1R,ADAMTSL2,VASN,ZFYVE9,CLDN5,SIRT1,HSP90AB1,FURIN,ZNF703,LOC131203767,LOC131184528,ZFHX3,BMP6,SOX11,GLG1,TGFB1I1,GCNT2,ZYX,CDH5,LOC131203156,SKOR2,SOX9,LLGL1,PDE2A,PDE3A,PDIA3,LTBP3,LTBP1,USP15,	0.37221
Biological process	regulation of DNA repair	GO:0006282	8	0.0437871	1.5791	16	103	1348	13703	BLM,TFIP11,SETD2,NSD2,TP53BP1,TOP2B,APBB1,KDM1A,SIRT1,WAPL,BABAM1,LOC131184528,HMGB1,SHLD1,RNF169,LOC131194218,	0.372071
Biological process	cGMP biosynthetic process	GO:0006182	11	0.0437969	2.25898	6	27	1348	13703	ADCY9,ADCY2,ADCY5,GUCY1A2,NPPC,NPR2,	0.371818
Biological process	regulation of mast cell degranulation	GO:0043304	11	0.0437969	2.25898	6	27	1348	13703	ADORA2B,GAB2,IL4R,SNX4,FOXF1,NPPC,	0.371818
Biological process	cell fate specification involved in pattern specification	GO:0060573	5	0.0437969	2.25898	6	27	1348	13703	ISL2,SALL1,DBX1,NKX6-1,SOX1,DMRT3,	0.371818
Biological process	positive regulation of myoblast differentiation	GO:0045663	7	0.0437969	2.25898	6	27	1348	13703	MYF6,MYOG,ZFHX3,HMGB1,IGFBP3,HIF1AN,	0.371818
Biological process	male mating behavior	GO:0060179	6	0.0440647	1.60507	15	95	1348	13703	HTR1A,SYN2,TFAP2A,AR,UBAP2,FOXP2,FOXP1,NPHP1,NPHP4,PPP1R9B,LOC131199462,DMRTA1,PKD2,ARID3A,ARID3B,	0.372742
Biological process	regulation of establishment of planar polarity	GO:0090175	7	0.0440995	1.63582	14	87	1348	13703	SHB,MED12,LOC131187392,ZNRF3,ADGRA3,PTK7,CELSR2,CELSR3,DACT1,DCHS2,GPC4,DKK1,FZD4,ABL2,	0.372701
Biological process	negative regulation of striated muscle cell differentiation	GO:0051154	8	0.0444578	2.09288	7	34	1348	13703	BHLHE41,MSX1,FOXP1,BDNF,CCN3,DKK1,NOTCH1,	0.37539
Biological process	hypothalamus development	GO:0021854	4	0.0444578	2.09288	7	34	1348	13703	OTP,POU3F2,FEZF2,GSX1,FOXB1,MYC,SOX3,	0.37539
Biological process	heart valve development	GO:0003170	4	0.0446587	1.81526	10	56	1348	13703	SCX,SLIT2,FGFRL1,ADAMTS9,ROBO1,NOTCH1,SOX9,SOX4,PDE2A,PKD2,	0.376409
Biological process	regulation of protein localization	GO:0032880	6	0.044732	1.15516	125	1100	1348	13703	CLOCK,CDCA5,LOC131193192,KCNC2,NUP62CL,EGLN1,KCNB1,KCNG2,SMO,NUMA1,TNFRSF21,LOC131187392,FBXO4,MYCBP2,CELSR2,CELSR3,IGF1R,IL4R,CACNA1A,CACNA1D,LMNB2,ZIC1,SHANK3,LOC131199640,MAP1A,PRKD1,ASTN2,NUP88,ZNF384,NDFIP2,HNRNPM,LOC131186790,SETD2,LOC131186371,GAS8,ADCY5,NSD2,LOC131188537,SYNJ2BP,CEP131,THOC2,THOC5,SEC16A,LOC131202029,RPS6KA6,SIK3,STXBP5,C2CD2L,LOC131185968,APBB1,KDM1A,SHISA6,LOC131186886,…	0.376689
Biological process	developmental growth involved in morphogenesis	GO:0060560	4	0.0449388	1.26175	53	427	1348	13703	ISL2,MED12,MAP3K9,SMO,ITGA9,SRF,LOC131187392,ADGRA3,MYCBP2,PTK7,LOC131184745,CELSR2,CELSR3,SYT2,AUTS2,PLEC,SLIT2,FLRT1,LOC131204273,ASCL1,SALL1,RTN4R,LOC131202029,STRIP1,ROBO1,LOC131194437,KDM1A,SIX4,RUFY3,CADM1,ANAPC2,BDNF,HSP90AB1,LRP5,FURIN,BARHL2,NDEL1,LOC131195627,EP300,ARHGEF11,MED1,UNC13A,POU4F2,ABI1,NOTCH1,ABL2,NKX6-1,WASF2,APP,SOX9,ARX,BCL11A,FMNL1,	0.37809
Biological process	morphogenesis of a polarized epithelium	GO:0001738	6	0.0454642	1.37371	30	222	1348	13703	CREBBP,SHB,MED12,HAND2,LOC131187392,ZNRF3,ADGRA3,PTK7,MYO9A,CELSR2,CELSR3,DACT1,SCRIB,ASTN2,LOC131189820,DCHS2,RBSN,FOXF2,FOXF1,GPC4,EP300,DKK1,FZD4,ABI1,NOTCH1,ABL2,LLGL1,USP54,MYH11,FMNL1,	0.382168
Biological process	endothelial cell differentiation	GO:0045446	6	0.0458164	1.52481	18	120	1348	13703	RAPGEF1,LOC131184745,POU3F2,PDPN,HOXA13,KDM6B,CLDN5,IKBKB,LOC131204156,VEZF1,BMP6,SOX18,HOXB5,TAL1,CDH5,NOTCH1,PDE2A,RGS12,	0.384784
Biological process	cardiac muscle tissue development	GO:0048738	7	0.0458176	1.33756	35	266	1348	13703	LOC131184274,GATA6,LARP7,EGLN1,HAND2,SRF,TBX1,TBX3,LOC131184745,AKAP13,LOC131184348,TBX18,HNRNPU,LOC131195259,SLC8A1,ADAMTS9,SORBS2,KDM6B,LOC131204156,SIRT1,FOXP1,DSP,FOXC1,CHD7,MED1,DKK1,NKX2-3,POU4F1,NOTCH1,SIN3B,OPA1,MARCKS,TSC1,MYH11,ARID1A,	0.38445
Biological process	peptidyl-amino acid modification	GO:0018193	6	0.0459803	1.14883	132	1168	1348	13703	NOC2L,SUPT20H,BCR,CLOCK,CREBBP,LOC131193192,BAZ1B,EGLN1,KMT5B,KMT5A,FBXO11,KMT2D,SMYD5,KMT2C,KMT2B,SH3BP5L,PPWD1,MSL1,LOC131187392,TRIM24,CFDP1,SMARCA4,PTK7,MGAT2,PRDM8,CRTC2,IGF1R,AUTS2,UBA2,SPOCK3,POLE4,ERCC6,FGFRL1,PRKCB,HCFC1,PRKD1,SETD1B,SETD1A,SETD2,SMG1,TAF7L,ASH1L,NSD2,ZNF335,FGF5,VRK1,KAT6B,KAT6A,P4HA3,VPS72,SKIC8,NOS1AP,CEBPB,P3H2,P3H3,SIK3,SETDB1,APBB1,CLSPN,EFNA3,SAE1,RASA1,HRC,HRG,IK…	0.38547
Biological process	protein localization to cytoskeleton	GO:0044380	7	0.0463339	1.74718	11	64	1348	13703	NUP62CL,WTIP,NUMA1,HNRNPU,MAP1A,CEP63,HTT,ATXN2,KLHL21,PPP1R9B,MARK4,	0.388087
Biological process	mitotic cell cycle, embryonic	GO:0045448	5	0.0463339	1.74718	11	64	1348	13703	LARP1,PABPC4,PHC2,LOC131204247,TLK1,DIAPH2,ATXN2,E4F1,TAF10,TAF4,KLF7,	0.388087
Biological process	alternative mRNA splicing, via spliceosome	GO:0000380	10	0.0465876	1.54297	17	112	1348	13703	SF1,HNRNPA1,SFSWAP,HNRNPU,HNRNPM,SALL1,SREK1,SRRM4,RBFOX3,IK,CELF6,NOVA1,KHSRP,RBM15,CDK13,PUF60,RBM15B,	0.389517
Biological process	muscle organ morphogenesis	GO:0048644	5	0.0465876	1.54297	17	112	1348	13703	LOC131184274,EGLN1,TBX1,LOC131184348,LMNB2,SALL1,ADAMTS9,MYF6,MYLK,LOC131204156,IK,DSP,FOXC1,CHD7,MED1,POU4F1,NOTCH1,	0.389517
Biological process	muscle cell differentiation	GO:0042692	5	0.0467288	1.21985	69	575	1348	13703	ISL2,GATA6,BHLHE41,LOC131203064,RAPGEF1,SKI,SMO,HAND2,SRF,TBX1,TBX3,CRKL,SMARCA4,LOC131184745,AKAP13,MSX1,SORT1,IL4R,TBX18,HNRNPU,NFATC3,MEX3D,MEX3C,MEX3B,GAS8,SLC8A1,SALL1,VRK1,NOS1AP,KRT8,MYEF2,SORBS2,KDM1A,SCUBE2,MYF6,SIX4,SIX5,KDM6B,FLII,MYOG,SIRT1,NTF3,RORA,FOXP1,FOXO4,BDNF,CCN3,FOXF1,WASL,EP300,DKK1,NKX2-3,TGFB1I1,STIM1,ANKRD17,NOTCH1,OPA1,WASF2,SOX9,NUAK1,LOC131190259,GDF6,WAS,STAC3,TSC1,M…	0.390003
Biological process	regulation of cell fate specification	GO:0042659	6	0.0472213	1.56391	16	104	1348	13703	LOC131184745,MSX1,SALL1,RPS6KA6,MYF6,AR,VSX1,DKK1,SRCAP,HOXC9,HOXD9,BRD3,BRD2,BRDT,NOTCH1,EP400,	0.393762
Biological process	kidney morphogenesis	GO:0060993	5	0.0472213	1.56391	16	104	1348	13703	LOC131184279,GZF1,CTNNBIP1,SMO,SALL1,FRAS1,HOXA11,SIX4,LOC131184020,MYC,IRX1,SOX9,SOX4,PTCH1,PKD2,PKD1,	0.393762
Biological process	rRNA transcription	GO:0009303	9	0.0472397	1.86712	9	49	1348	13703	NOP53,SMARCA4,DEDD,UBTF,POLR1G,GTF3C4,NPM1,POU4F1,PWP1,	0.393217
Biological process	regulation of peptidyl-lysine acetylation	GO:2000756	9	0.0473307	1.69424	12	72	1348	13703	NOC2L,KMT5A,CFDP1,AUTS2,TAF7L,CEBPB,SIRT1,PAXIP1,RCOR3,EP300,TADA2B,SOX4,	0.393625
Biological process	nucleosome assembly	GO:0006334	10	0.0478107	1.65188	13	80	1348	13703	BAZ1A,ATRX,SMARCA4,CABIN1,UBN1,KAT6B,RSF1,NPM1,HMGB1,BRD2,SART3,SOX9,ANP32B,	0.397265
Biological process	coronary vasculature development	GO:0060976	5	0.0478107	1.65188	13	80	1348	13703	GATA6,HAND2,SRF,TBX1,SMARCA4,PTK7,LOC131184745,SETD2,ROBO1,PROKR1,NOTCH1,PDE2A,LTBP1,	0.397265
Biological process	nematode larval development	GO:0002119	6	0.0482513	1.25587	53	429	1348	13703	ISL2,LOC131193192,MED12,LOC131203064,FBXO11,KMT2D,ATRX,SMARCC1,SMARCC2,PABPC4,PEX19,IGF1R,UBA2,XYLT1,HCFC1,ADCY9,SETD2,ASH1L,ADCY2,ASCL1,NBEA,SETDB1,APBB1,CHSY3,SIRT1,IK,MYT1,KSR1,FURIN,CNNM2,GPC4,FOXB1,SLC30A1,ERN2,CHD3,NAA30,RBM19,MYT1L,RAPH1,PRR12,BRAF,TGFB1I1,BRD3,BRD2,TCF12,BRDT,CNOT1,SIN3B,OPA1,APP,INSRR,ARID1A,ARID1B,	0.400217
Biological process	positive regulation of mast cell activation	GO:0033005	8	0.0490047	2.42034	5	21	1348	13703	ADORA2B,GAB2,IL4R,SNX4,NPPC,	0.406107
Biological process	regulation of mammary gland epithelial cell proliferation	GO:0033599	7	0.0490047	2.42034	5	21	1348	13703	ROBO1,AGAP2,ZNF703,DEAF1,MED1,	0.406107
Biological process	positive regulation of transcription regulatory region DNA binding	GO:2000679	7	0.0490047	2.42034	5	21	1348	13703	HAND2,FOXC1,POU4F1,POU4F2,NEUROD1,	0.406107
Biological process	obsolete negative regulation of histone acetylation	GO:0035067	0	0.0490047	2.42034	5	21	1348	13703	NOC2L,KMT5A,TAF7L,SIRT1,RCOR3,	0.406107
Biological process	cell competition in a multicellular organism	GO:0035212	5	0.0490047	2.42034	5	21	1348	13703	DCUN1D1,WASL,LLGL1,WAS,DOCK5,	0.406107
Biological process	positive regulation of apoptotic process involved in development	GO:1904747	8	0.0490047	2.42034	5	21	1348	13703	PLEC,LOC131184528,HOXC9,HOXD9,NOTCH1,	0.406107
Biological process	defense response to protozoan	GO:0042832	7	0.0490047	2.42034	5	21	1348	13703	LOC131204376,IL4R,LOC131204119,IRF4,LOC131196433,	0.406107
Biological process	negative regulation of photoreceptor cell differentiation	GO:0046533	8	0.0490047	2.42034	5	21	1348	13703	DLX2,RPS6KA6,CASZ1,NOTCH1,SOX9,	0.406107
Biological process	dendritic spine maintenance	GO:0097062	9	0.0490047	2.42034	5	21	1348	13703	LOC131187392,IGF1R,GRIN2B,ABL2,APP,	0.406107
Biological process	digestive system development	GO:0055123	5	0.04901	1.27068	48	384	1348	13703	ISL2,GATA6,WTIP,PTF1A,SMO,NKX3-2,HAND2,ITGA9,TBX1,EXT1,IGF1R,LMNB2,ZIC2,ZIC3,ZIC1,DACT1,SLIT2,ZIC5,SLC4A2,SCRIB,ASH1L,ASCL1,SALL1,LOC131186218,FOXL1,FOXK1,FOXF2,FOXF1,WASL,FOXA2,BMP6,CHD3,LAMA2,HOXA1,SOX11,HOXC9,NKX2-3,HOXD9,CDH1,NOTCH1,SART3,WASF2,SOX9,LOC131201017,CBLL1,WAS,MYH11,PKD1,	0.402947
Biological process	axis elongation	GO:0003401	5	0.0494842	1.93627	8	42	1348	13703	MED12,LOC131187392,ADGRA3,PTK7,SIX4,MED1,ABL2,SOX9,	0.40649
Biological process	positive regulation of oogenesis	GO:1905881	8	0.0494842	1.93627	8	42	1348	13703	TRIM71,ADCY5,NPEPPS,ZAR1,ATXN2,LOC131190759,UNC13A,PDE3A,	0.40649
Biological process	regulation of transcription by RNA polymerase I	GO:0006356	10	0.0494842	1.93627	8	42	1348	13703	NOP53,SMARCA4,DEDD,UBTF,TAF1,MED1,POU4F1,PWP1,	0.40649
Biological process	imaginal disc-derived male genitalia development	GO:0007485	7	0.0494842	1.93627	8	42	1348	13703	MAP3K9,PTK7,MSX1,TFAP2A,LOC131204273,EN2,EN1,NOTCH1,	0.40649
Biological process	neural crest cell migration	GO:0001755	7	0.0495851	1.78341	10	57	1348	13703	PWWP2A,SMO,HAND2,TBX1,PHACTR4,RCC2,FOXD2,FOXD1,FOXC1,SOX9,	0.405897
Biological process	mesenchymal cell migration	GO:0090497	6	0.0495851	1.78341	10	57	1348	13703	PWWP2A,SMO,HAND2,TBX1,PHACTR4,RCC2,FOXD2,FOXD1,FOXC1,SOX9,	0.405897

## Sheet: Alligator mississippiensis
Class	GO_Name	GO_ID	GO_Level	P_value	EnrichmentScore	HitsGenesCountsInSelectedSet	HitsGenesCountsInBackground	AllGenesCountsInSelectedSet	AllGenesCountsInBackground	GenesOfSelectedSetInGOterm	corrected p-value(BH method)
Molecular function	sequence-specific double-stranded DNA binding	GO:1990837	7	0	2.19184	139	910	890	12771	EHMT2,RFX8,ISL2,GATA4,CREBBP,NR2F1,EZH2,MED12,HEY2,GBX2,ZNF462,GSX1,MYBBP1A,PTF1A,RORC,YY1,FOXQ1,PITX2,FOXP2,FOXP1,KMT2D,DLX2,NPAS2,ZNF668,SP3,NFE2L1,ONECUT3,EMX1,VEZF1,FOXL2,MSL1,HAND2,HAND1,SRF,TBX1,CNBP,TBX2,POU2AF1,TRIM24,HNF1B,THAP1,ZBTB4,DHX36,HIVEP1,HIVEP3,EGR1,XRCC6,FOXF2,SMARCA4,FOXD3,TOX3,FOXC2,FOXC1,SATB1,MSX1,FOXA2,EP300,ZGPAT,POU3F2,TCF7,ZFHX3,ZFHX4,PHOX2B,TCF3,CHD7,HMGB1,CHD2,ZIC2,Z…	0
Molecular function	transcription regulator activity	GO:0140110	2	0	2.12386	238	1608	890	12771	SUPT20H,WDHD1,RFX8,ISL2,GATA4,PPARGC1B,CREBBP,JUP,NR2F1,NR0B1,NR2F2,EZH2,MED19,MED15,MED12,MED14,HEY2,GBX2,ZNF467,ZNF462,GSX1,UNCX,WTIP,MYBBP1A,LOC102568760,PTF1A,ATN1,RORC,YY1,FOXQ1,PITX2,FBXW7,FOXP2,FOXP1,MAF,SQSTM1,KMT2D,DLX2,DLX6,FOXO6,NPAS2,FOXO1,ZNF668,FUS,SP3,SP9,NFE2L1,ONECUT3,KIAA1549,ZNF646,EMX1,VEZF1,FOXL2,HAND2,HAND1,ZBTB47,SRF,MLLT6,TBX1,CNBP,TBX2,POU2AF1,FOXI3,FOXI2,TRIM28,TRIM24,TP…	0
Molecular function	RNA polymerase II transcription regulatory region sequence-specific DNA binding	GO:0000977	9	0	2.37131	117	708	890	12771	EHMT2,RFX8,ISL2,GATA4,CREBBP,NR2F1,EZH2,MED12,GBX2,ZNF462,GSX1,MYBBP1A,PTF1A,RORC,YY1,FOXQ1,PITX2,FOXP2,FOXP1,DLX2,NPAS2,ZNF668,SP3,NFE2L1,ONECUT3,EMX1,VEZF1,FOXL2,HAND2,HAND1,SRF,TBX1,CNBP,TBX2,POU2AF1,TRIM24,HNF1B,THAP1,ZBTB4,DHX36,EGR1,FOXF2,SMARCA4,FOXD3,TOX3,FOXC1,SATB1,MSX1,FOXA2,EP300,ZGPAT,POU3F2,TCF7,ZFHX3,ZFHX4,PHOX2B,TCF3,CHD7,CHD2,ZIC2,ZIC3,EED,ZIC5,TBX18,TAF1,HNRNPU,SOX21,MYC,SOX11,N…	0
Molecular function	DNA-binding transcription factor activity, RNA polymerase II-specific	GO:0000981	4	0	2.27355	183	1155	890	12771	WDHD1,RFX8,ISL2,GATA4,CREBBP,NR2F1,NR0B1,NR2F2,EZH2,HEY2,GBX2,ZNF467,ZNF462,GSX1,UNCX,LOC102568760,PTF1A,RORC,YY1,FOXQ1,PITX2,FOXP2,FOXP1,MAF,KMT2D,DLX2,DLX6,FOXO6,NPAS2,FOXO1,ZNF668,SP3,SP9,NFE2L1,ONECUT3,KIAA1549,ZNF646,EMX1,VEZF1,FOXL2,HAND2,HAND1,ZBTB47,SRF,TBX1,CNBP,TBX2,FOXI3,FOXI2,TP63,HNF1B,THAP1,FOXG1,ZBTB4,MIER1,HIVEP1,HIVEP3,EGR1,FOXF2,ID4,VSX2,CSRNP1,FOXD3,FOXD1,LOC102570290,TOX4,TOX3…	0
Molecular function	DNA-binding transcription factor activity	GO:0003700	3	0	2.23716	198	1270	890	12771	WDHD1,RFX8,ISL2,GATA4,CREBBP,NR2F1,NR0B1,NR2F2,EZH2,MED12,HEY2,GBX2,ZNF467,ZNF462,GSX1,UNCX,LOC102568760,PTF1A,RORC,YY1,FOXQ1,PITX2,FBXW7,FOXP2,FOXP1,MAF,KMT2D,DLX2,DLX6,FOXO6,NPAS2,FOXO1,ZNF668,SP3,SP9,NFE2L1,ONECUT3,KIAA1549,ZNF646,EMX1,VEZF1,FOXL2,HAND2,HAND1,ZBTB47,SRF,MLLT6,TBX1,CNBP,TBX2,FOXI3,FOXI2,TP63,HNF1B,THAP1,FOXG1,ZBTB4,MIER1,HIVEP1,HIVEP3,EGR1,FOXF2,ID4,VSX2,CSRNP1,FOXD3,FOXD1,LOC1…	0
Molecular function	sequence-specific DNA binding	GO:0043565	6	3.33067e-16	2.19414	163	1066	890	12771	EHMT2,RFX8,ISL2,GATA4,CTC1,CREBBP,NR2F1,NR0B1,NR2F2,EZH2,MED12,HEY2,GBX2,ZNF462,GSX1,MYBBP1A,PTF1A,RORC,YY1,FOXQ1,PITX2,FOXP2,FOXP1,MAF,KMT2D,DLX2,NPAS2,FOXO1,ZNF668,SP3,NFE2L1,ONECUT3,EMX1,VEZF1,FOXL2,MSL1,HAND2,HAND1,SRF,TBX1,CNBP,TBX2,POU2AF1,FOXI3,TRIM24,TP63,HNF1B,THAP1,FOXG1,ZBTB4,DHX36,HIVEP1,HIVEP3,EGR1,XRCC6,FOXF2,SMARCA4,VSX2,CSRNP1,FOXD3,TOX3,FOXC2,FOXC1,SATB1,MSX1,FOXA2,NR3C2,EP300,ZG…	7.67164e-14
Molecular function	DNA binding	GO:0003677	5	4.44089e-16	1.95243	206	1514	890	12771	EHMT2,WDHD1,RFX8,ISL2,GATA4,CTC1,CREBBP,NR2F1,NR0B1,NR2F2,EZH2,MED12,HEY2,BAZ1A,SRRT,GBX2,ZNF467,ZNF462,GSX1,MYBBP1A,PTF1A,RORC,YY1,FOXQ1,PITX2,FOXP2,FOXP1,MAF,KMT2D,DLX2,NPAS2,FOXO1,ZNF668,SP3,SP9,NFE2L1,ONECUT3,EMX1,VEZF1,FOXL2,MSL1,HAND2,HAND1,SRF,TBX1,CNBP,TBX2,POU2AF1,FOXI3,TRIM28,TRIM24,TP63,HNF1B,THAP1,FOXG1,ZBTB4,DHX36,HIVEP1,HIVEP3,EGR1,XRCC6,FOXF2,XRCC1,SMARCA4,VSX2,CSRNP1,FOXD3,TOX3,FO…	8.76759e-14
Molecular function	transcription regulatory region nucleic acid binding	GO:0001067	5	5.55112e-16	2.23141	137	881	890	12771	EHMT2,RFX8,ISL2,GATA4,CREBBP,NR2F1,EZH2,MED12,GBX2,ZNF462,GSX1,MYBBP1A,PTF1A,RORC,YY1,FOXQ1,PITX2,FOXP2,FOXP1,KMT2D,DLX2,NPAS2,ZNF668,SP3,NFE2L1,ONECUT3,EMX1,VEZF1,FOXL2,MSL1,HAND2,HAND1,SRF,TBX1,CNBP,TBX2,POU2AF1,TRIM24,HNF1B,THAP1,ZBTB4,DHX36,HIVEP1,HIVEP3,EGR1,XRCC6,FOXF2,SMARCA4,FOXD3,TOX3,FOXC2,FOXC1,SATB1,MSX1,FOXA2,EP300,ZGPAT,POU3F2,TCF7,ZFHX3,ZFHX4,PHOX2B,TCF3,CHD7,HMGB1,CHD2,ZIC2,ZIC3,E…	9.58955e-14
Molecular function	nucleic acid binding	GO:0003676	4	5.55112e-16	1.75382	275	2250	890	12771	EHMT2,WDHD1,RFX8,ISL2,GATA4,PPARGC1B,CTC1,CREBBP,MTERF4,NR2F1,LARP7,NR0B1,NR2F2,LARP6,EZH2,MED12,HEY2,BAZ1A,PSMA1,SRRT,GBX2,ZNF467,ZNF462,GSX1,TARBP2,MYBBP1A,TSR1,PTF1A,RORC,YY1,FOXQ1,PITX2,FOXP2,FOXP1,MAF,KMT2D,DLX2,NPAS2,FOXO1,ZNF668,FUS,SP3,SP9,NFE2L1,TRIM71,ONECUT3,CELF3,EIF5B,EMX1,VEZF1,FOXL2,MSL1,HAND2,HAND1,NAF1,MTRF1L,SRF,U2AF2,IGF2BP3,NOP56,TBX1,NOP58,CNBP,HNRNPAB,TBX2,NOVA1,POU2AF1,EIF3…	9.58955e-14
Molecular function	double-stranded DNA binding	GO:0003690	6	6.66134e-16	2.05814	143	997	890	12771	EHMT2,RFX8,ISL2,GATA4,CREBBP,NR2F1,NR0B1,EZH2,MED12,HEY2,GBX2,ZNF462,GSX1,MYBBP1A,PTF1A,RORC,YY1,FOXQ1,PITX2,FOXP2,FOXP1,MAF,KMT2D,DLX2,NPAS2,ZNF668,SP3,NFE2L1,ONECUT3,EMX1,VEZF1,FOXL2,MSL1,HAND2,HAND1,SRF,TBX1,CNBP,TBX2,POU2AF1,TRIM24,TP63,HNF1B,THAP1,ZBTB4,DHX36,HIVEP1,HIVEP3,EGR1,XRCC6,FOXF2,SMARCA4,FOXD3,TOX3,FOXC2,FOXC1,SATB1,MSX1,FOXA2,NR3C2,EP300,ZGPAT,POU3F2,TCF7,ZFHX3,ZFHX4,PHOX2B,TCF3,C…	9.20597e-14
Molecular function	transcription cis-regulatory region binding	GO:0000976	8	7.77156e-16	2.22523	136	877	890	12771	EHMT2,RFX8,ISL2,GATA4,CREBBP,NR2F1,EZH2,MED12,GBX2,ZNF462,GSX1,MYBBP1A,PTF1A,RORC,YY1,FOXQ1,PITX2,FOXP2,FOXP1,KMT2D,DLX2,NPAS2,ZNF668,SP3,NFE2L1,ONECUT3,EMX1,VEZF1,FOXL2,MSL1,HAND2,HAND1,SRF,TBX1,CNBP,TBX2,POU2AF1,TRIM24,HNF1B,THAP1,ZBTB4,DHX36,HIVEP1,HIVEP3,EGR1,XRCC6,FOXF2,SMARCA4,FOXD3,TOX3,FOXC2,FOXC1,SATB1,MSX1,FOXA2,EP300,ZGPAT,POU3F2,TCF7,ZFHX3,ZFHX4,PHOX2B,TCF3,CHD7,HMGB1,CHD2,ZIC2,ZIC3,E…	9.76391e-14
Molecular function	cis-regulatory region sequence-specific DNA binding	GO:0000987	9	6.55032e-15	2.35704	91	554	890	12771	RFX8,ISL2,GATA4,CREBBP,NR2F1,EZH2,MED12,ZNF462,GSX1,MYBBP1A,PTF1A,RORC,YY1,FOXQ1,PITX2,FOXP2,FOXP1,NPAS2,ZNF668,SP3,NFE2L1,EMX1,FOXL2,HAND2,HAND1,SRF,TBX2,POU2AF1,TRIM24,HNF1B,THAP1,DHX36,SMARCA4,TOX3,MSX1,FOXA2,EP300,ZGPAT,POU3F2,TCF7,ZFHX3,PHOX2B,TCF3,CHD7,HMGB1,CHD2,ZIC2,ZIC3,EED,ZIC5,TBX18,HNRNPU,SOX21,MYC,SOX11,NKX2-5,ZNF384,NR1D2,HNRNPK,HOXD9,GLI2,EN1,TAL1,HOXD13,GSC,POU4F2,ZNF335,NOTCH1,MA…	7.54378e-13
Molecular function	RNA polymerase II cis-regulatory region sequence-specific DNA binding	GO:0000978	10	6.66134e-15	2.42446	86	509	890	12771	RFX8,ISL2,GATA4,NR2F1,EZH2,MED12,ZNF462,GSX1,MYBBP1A,PTF1A,RORC,YY1,FOXQ1,PITX2,FOXP2,FOXP1,NPAS2,ZNF668,SP3,NFE2L1,EMX1,FOXL2,HAND2,HAND1,SRF,TBX2,POU2AF1,TRIM24,THAP1,DHX36,SMARCA4,TOX3,FOXA2,EP300,ZGPAT,POU3F2,TCF7,ZFHX3,PHOX2B,TCF3,CHD7,CHD2,ZIC2,ZIC3,EED,ZIC5,TBX18,HNRNPU,SOX21,MYC,SOX11,NKX2-5,ZNF384,NR1D2,HNRNPK,HOXD9,GLI2,EN1,TAL1,HOXD13,GSC,POU4F2,ZNF335,NOTCH1,MAFA,MAFB,NFAT5,CEBPA,CEBP…	7.08151e-13
Molecular function	heterocyclic compound binding	GO:1901363	4	5.21805e-14	1.44281	312	3103	890	12771	EHMT2,WDHD1,RFX8,ISL2,PRKAR1A,RABL6,GATA4,PPARGC1B,CTC1,CREBBP,MTERF4,NR2F1,LARP7,NR0B1,NR2F2,LARP6,LOC109282845,EZH2,MED12,HEY2,FLVCR2,LOC102569877,BAZ1A,PSMA1,PXDN,LOC102566578,SRRT,GBX2,ZNF467,ZNF462,GSX1,TARBP2,MYBBP1A,TSR1,PTF1A,RORC,PLOD1,YY1,FOXQ1,PITX2,FOXP2,FOXP1,MAF,KMT2D,DLX2,NPAS2,FOXO1,ZNF668,FUS,SP3,SP9,NFE2L1,TRIM71,ONECUT3,CELF3,EIF5B,EMX1,VEZF1,FOXL2,MSL1,HAND2,HAND1,NAF1,MTRF1L,…	5.15096e-12
Molecular function	chromatin binding	GO:0003682	4	2.34812e-13	2.20761	92	598	890	12771	EHMT2,PWWP2A,WDHD1,GATA4,NCAPH,CREBBP,EZH2,MED12,ZNF462,NCAPD3,PTF1A,YY1,PITX2,FOXP1,KMT2D,DLX2,NPAS2,FOXO1,SP3,TRIM66,PELP1,MSL1,SRF,MLLT6,TRIM37,TRIM28,TRIM24,TP63,EGR1,SMARCA4,NCOA6,TOX3,FOXC2,FOXC1,SATB1,NPM2,EP300,BHLHE22,SUPT6H,AUTS2,TCF3,CHD7,CHD5,CHD4,CHD3,CHD2,ZIC2,EED,ATAD2B,LOC102576424,SSRP1,LRWD1,ANKLE1,HNRNPU,PRKCB,DDX11,PRDM13,RAD21,NKX2-5,PHC1,TADA2B,HNRNPD,GLI2,JARID2,BRD3,BRD2,A…	2.1634e-11
Molecular function	organic cyclic compound binding	GO:0097159	3	1.34448e-12	1.40876	312	3178	890	12771	EHMT2,WDHD1,RFX8,ISL2,PRKAR1A,RABL6,GATA4,PPARGC1B,CTC1,CREBBP,MTERF4,NR2F1,LARP7,NR0B1,NR2F2,LARP6,LOC109282845,EZH2,MED12,HEY2,FLVCR2,LOC102569877,BAZ1A,PSMA1,PXDN,LOC102566578,SRRT,GBX2,ZNF467,ZNF462,GSX1,TARBP2,MYBBP1A,TSR1,PTF1A,RORC,PLOD1,YY1,FOXQ1,PITX2,FOXP2,FOXP1,MAF,KMT2D,DLX2,NPAS2,FOXO1,ZNF668,FUS,SP3,SP9,NFE2L1,TRIM71,ONECUT3,CELF3,EIF5B,EMX1,VEZF1,FOXL2,MSL1,HAND2,HAND1,NAF1,MTRF1L,…	1.16129e-10
Molecular function	DNA-binding transcription repressor activity	GO:0001217	4	4.58875e-09	2.51937	46	262	890	12771	CREBBP,NR2F1,ZNF462,RORC,YY1,FOXQ1,PITX2,FOXP2,FOXP1,FOXO1,ZNF668,SP3,NFE2L1,HAND1,CNBP,TBX2,THAP1,FOXG1,ZBTB4,HIVEP1,FOXD3,SATB1,MSX1,ZGPAT,TCF7,ZFHX3,TCF3,TBX18,MYT1L,NR1D2,HOXD9,JARID2,EN1,GSC,POU4F2,AEBP1,NACC1,CEBPB,IRX1,IRX2,FERD3L,SOX6,ZNF831,TSHZ3,CC2D1B,HELT,	3.73038e-07
Molecular function	DNA-binding transcription repressor activity, RNA polymerase II-specific	GO:0001227	5	4.58875e-09	2.51937	46	262	890	12771	CREBBP,NR2F1,ZNF462,RORC,YY1,FOXQ1,PITX2,FOXP2,FOXP1,FOXO1,ZNF668,SP3,NFE2L1,HAND1,CNBP,TBX2,THAP1,FOXG1,ZBTB4,HIVEP1,FOXD3,SATB1,MSX1,ZGPAT,TCF7,ZFHX3,TCF3,TBX18,MYT1L,NR1D2,HOXD9,JARID2,EN1,GSC,POU4F2,AEBP1,NACC1,CEBPB,IRX1,IRX2,FERD3L,SOX6,ZNF831,TSHZ3,CC2D1B,HELT,	3.73038e-07
Molecular function	transcription coregulator activity	GO:0003712	4	6.06908e-09	1.97565	76	552	890	12771	SUPT20H,GATA4,PPARGC1B,CREBBP,JUP,NR2F1,NR0B1,NR2F2,MED19,MED15,MED12,MED14,WTIP,MYBBP1A,ATN1,YY1,PITX2,SQSTM1,KMT2D,FUS,NFE2L1,HAND2,HAND1,POU2AF1,TRIM28,TRIM24,HIVEP1,WWTR1,SMARCA4,MED13L,ID4,NCOA6,FOXC1,EP300,POU3F2,HOMEZ,TCF3,OLIG3,MXI1,EYA4,TBX18,TAF4,TAF1,MAML2,MAML1,HNRNPU,ZMIZ2,PRKCB,SOX11,MAML3,MTDH,NKX2-5,TADA2B,NCOR1,POU4F2,HIPK2,GTF2F1,AEBP1,AKIRIN2,SIN3A,TFDP1,CEBPA,BCOR,CCDC62,TCERG…	4.41446e-07
Molecular function	transcription factor binding	GO:0008134	4	9.9273e-09	1.79135	96	769	890	12771	ISL2,GATA4,PPARGC1B,CREBBP,NR0B1,MED19,MED12,MED14,HEY2,MDFI,MYBBP1A,RORC,PITX2,FOXP2,FOXP1,NPAS2,FOXO1,FUS,PELP1,FOXL2,HAND2,HAND1,SRF,NOP58,FEM1A,TRIM24,HIVEP1,EGR1,FOXF2,SMARCA4,ID4,PCLO,NCOA6,FOXC1,EP300,TCF3,CHD5,CHD4,CHD3,HMGB1,EYA4,TBX18,TAF4,TAF1,HNRNPU,MYC,PRKCB,MTDH,TERT,NKX2-5,SETD1A,HNRNPK,HNRNPD,CDK12,CDK13,GLI2,JARID2,NCOR1,TAL1,GSC,POU4F2,HIPK2,USP7,GTF2F1,KAT6B,DGKQ,WFS1,MAFB,SIN3…	6.85977e-07
Molecular function	protein-containing complex binding	GO:0044877	3	1.17336e-08	1.50169	171	1634	890	12771	EHMT2,PWWP2A,WDHD1,GATA4,NCAPH,EPB41L2,CREBBP,LOC106736970,FN1,EZH2,LOC102576165,MED12,ADAM23,STX4,ZNF462,LOC102566101,TARBP2,NCAPD3,PTF1A,YY1,PITX2,FOXP1,NPTXR,KMT2D,DLX2,SHC1,NPAS2,FOXO1,SP3,NFE2L1,TRIM66,PELP1,DST,ITGA3,MSL1,SRF,MLLT6,SH2B3,NOP58,MYO16,TRIM37,PEX26,TRIM28,TRIM24,TP63,HNF1B,ANK3,LOC102558149,LOC102568391,EGR1,XRCC6,SMARCA4,DHX29,SYNM,PCSK9,NCOA6,TOX3,FOXC2,FOXC1,SATB1,NPM2,DSPP…	7.72183e-07
Molecular function	small molecule binding	GO:0036094	3	1.31725e-07	1.22779	390	4558	890	12771	EHMT2,PSMD2,PSMD3,WDHD1,RFX8,ISL2,PRKAR1A,RABL6,MTMR2,GATA4,PPARGC1B,CTC1,CREBBP,MTERF4,NR2F1,FN1,LARP7,NR0B1,NR2F2,LARP6,HRC,LOC109282845,EZH2,MED12,HEY2,FLVCR2,LOC102569877,BAZ1A,BAZ1B,F3,PSMA1,PXDN,LOC102566578,SRRT,GBX2,ZNF467,ZNF462,GSX1,TARBP2,LOC102575288,SNX18,MYBBP1A,TSR1,PTF1A,AGRN,RORC,PLOD1,YY1,FOXQ1,PMPCA,PITX2,FOXP2,FOXP1,MAF,KMT2D,DLX2,SHC1,NPAS2,FOXO1,ZNF668,FUS,SP3,SP9,NFE2L1,TRI…	8.27473e-06
Molecular function	DNA-binding transcription activator activity	GO:0001216	4	1.59357e-07	1.98935	61	440	890	12771	GATA4,CREBBP,GBX2,GSX1,PTF1A,PITX2,MAF,DLX2,NFE2L1,ONECUT3,VEZF1,FOXL2,HAND2,SRF,TBX1,TP63,EGR1,FOXF2,CSRNP1,FOXC2,FOXC1,MSX1,FOXA2,EP300,POU3F2,CAMTA1,PHOX2B,TCF3,ZIC2,ZIC3,ZIC5,SOX21,MYC,SOX11,RAD21,NKX2-5,ZNF384,HNRNPK,GLI2,HOXD13,POU4F2,SALL2,MAFA,MAFB,NFAT5,CEBPA,CEBPB,CEBPD,KLF4,KLF5,RUNX2,TXK,TWIST1,NHLH2,BCL11B,CREBRF,HOXA10,OTX1,NR4A3,LEF1,ARID3A,	9.57526e-06
Molecular function	DNA-binding transcription activator activity, RNA polymerase II-specific	GO:0001228	5	1.59357e-07	1.98935	61	440	890	12771	GATA4,CREBBP,GBX2,GSX1,PTF1A,PITX2,MAF,DLX2,NFE2L1,ONECUT3,VEZF1,FOXL2,HAND2,SRF,TBX1,TP63,EGR1,FOXF2,CSRNP1,FOXC2,FOXC1,MSX1,FOXA2,EP300,POU3F2,CAMTA1,PHOX2B,TCF3,ZIC2,ZIC3,ZIC5,SOX21,MYC,SOX11,RAD21,NKX2-5,ZNF384,HNRNPK,GLI2,HOXD13,POU4F2,SALL2,MAFA,MAFB,NFAT5,CEBPA,CEBPB,CEBPD,KLF4,KLF5,RUNX2,TXK,TWIST1,NHLH2,BCL11B,CREBRF,HOXA10,OTX1,NR4A3,LEF1,ARID3A,	9.57526e-06
Molecular function	protein-macromolecule adaptor activity	GO:0030674	3	2.76438e-07	1.67881	95	812	890	12771	SUPT20H,GATA4,PPARGC1B,CREBBP,JUP,NR2F1,NR0B1,NR2F2,MED19,MED15,MED12,MED14,COL11A2,STX4,WTIP,MYBBP1A,ATN1,YY1,PITX2,FBXW7,SQSTM1,KMT2D,SHC1,FUS,NFE2L1,TRIM71,SNAP25,DSP,KSR1,HAND2,HAND1,SH3BP2,POU2AF1,TRIM28,TRIM24,ANK3,HIVEP1,WWTR1,SMARCA4,MED13L,ID4,SYNM,NCOA6,FOXC1,EP300,POU3F2,HOMEZ,TCF3,OLIG3,MXI1,EYA4,TBX18,TAF4,TAF1,MAML2,MAML1,HNRNPU,ZMIZ2,PRKCB,SOX11,MAML3,MTDH,NKX2-5,TADA2B,NCOR1,POU4F…	1.52815e-05
Molecular function	transcription coactivator activity	GO:0003713	5	3.08643e-07	2.15916	48	319	890	12771	GATA4,PPARGC1B,CREBBP,JUP,NR2F1,MED12,MED14,ATN1,YY1,PITX2,KMT2D,FUS,HAND2,HAND1,POU2AF1,TRIM28,TRIM24,HIVEP1,WWTR1,SMARCA4,NCOA6,FOXC1,EP300,POU3F2,TCF3,EYA4,TAF4,TAF1,MAML2,MAML1,ZMIZ2,PRKCB,SOX11,MAML3,MTDH,TADA2B,POU4F2,GTF2F1,TFDP1,CEBPA,CCDC62,TCERG1,HELZ2,PPRC1,DCC,ARID1A,ARID1B,THRAP3,	1.64056e-05
Molecular function	molecular adaptor activity	GO:0060090	2	7.13427e-07	1.62948	98	863	890	12771	SUPT20H,GATA4,PPARGC1B,CREBBP,JUP,NR2F1,NR0B1,NR2F2,MED19,MED15,MED12,MED14,COL11A2,STX4,WTIP,MYBBP1A,ATN1,YY1,PITX2,FBXW7,SQSTM1,KMT2D,SHC1,FUS,NFE2L1,TRIM71,SNAP25,DSP,KSR1,HAND2,HAND1,SH3BP2,POU2AF1,EIF3B,TRIM28,TRIM24,ANK3,HIVEP1,WWTR1,SMARCA4,MED13L,ID4,SYNM,AKAP11,NCOA6,FOXC1,EP300,POU3F2,HOMEZ,TCF3,OLIG3,MXI1,EYA4,TBX18,TAF4,TAF1,MAML2,MAML1,HNRNPU,ZMIZ2,PRKCB,SOX11,MAML3,MTDH,NKX2-5,TADA2…	3.65169e-05
Molecular function	DNA-binding transcription factor binding	GO:0140297	5	9.49849e-07	1.92654	58	432	890	12771	ISL2,GATA4,PPARGC1B,CREBBP,NR0B1,MED12,MED14,HEY2,PITX2,FOXP2,FOXP1,FUS,FOXL2,HAND2,HAND1,SRF,NOP58,TRIM24,HIVEP1,SMARCA4,ID4,NCOA6,EP300,TCF3,CHD4,HMGB1,TBX18,TAF4,TAF1,HNRNPU,MYC,PRKCB,MTDH,NCOR1,TAL1,GSC,HIPK2,USP7,GTF2F1,DGKQ,WFS1,SIN3A,CEBPB,KLF4,CCDC62,TCERG1,RUNX2,TWIST1,NHLH2,ZNHIT6,TBL1X,BPTF,NR4A3,ARID1A,THRAP3,KDM3A,LEF1,ARID3A,	4.68818e-05
Molecular function	acetylation-dependent protein binding	GO:0140033	5	1.02052e-06	7.17472	9	18	890	12771	TRIM24,SMARCA4,ATAD2B,TAF1,BRD3,BRD2,BRD9,BRD4,BPTF,	4.86333e-05
Molecular function	lysine-acetylated histone binding	GO:0070577	6	1.02052e-06	7.17472	9	18	890	12771	TRIM24,SMARCA4,ATAD2B,TAF1,BRD3,BRD2,BRD9,BRD4,BPTF,	4.86333e-05
Molecular function	binding	GO:0005488	2	1.26694e-06	1.08818	718	9468	890	12771	EHMT2,PSMD2,PSMD3,PWWP2A,SAMD11,WDHD1,RFX8,ISL2,PRKAR1A,NGEF,RABL6,MTMR2,MTMR3,GATA4,GIGYF2,NCAPH,EPB41L2,EPB41L3,RNF217,SYNDIG1,PPARGC1B,CTC1,NGFR,CREBBP,LOC106736970,JUP,CADM1,MTERF4,NR2F1,FN1,LARP7,NR0B1,NR2F2,LARP6,TBL2,HRC,LOC109282845,EZH2,HEXB,MED19,LOC102576165,MED12,MED14,HEY2,FLVCR2,LOC102569877,LOC102565037,BAZ1A,BAZ1B,F3,CCSAP,RILPL2,PSMA1,PXDN,CDC42EP1,MDFI,LOC102566578,COL11A2,SRRT,…	5.64811e-05
Molecular function	promoter-specific chromatin binding	GO:1990841	5	2.9676e-06	4.18525	14	48	890	12771	EHMT2,EZH2,TRIM28,EGR1,FOXC2,FOXC1,EP300,CHD7,HNRNPU,GLI2,POU4F2,GTF2F1,KLF4,RBL2,	0.000128163
Molecular function	RNA polymerase II-specific DNA-binding transcription factor binding	GO:0061629	6	8.7588e-06	1.938	47	348	890	12771	ISL2,GATA4,PPARGC1B,CREBBP,NR0B1,MED12,MED14,HEY2,PITX2,FOXP2,FOXP1,FUS,FOXL2,SRF,NOP58,TRIM24,HIVEP1,SMARCA4,ID4,NCOA6,EP300,CHD4,TBX18,TAF4,TAF1,HNRNPU,PRKCB,MTDH,NCOR1,TAL1,GSC,HIPK2,USP7,GTF2F1,SIN3A,CEBPB,KLF4,CCDC62,TCERG1,NHLH2,ZNHIT6,BPTF,NR4A3,ARID1A,THRAP3,KDM3A,LEF1,	0.000366808
Molecular function	histone binding	GO:0042393	4	1.13325e-05	2.29295	31	194	890	12771	PWWP2A,BAZ1B,NCAPD3,KMT2D,MLLT6,TRIM24,SMARCA4,NPM2,SUPT6H,CHD5,HMGB1,CHD2,ATAD2B,LRWD1,TAF1,PRKCB,BRD3,BRD2,BRD9,BRD4,IPO7,IPO9,NCL,SART3,RSF1,TBL1X,BPTF,KDM7A,LEF1,KDM4A,DEK,	0.000460631
Molecular function	RNA binding	GO:0003723	5	1.79299e-05	1.53684	92	859	890	12771	WDHD1,PPARGC1B,MTERF4,LARP7,NR0B1,LARP6,EZH2,PSMA1,TARBP2,TSR1,YY1,DLX2,FUS,TRIM71,CELF3,EIF5B,NAF1,MTRF1L,SRF,U2AF2,IGF2BP3,NOP56,NOP58,CNBP,HNRNPAB,NOVA1,EIF3J,PABPC1L,EIF3D,EIF3B,DHX36,XRCC6,DHX29,SUGP1,APOBEC2,PRPF40B,PRPF40A,EP300,SIDT2,RBM28,HMGB1,RBM15,NCBP3,RBM24,DDX28,TRA2B,FAM98B,FAM50A,HNRNPU,ADARB2,MYC,DDX11,SOX11,MTDH,TERT,RRS1,MEX3C,MEX3B,HNRNPK,HNRNPD,CPEB3,IFIH1,SF3B2,SF3A3,SRP68,…	0.000707975
Molecular function	RNA polymerase II core promoter sequence-specific DNA binding	GO:0000979	10	5.55054e-05	4.78315	9	27	890	12771	EZH2,GBX2,POU2AF1,EGR1,TAF1,CEBPB,SOX3,SOX8,KDM3A,	0.00213079
Molecular function	protein binding	GO:0005515	3	6.09498e-05	1.11011	555	7174	890	12771	EHMT2,PSMD3,PWWP2A,SAMD11,WDHD1,ISL2,PRKAR1A,NGEF,MTMR2,MTMR3,GATA4,GIGYF2,NCAPH,EPB41L2,EPB41L3,RNF217,SYNDIG1,PPARGC1B,NGFR,CREBBP,LOC106736970,JUP,CADM1,FN1,NR0B1,NR2F2,LARP6,TBL2,HRC,LOC109282845,EZH2,HEXB,MED19,LOC102576165,MED12,MED14,HEY2,LOC102565037,BAZ1A,BAZ1B,F3,CCSAP,RILPL2,PSMA1,PXDN,CDC42EP1,MDFI,COL11A2,SRRT,DLST,ADAM23,LOC102566571,STX4,FLNB,RIC3,LOC102566101,WTIP,TARBP2,LOC102575…	0.00227656
Molecular function	single-stranded RNA binding	GO:0003727	6	0.000137972	2.47404	20	116	890	12771	MTERF4,DLX2,CELF3,U2AF2,CNBP,PABPC1L,HMGB1,TRA2B,HNRNPU,ADARB2,DDX11,MEX3C,MEX3B,IFIH1,SREK1,PTBP1,PATL1,PUF60,PABPN1L,DAZAP1,	0.00501783
Molecular function	histone H3 methyltransferase activity	GO:0140938	8	0.000271778	4.41521	8	26	890	12771	EHMT2,EZH2,KMT2D,KMT2C,SETD1B,SETD1A,SETD2,ASH1L,	0.00963068
Molecular function	histone modifying activity	GO:0140993	4	0.000290472	2.15242	24	160	890	12771	EHMT2,CREBBP,EZH2,BAZ1B,KMT2D,KMT2C,MIER1,EP300,CHD4,EED,TAF1,PRKCB,PRDM13,SETD1B,SETD1A,SETD2,ASH1L,KAT6B,ARID4B,KDM2A,KDM7A,KDM3A,KDM4A,KDM4B,	0.0100358
Molecular function	histone deacetylase binding	GO:0042826	5	0.000430625	2.27769	20	126	890	12771	HEY2,YY1,SRF,CDC20,MIER1,DHX36,CHD5,CHD4,NKX2-5,HNRNPD,NCOR1,TAL1,CEBPA,CEBPB,KLF4,BCOR,RUNX2,ZNHIT1,HOXA10,LEF1,	0.0141696
Molecular function	pre-mRNA binding	GO:0036002	6	0.000722372	3.26124	10	44	890	12771	TARBP2,CELF3,U2AF2,EP300,RBM24,TRA2B,HNRNPU,HNRNPK,PTBP1,PTBP2,	0.0232167
Molecular function	nuclear receptor coactivator activity	GO:0030374	6	0.000759301	3.03546	11	52	890	12771	PPARGC1B,MED12,MED14,KMT2D,NCOA6,ZMIZ2,PRKCB,CCDC62,HELZ2,PPRC1,THRAP3,	0.0238489
Molecular function	histone H3K4 methyltransferase activity	GO:0042800	9	0.00085126	5.97893	5	12	890	12771	KMT2D,KMT2C,SETD1B,SETD1A,ASH1L,	0.0261431
Molecular function	obsolete transcriptional activator activity, RNA polymerase II transcription factor binding	GO:0001190	0	0.0010099	4.78315	6	18	890	12771	MED12,GBX2,NFE2L1,NKX2-5,NOTCH1,KLF4,	0.0303408
Molecular function	protein domain specific binding	GO:0019904	4	0.00107277	1.39911	82	841	890	12771	EHMT2,SAMD11,PRKAR1A,EPB41L2,PPARGC1B,CREBBP,LOC106736970,CADM1,FN1,NR0B1,MED12,ATN1,SQSTM1,GRIA3,NFE2L1,SNAP25,PIK3CB,ITGA3,CXXC4,U2AF2,SH3BP2,KCNJ9,TRIM28,TP63,EPHA3,USHBP1,HIVEP1,KCNN2,NCOA6,ENAH,PAK2,INPPL1,POU3F2,POU3F3,ADAM19,CACNA1D,TCF3,HMGB1,PPP1R9A,CABIN1,LOC102565781,EPN3,TRA2B,ATP2B4,WIPF1,WIPF3,HOXA3,PRKCI,ZNF384,HNRNPK,FMN1,TNKS1BP1,APBB1IP,NCOR1,SRP68,SCAF1,ABI2,PLXND1,IRS1,IRS2,GT…	0.0315441
Molecular function	enzyme binding	GO:0019899	4	0.00125137	1.20912	204	2421	890	12771	WDHD1,PRKAR1A,NGEF,MTMR3,GATA4,NCAPH,RNF217,NGFR,CREBBP,LOC106736970,JUP,FN1,TBL2,HRC,LOC109282845,HEY2,F3,RILPL2,CDC42EP1,STX4,TARBP2,SNX18,ATN1,YY1,FNTA,LOC102566391,FBXW7,NPTXR,SQSTM1,SHC1,FOXO1,DMXL2,PPP6R2,CTNNBL1,DSP,EIF5B,DST,KSR1,ITGA3,FOXL2,NRG2,MSL1,HAND1,SRF,PPM1D,U2AF2,NOP56,NOP58,TRIM37,CCNK,PEX26,CDC20,TRIM28,SDC4,ZBTB4,MIER1,DHX36,EGR1,XRCC1,SMARCA4,WNK1,AKAP11,ARIH1,CTSC,NCOA6,CNK…	0.0360291
Molecular function	histone methyltransferase activity	GO:0042054	7	0.00147802	2.98947	10	48	890	12771	EHMT2,EZH2,KMT2D,KMT2C,EED,PRDM13,SETD1B,SETD1A,SETD2,ASH1L,	0.0408525
Molecular function	profilin binding	GO:0005522	4	0.00191344	5.1248	5	14	890	12771	PCLO,ENAH,WIPF1,EVL,FMNL1,	0.0518506
Molecular function	core promoter sequence-specific DNA binding	GO:0001046	9	0.00204675	2.2898	15	94	890	12771	EZH2,GBX2,POU2AF1,DHX36,EGR1,SMARCA4,EP300,LOC102576424,TAF1,NR1D2,UBTF,CEBPB,SOX3,SOX8,KDM3A,	0.0543964
Molecular function	modification-dependent protein binding	GO:0140030	4	0.00253812	2.06632	18	125	890	12771	NCAPD3,SQSTM1,MLLT6,TRIM24,SMARCA4,CHD5,ATAD2B,LRWD1,TNIP2,TAF1,BRD3,BRD2,BRD9,BRD4,RNF31,BPTF,KDM7A,KDM4A,	0.064957
Molecular function	ATP-dependent activity, acting on DNA	GO:0008094	5	0.00268171	2.39157	13	78	890	12771	BAZ1A,DHX36,XRCC6,SMARCA4,ERCC6L,CHD7,CHD5,CHD4,CHD3,CHD2,DDX11,LOC102563606,HELB,	0.0673841
Molecular function	obsolete histone lysine N-methyltransferase activity	GO:0018024	0	0.00282783	3.18876	8	36	890	12771	EHMT2,EZH2,KMT2D,KMT2C,SETD1B,SETD1A,SETD2,ASH1L,	0.0697868
Molecular function	nuclear receptor binding	GO:0016922	7	0.00308655	1.87909	22	168	890	12771	PPARGC1B,NR0B1,MED12,MED14,FOXP2,FOXP1,FUS,FOXL2,TRIM24,SMARCA4,NCOA6,EP300,PRKCB,NCOR1,CEBPB,CCDC62,BPTF,NR4A3,ARID1A,THRAP3,KDM3A,LEF1,	0.0748353
Molecular function	transcription corepressor activity	GO:0003714	5	0.00327432	1.7452	27	222	890	12771	NR0B1,NR2F2,WTIP,MYBBP1A,ATN1,YY1,HAND1,TRIM28,WWTR1,SMARCA4,ID4,HOMEZ,OLIG3,MXI1,TBX18,HNRNPU,NCOR1,POU4F2,HIPK2,AEBP1,SIN3A,BCOR,TCERG1,SOX3,ZNF608,SIAH2,TBL1X,	0.0780192
Molecular function	obsolete transcription factor activity, RNA polymerase II transcription factor binding	GO:0001076	0	0.00342104	2.42526	12	71	890	12771	GATA4,CREBBP,MED12,GBX2,PITX2,NFE2L1,SRF,TAF1,NKX2-5,NOTCH1,KLF4,SNAPC4,	0.0801335
Molecular function	mRNA binding	GO:0003729	6	0.00397241	1.61017	34	303	890	12771	LARP6,FUS,CELF3,U2AF2,IGF2BP3,HNRNPAB,NOVA1,EIF3D,EIF3B,RBM28,RBM15,NCBP3,RBM24,TRA2B,HNRNPU,ADARB2,MYC,HNRNPK,HNRNPD,CPEB3,THOC2,NCL,SREK1,PTBP1,SART3,PTBP2,PUF60,PABPN1L,SRRM4,DCP1B,DAZAP1,PPRC1,PURA,ZFP36L2,	0.0899979
Molecular function	translation regulator activity	GO:0045182	2	0.00424205	1.97168	18	131	890	12771	TRIM71,EIF5B,MTRF1L,IGF2BP3,EIF3J,EIF3D,EIF3B,SOX11,CPEB3,EIF4G3,PTBP1,PATL1,PTBP2,PURA,EFTUD2,MTIF2,MTIF3,ABCF1,	0.0945567
Molecular function	translation regulator activity, nucleic acid binding	GO:0090079	5	0.00457603	2.11021	15	102	890	12771	EIF5B,MTRF1L,EIF3J,EIF3D,EIF3B,SOX11,CPEB3,EIF4G3,PTBP1,PTBP2,PURA,EFTUD2,MTIF2,MTIF3,ABCF1,	0.100382
Molecular function	protein methyltransferase activity	GO:0008276	6	0.00518018	2.22075	13	84	890	12771	EHMT2,EZH2,PCMTD1,KMT2D,KMT2C,EED,FAM98B,PRDM13,SETD1B,SETD1A,SETD2,ASH1L,DPH5,	0.10528
Molecular function	SH3 domain binding	GO:0017124	5	0.00552596	2.01396	16	114	890	12771	LOC106736970,PIK3CB,SH3BP2,ENAH,PAK2,ADAM19,LOC102565781,WIPF1,WIPF3,ZNF384,FMN1,APBB1IP,ABI2,ABL1,EVL,MAP4K3,	0.110679
Molecular function	obsolete transcription factor activity, protein binding	GO:0000988	0	0.00593002	2.11465	14	95	890	12771	GATA4,CREBBP,MED12,HEY2,GBX2,PITX2,NFE2L1,SRF,SUPT6H,TAF1,NKX2-5,NOTCH1,KLF4,SNAPC4,	0.115427
Molecular function	translation factor activity, RNA binding	GO:0008135	6	0.0060278	2.2657	12	76	890	12771	EIF5B,MTRF1L,EIF3J,EIF3D,EIF3B,SOX11,CPEB3,EIF4G3,EFTUD2,MTIF2,MTIF3,ABCF1,	0.1157
Molecular function	proline-rich region binding	GO:0070064	4	0.00633454	3.44387	6	25	890	12771	GIGYF2,PRPF40A,ABI2,ABL1,WBP4,TCERG1,	0.119922
Molecular function	hormone receptor binding	GO:0051427	5	0.00806378	1.71004	23	193	890	12771	PPARGC1B,NR0B1,MED12,MED14,FOXP2,FOXP1,FUS,FOXL2,TRIM24,SMARCA4,NCOA6,EP300,PRKCB,NCOR1,CEBPB,CCDC62,BPTF,NR4A3,UCN,ARID1A,THRAP3,KDM3A,LEF1,	0.150597
Molecular function	DNA polymerase binding	GO:0070182	5	0.00830374	3.77617	5	19	890	12771	SMARCA4,HMGB1,ACD,FANCI,CDK2AP2,	0.15301
Molecular function	cAMP binding	GO:0030552	9	0.00830374	3.77617	5	19	890	12771	PRKAR1A,PDE3A,PDE3B,PDE11A,HCN1,	0.15301
Molecular function	obsolete transcription factor activity, transcription factor binding	GO:0000989	0	0.00845467	2.09599	13	89	890	12771	GATA4,CREBBP,MED12,HEY2,GBX2,PITX2,NFE2L1,SRF,TAF1,NKX2-5,NOTCH1,KLF4,SNAPC4,	0.151745
Molecular function	phosphoprotein binding	GO:0051219	4	0.00930083	2.00892	14	100	890	12771	TBL2,LOC109282845,PITX2,FBXW7,SHC1,SH3BP2,TOX3,SETD2,BRD4,IRS1,ABL1,ABL2,PDE3B,THRAP3,	0.164792
Molecular function	bHLH transcription factor binding	GO:0043425	6	0.00937948	2.86989	7	35	890	12771	CREBBP,HAND1,ID4,EP300,TCF3,RUNX2,TWIST1,	0.164081
Molecular function	nucleosome binding	GO:0031491	5	0.00937948	2.86989	7	35	890	12771	MLLT6,SUPT6H,CHD5,CHD4,CHD3,SSRP1,ZNHIT1,	0.164081
Molecular function	telomeric DNA binding	GO:0042162	7	0.00937948	2.86989	7	35	890	12771	CTC1,XRCC6,TERT,ACD,HNRNPD,NCL,PURA,	0.164081
Molecular function	structural constituent of cytoskeleton	GO:0005200	3	0.0101484	2.04992	13	91	890	12771	EPB41L2,EPB41L3,LOC102566571,CCDC6,AGRN,DSP,ANK3,SYNM,ARPC5L,LOC102576294,TTN,EPB41L4B,TNNT2,	0.171038
Molecular function	lysine N-methyltransferase activity	GO:0016278	7	0.0102828	2.4367	9	53	890	12771	EHMT2,EZH2,KMT2D,KMT2C,SETD1B,SETD1A,SETD2,SETD9,ASH1L,	0.171215
Molecular function	RNA polymerase II general transcription initiation factor binding	GO:0001091	6	0.0104484	3.58736	5	20	890	12771	CREBBP,NOP58,HNRNPU,GTF2F1,ZNHIT6,	0.171902
Molecular function	chromatin DNA binding	GO:0031490	6	0.0110107	1.96953	14	102	890	12771	EZH2,YY1,PITX2,SRF,FOXC2,EP300,ZIC2,LOC102576424,SSRP1,ANKLE1,HNRNPU,LEMD3,NOTCH1,KDM3A,	0.179021
Molecular function	demethylase activity	GO:0032451	3	0.0146888	2.64332	7	38	890	12771	ALKBH5,TET3,KDM2A,KDM7A,KDM3A,KDM4A,KDM4B,	0.230682
Molecular function	p53 binding	GO:0002039	4	0.0157458	2.07689	11	76	890	12771	EHMT2,CREBBP,TRIM24,TP63,SMARCA4,MSX1,EP300,TAF1,BRD4,SYVN1,USP7,	0.244502
Molecular function	protein phosphorylated amino acid binding	GO:0045309	5	0.0168785	2.39157	8	48	890	12771	LOC109282845,FBXW7,SHC1,SH3BP2,BRD4,IRS1,ABL1,ABL2,	0.259179
Molecular function	2-oxoglutarate-dependent dioxygenase activity	GO:0016706	5	0.0189797	2.34277	8	49	890	12771	ALKBH5,PLOD1,TET3,P3H3,KDM2A,KDM7A,KDM4A,KDM4B,	0.282042
Molecular function	HMG box domain binding	GO:0071837	5	0.0190731	3.11944	5	23	890	12771	HIVEP1,POU3F2,POU3F3,HOXA3,CEBPA,	0.280415
Molecular function	histone H3 demethylase activity	GO:0141052	6	0.0190731	3.11944	5	23	890	12771	KDM2A,KDM7A,KDM3A,KDM4A,KDM4B,	0.280415
Molecular function	translation initiation factor activity	GO:0003743	7	0.0192415	2.51115	7	40	890	12771	EIF5B,EIF3J,EIF3D,EIF3B,EIF4G3,MTIF2,MTIF3,	0.276997
Molecular function	actin binding	GO:0003779	5	0.0210442	1.42679	35	352	890	12771	EPB41L2,LOC102576165,FLNB,LOC102566101,WTIP,DST,MYO16,ENAH,CAP2,KLHL1,CALD1,PPP1R9A,LOC102565781,NAV2,TMEM201,WIPF1,ARPC5L,HNRNPU,FMN2,ABL1,ABL2,SPIRE2,LSP1,TULP1,TTN,MARCKS,MAP2,SIPA1L1,TNNT2,SORBS1,DIAPH2,DIAPH3,LMOD3,MYRIP,FMNL1,	0.287951
Molecular function	protein kinase binding	GO:0019901	6	0.022408	1.27809	66	741	890	12771	PRKAR1A,GATA4,LOC106736970,JUP,TBL2,ATN1,FNTA,LOC102566391,FBXW7,SQSTM1,SHC1,DSP,KSR1,PPM1D,CCNK,SDC4,ZBTB4,WNK1,AKAP11,CNKSR2,BANK1,PAK2,EP300,CCNE2,TCF3,PPP1R9A,LOC102565781,ATP2B4,CD6,TNIP2,MAML1,PRKCB,CDK12,CDK13,GAS6,ADCY4,ABI2,IRS1,IRS2,CDH2,IFNAR2,MAP2K4,ANKRD17,ABL1,TRAF4,TTN,MARCKS,FLT3LG,MAPK8IP2,STRIP1,LOC102571692,MAP2,SNAP91,SIPA1L1,INSRR,SORBS1,LOC106739610,ADIPOR1,NR4A3,PDE3B,WNT16…	0.303606
Molecular function	protein kinase C binding	GO:0005080	7	0.0225838	2.04992	10	70	890	12771	LOC106736970,SQSTM1,DSP,SDC4,PRKCB,ADCY4,IRS1,ABL1,MARCKS,CASQ2,	0.303017
Molecular function	protein demethylase activity	GO:0140457	4	0.0227476	2.98947	5	24	890	12771	KDM2A,KDM7A,KDM3A,KDM4A,KDM4B,	0.30228
Molecular function	histone demethylase activity	GO:0032452	5	0.0227476	2.98947	5	24	890	12771	KDM2A,KDM7A,KDM3A,KDM4A,KDM4B,	0.30228
Molecular function	SH2 domain binding	GO:0042169	5	0.0246985	2.39157	7	42	890	12771	SQSTM1,INPPL1,IRS1,ABL1,SNAP91,INSRR,SHCBP1,	0.322013
Molecular function	protein-lysine N-methyltransferase activity	GO:0016279	8	0.0263931	2.20761	8	52	890	12771	EHMT2,EZH2,KMT2D,KMT2C,SETD1B,SETD1A,SETD2,ASH1L,	0.34089
Molecular function	DNA secondary structure binding	GO:0000217	6	0.0277888	2.33596	7	43	890	12771	NR0B1,YY1,HAND2,HMGB3,HMGB1,HNRNPD,CLSPN,	0.32824
Molecular function	metallopeptidase activity	GO:0008237	5	0.0302489	1.63718	17	149	890	12771	LOC106736970,ADAM23,PMPCA,TRABD2A,ADAMTS20,LOC102569440,LOC102560436,ADAM19,YME1L1,AEBP1,RNPEP,LOC102559793,TLL2,METAP2,AFG3L2,TRHDE,SPG7,	0.342655
Molecular function	general transcription initiation factor binding	GO:0140296	5	0.031131	2.28287	7	44	890	12771	CREBBP,NOP58,HMGB1,TAF1,HNRNPU,GTF2F1,ZNHIT6,	0.349781
Molecular function	poly-pyrimidine tract binding	GO:0008187	7	0.031131	2.28287	7	44	890	12771	U2AF2,HNRNPU,SREK1,PTBP1,PATL1,PUF60,DAZAP1,	0.349781
Molecular function	voltage-gated sodium channel activity	GO:0005248	9	0.0313965	2.75951	5	26	890	12771	LOC102561347,CACNA1H,LOC102564050,LOC102572122,HCN1,	0.347119
Molecular function	transcription coactivator binding	GO:0001223	6	0.0321635	2.4599	6	35	890	12771	RORC,FOXO1,SMARCA4,FOXC1,TERT,NR4A3,	0.352778
Molecular function	E-box binding	GO:0070888	11	0.0347325	2.23213	7	45	890	12771	MYBBP1A,PTF1A,HAND2,TCF3,MYC,TAL1,TWIST1,	0.377955
Molecular function	DNA helicase activity	GO:0003678	6	0.0385997	2.18361	7	46	890	12771	XRCC6,CHD5,CHD4,CHD3,CHD2,DDX11,HELB,	0.413525
Molecular function	transcription coregulator binding	GO:0001221	5	0.0391135	2.04992	8	56	890	12771	RORC,FOXO1,SMARCA4,PCLO,FOXC1,TERT,KLF4,NR4A3,	0.415806
Molecular function	single-stranded DNA binding	GO:0003697	6	0.0395778	1.7114	13	109	890	12771	CTC1,CNBP,DHX36,HMGB1,HNRNPU,DDX11,HNRNPK,NCL,PTBP1,RAD52,DAZAP1,PURA,RAD54L,	0.417531
Molecular function	kinase binding	GO:0019900	5	0.0400926	1.22945	70	817	890	12771	PRKAR1A,GATA4,LOC106736970,JUP,TBL2,ATN1,FNTA,LOC102566391,FBXW7,SQSTM1,SHC1,DSP,KSR1,PPM1D,CCNK,SDC4,ZBTB4,WNK1,AKAP11,CNKSR2,BANK1,PAK2,FOXA2,EP300,CCNE2,TCF3,PPP1R9A,LOC102565781,ATP2B4,CD6,TNIP2,MAML1,PRKCB,CDK12,CDK13,GAS6,ADCY4,ABI2,IRS1,IRS2,CDH2,IFNAR2,MAP2K4,DGKQ,ANKRD17,ABL1,TRAF4,CEBPA,CEBPB,TTN,MARCKS,FLT3LG,MAPK8IP2,STRIP1,LOC102571692,MAP2,SNAP91,SIPA1L1,INSRR,SORBS1,LOC106739610,AD…	0.419757
Molecular function	poly-purine tract binding	GO:0070717	7	0.0409867	2.32694	6	37	890	12771	PABPC1L,TRA2B,HNRNPU,PATL1,PABPN1L,DAZAP1,	0.425892
Molecular function	insulin receptor binding	GO:0005158	5	0.0418566	2.5624	5	28	890	12771	SHC1,IRS1,CLSTN1,IRS2,SORBS1,	0.431685
Molecular function	dioxygenase activity	GO:0051213	4	0.0419625	1.92754	9	67	890	12771	ALKBH5,PLOD1,ADO,TET3,P3H3,KDM2A,KDM7A,KDM4A,KDM4B,	0.429571
Molecular function	basal transcription machinery binding	GO:0001098	4	0.0427384	2.13715	7	47	890	12771	CREBBP,NOP58,HNRNPU,BRD4,ZNF326,GTF2F1,ZNHIT6,	0.407341
Molecular function	basal RNA polymerase II transcription machinery binding	GO:0001099	5	0.0427384	2.13715	7	47	890	12771	CREBBP,NOP58,HNRNPU,BRD4,ZNF326,GTF2F1,ZNHIT6,	0.407341
Molecular function	SMAD binding	GO:0046332	4	0.043698	1.83967	10	78	890	12771	GATA4,CREBBP,YY1,FOXA2,EP300,ACVR1C,HIPK2,IPO7,PURA,TGFBR2,	0.410821
Molecular function	zinc ion binding	GO:0008270	8	0.0451391	1.31031	41	449	890	12771	PSMD2,PSMD3,GATA4,CREBBP,BAZ1B,ZNF467,MYBBP1A,YY1,PMPCA,KMT2D,RASSF1,TRIM28,TRIM24,THAP1,EGR1,ARIH1,LOC102570290,PGGT1B,CHD5,CHD4,CHD3,SIVA1,MEX3C,MEX3B,GLI2,IFIH1,RNF139,SYVN1,ZNF326,UBR3,RNPEP,RNF31,KLF4,SIAH2,RPS29,TOPORS,TRHDE,LONRF2,MYRIP,KDM7A,KDM4A,	0.421502
Molecular function	translation repressor activity	GO:0030371	3	0.0459176	2.2657	6	38	890	12771	TRIM71,CPEB3,PTBP1,PATL1,PTBP2,PURA,	0.425893
Molecular function	phosphotyrosine residue binding	GO:0001784	6	0.0459176	2.2657	6	38	890	12771	LOC109282845,SHC1,SH3BP2,IRS1,ABL1,ABL2,	0.425893
Molecular function	damaged DNA binding	GO:0003684	6	0.0467888	1.97923	8	58	890	12771	CREBBP,TP63,XRCC1,RAD1,EP300,HMGB1,SMC5,RAD21,	0.417175
Molecular function	metalloendopeptidase activity	GO:0004222	6	0.0470474	1.81638	10	79	890	12771	LOC106736970,PMPCA,TRABD2A,ADAMTS20,LOC102569440,LOC102560436,ADAM19,TLL2,AFG3L2,SPG7,	0.416792
Molecular function	N-methyltransferase activity	GO:0008170	6	0.0470474	1.81638	10	79	890	12771	EHMT2,EZH2,KMT2D,KMT2C,SETD1B,SETD1A,SETD2,SETD9,ASH1L,TRMT1,	0.416792
Cellular component	nuclear lumen	GO:0031981	6	3.33067e-16	1.50855	380	3807	971	14675	EHMT2,ALKBH5,PSMD2,PSMD3,SUPT20H,FNBP4,WDHD1,CDCA2,GATA4,NCAPH,EPB41L2,PPARGC1B,CTC1,NGFR,CREBBP,NR2F1,LARP7,NR0B1,NR2F2,LOC109282845,DZIP1,EZH2,MED19,MED15,MED12,MED14,HEY2,BAZ1A,BAZ1B,PSMA1,SRRT,SDAD1,TARBP2,MYBBP1A,MPLKIP,TSR1,NCAPD3,LOC102568760,PTF1A,ATN1,RORC,YY1,PITX2,FBXW7,FOXP1,MAF,SQSTM1,KMT2D,INO80B,INO80D,KMT2C,BOD1L1,UAP1,NPAS2,FOXO1,MDN1,BRPF1,FUS,MCC,SP3,HPSE,CELF3,NENF,PIK3CB,CTNN…	3.36065e-13
Cellular component	nucleoplasm	GO:0005654	3	3.33067e-16	1.5528	337	3280	971	14675	EHMT2,ALKBH5,PSMD2,PSMD3,SUPT20H,FNBP4,WDHD1,CDCA2,GATA4,EPB41L2,PPARGC1B,NGFR,CREBBP,NR2F1,LARP7,NR0B1,NR2F2,LOC109282845,DZIP1,EZH2,MED19,MED15,MED12,MED14,HEY2,BAZ1B,PSMA1,SRRT,TARBP2,MYBBP1A,MPLKIP,TSR1,NCAPD3,LOC102568760,PTF1A,ATN1,RORC,YY1,PITX2,FBXW7,FOXP1,MAF,SQSTM1,KMT2D,INO80B,INO80D,KMT2C,BOD1L1,UAP1,NPAS2,FOXO1,BRPF1,FUS,MCC,SP3,HPSE,CELF3,NENF,CTNNBL1,TRIM66,PELP1,VEZF1,FOXL2,MSL1,H…	3.36065e-13
Cellular component	nucleus	GO:0005634	6	4.44089e-16	1.37509	543	5968	971	14675	EHMT2,ALKBH5,PSMD2,PSMD3,PWWP2A,SUPT20H,SAMD11,FNBP4,WDHD1,RFX8,LOC106737808,ISL2,RABL6,MTMR2,CDCA2,GATA4,NCAPH,EPB41L2,PPARGC1B,CTC1,NGFR,CREBBP,JUP,NR2F1,LARP7,NR0B1,NR2F2,LARP6,LOC109282845,DZIP1,EZH2,MED19,TDRP,MED15,MED12,MED14,HEY2,BAZ1A,BAZ1B,PSMA1,MDFI,SRRT,DLST,SDAD1,GBX2,FLNB,ZNF462,GSX1,UNCX,WTIP,TARBP2,MYBBP1A,TSR2,MPLKIP,TSR1,UBAP2,NCAPD3,LOC102568760,PTF1A,ATN1,RORC,YY1,FOXQ1,PITX2,…	1.49362e-13
Cellular component	obsolete nuclear part	GO:0044428	0	6.66134e-16	1.45976	402	4162	971	14675	EHMT2,ALKBH5,PSMD2,PSMD3,SUPT20H,FNBP4,WDHD1,CDCA2,GATA4,NCAPH,EPB41L2,PPARGC1B,CTC1,NGFR,CREBBP,JUP,NR2F1,LARP7,NR0B1,NR2F2,LOC109282845,DZIP1,EZH2,MED19,MED15,MED12,MED14,HEY2,BAZ1A,BAZ1B,PSMA1,SRRT,SDAD1,TARBP2,MYBBP1A,MPLKIP,TSR1,NCAPD3,LOC102568760,PTF1A,ATN1,RORC,YY1,PITX2,FBXW7,FOXP1,MAF,SQSTM1,KMT2D,LRRC59,INO80B,INO80D,KMT2C,BOD1L1,UAP1,NPAS2,FOXO1,MDN1,BRPF1,FUS,MCC,SP3,HPSE,CELF3,NENF,…	1.68032e-13
Cellular component	intracellular organelle lumen	GO:0070013	5	8.54872e-15	1.34553	435	4886	971	14675	EHMT2,ALKBH5,PSMD2,PSMD3,SUPT20H,FNBP4,WDHD1,CDCA2,GATA4,NCAPH,EPB41L2,PPARGC1B,CTC1,NGFR,CREBBP,JUP,MTERF4,NR2F1,FN1,LARP7,NR0B1,NR2F2,MRPL21,HRC,LOC109282845,DZIP1,EZH2,HEXB,MED19,MED15,MED12,MED14,HEY2,BAZ1A,BAZ1B,PSMA1,FH,COL11A2,SRRT,DLST,SDAD1,TARBP2,LOC102575288,MYBBP1A,MPLKIP,TSR1,NCAPD3,LOC102568760,PTF1A,AGRN,ATN1,RORC,YY1,PMPCA,PITX2,FBXW7,FOXP1,MAF,SQSTM1,KMT2D,LRRC59,INO80B,INO80D,KM…	1.72513e-12
Cellular component	organelle lumen	GO:0043233	4	9.4369e-15	1.34471	435	4889	971	14675	EHMT2,ALKBH5,PSMD2,PSMD3,SUPT20H,FNBP4,WDHD1,CDCA2,GATA4,NCAPH,EPB41L2,PPARGC1B,CTC1,NGFR,CREBBP,JUP,MTERF4,NR2F1,FN1,LARP7,NR0B1,NR2F2,MRPL21,HRC,LOC109282845,DZIP1,EZH2,HEXB,MED19,MED15,MED12,MED14,HEY2,BAZ1A,BAZ1B,PSMA1,FH,COL11A2,SRRT,DLST,SDAD1,TARBP2,LOC102575288,MYBBP1A,MPLKIP,TSR1,NCAPD3,LOC102568760,PTF1A,AGRN,ATN1,RORC,YY1,PMPCA,PITX2,FBXW7,FOXP1,MAF,SQSTM1,KMT2D,LRRC59,INO80B,INO80D,KM…	1.58697e-12
Cellular component	membrane-enclosed lumen	GO:0031974	3	9.88098e-15	1.34416	435	4891	971	14675	EHMT2,ALKBH5,PSMD2,PSMD3,SUPT20H,FNBP4,WDHD1,CDCA2,GATA4,NCAPH,EPB41L2,PPARGC1B,CTC1,NGFR,CREBBP,JUP,MTERF4,NR2F1,FN1,LARP7,NR0B1,NR2F2,MRPL21,HRC,LOC109282845,DZIP1,EZH2,HEXB,MED19,MED15,MED12,MED14,HEY2,BAZ1A,BAZ1B,PSMA1,FH,COL11A2,SRRT,DLST,SDAD1,TARBP2,LOC102575288,MYBBP1A,MPLKIP,TSR1,NCAPD3,LOC102568760,PTF1A,AGRN,ATN1,RORC,YY1,PMPCA,PITX2,FBXW7,FOXP1,MAF,SQSTM1,KMT2D,LRRC59,INO80B,INO80D,KM…	1.42427e-12
Cellular component	protein-DNA complex	GO:0032993	3	3.45146e-12	2.07862	96	698	971	14675	EHMT2,SUPT20H,GATA4,NCAPH,CTC1,CREBBP,JUP,EZH2,BAZ1A,BAZ1B,NCAPD3,YY1,MAF,INO80B,BRPF1,SP3,PELP1,MSL1,HAND2,SRF,MLLT6,TRIM28,TRIM24,TP63,XRCC6,XRCC1,WAPL,SMARCA4,FOXD3,TOX4,FOXC1,SATB1,NPM2,ICE1,EP300,CCNE2,TCF7,PDS5B,SUPT6H,PHOX2B,TCF3,CHD5,CHD4,CHD3,HMGB1,EED,LOC102576424,SSRP1,LRWD1,TAF4,TAF1,MYC,DDX11,TERT,RAD21,NKX2-5,ACD,PHC1,SETD1B,SETD1A,TADA2B,HNRNPK,TNKS1BP1,JARID2,BRD3,BRD2,ASH1L,NCOR1…	4.35316e-10
Cellular component	obsolete nucleoplasm part	GO:0044451	0	8.47378e-12	1.83633	126	1037	971	14675	EHMT2,ALKBH5,SUPT20H,FNBP4,GATA4,PPARGC1B,CREBBP,NR0B1,EZH2,MED19,MED15,MED12,MED14,BAZ1B,TARBP2,RORC,SQSTM1,KMT2D,KMT2C,BRPF1,FUS,SP3,CELF3,PELP1,MSL1,U2AF2,NOP58,TRIM41,FAM76B,ZBTB4,HIVEP1,WWTR1,INTS2,MED13L,BABAM1,ACADM,ARIH1,NCOA6,PRPF40A,FOXC2,SATB1,ICE1,EP300,WDFY3,TCF7,SUPT6H,ZFHX3,TCF3,CHD5,CHD4,CHD3,AFF1,ZIC2,RBM15,EED,NCBP3,SSRP1,TAF4,TAF1,HNRNPU,SMC5,MYC,HOXA4,YME1L1,MAML3,MTDH,TERT,AC…	9.50005e-10
Cellular component	nuclear chromosome	GO:0000228	7	1.33927e-11	2.17801	82	569	971	14675	EHMT2,WDHD1,GATA4,NCAPH,CTC1,CREBBP,EZH2,BAZ1A,NCAPD3,YY1,INO80B,MSL1,HAND2,SRF,TRIM28,TRIM24,TP63,XRCC6,XRCC1,WAPL,SMARCA4,FOXD3,FOXC1,SATB1,NPM2,RAD1,TCF7,PHOX2B,TCF3,CHD5,CHD4,CHD3,HMGB1,HORMAD1,EED,LOC102576424,LRWD1,RSPH1,TAF4,TAF1,HNRNPU,SMC5,MYC,ZMIZ2,DDX11,TERT,RAD21,RRS1,ACD,PHC1,SETD1A,HNRNPK,CDK12,CDK13,IFIH1,TNKS1BP1,JARID2,BRD3,BRD2,NCOR1,TAL1,BRD4,AKIRIN2,SIN3A,CEBPB,TTN,ZNF503,KLF4…	1.35133e-09
Cellular component	chromatin	GO:0000785	4	6.86928e-11	2.06636	86	629	971	14675	EHMT2,SUPT20H,GATA4,NCAPH,CREBBP,EZH2,BAZ1A,BAZ1B,NCAPD3,YY1,MAF,INO80B,BRPF1,PELP1,MSL1,HAND2,SRF,MLLT6,TRIM28,TRIM24,TP63,XRCC1,WAPL,SMARCA4,FOXD3,TOX4,FOXC1,SATB1,NPM2,ICE1,EP300,CCNE2,TCF7,PDS5B,SUPT6H,PHOX2B,TCF3,CHD5,CHD4,CHD3,HMGB1,EED,LOC102576424,SSRP1,LRWD1,TAF4,TAF1,MYC,DDX11,RAD21,PHC1,SETD1B,SETD1A,TADA2B,HNRNPK,TNKS1BP1,JARID2,BRD3,BRD2,ASH1L,NCOR1,TAL1,BRD4,USP7,KAT6B,ANKRD17,AKIRI…	6.30101e-09
Cellular component	chromosome	GO:0005694	6	7.86271e-10	1.72405	124	1087	971	14675	EHMT2,SUPT20H,WDHD1,CDCA2,GATA4,NCAPH,CTC1,CREBBP,EZH2,MED12,BAZ1A,BAZ1B,CCDC6,NCAPD3,YY1,MAF,KMT2D,INO80B,BRPF1,NFE2L1,TRIM66,PELP1,MSL1,HAND2,SRF,MLLT6,CDC20,TRIM28,TRIM24,TP63,XRCC6,XRCC1,WAPL,SMARCA4,FOXD3,ZFR,TOX4,FOXC1,SATB1,NPM2,RAD1,FOXA2,ICE1,EP300,CCNE2,TCF7,PDS5B,SUPT6H,CCDC137,PHOX2B,TCF3,CHD5,CHD4,CHD3,HMGB1,CHD2,HORMAD1,EED,LOC102576424,SSRP1,LRWD1,RSPH1,TAF4,TAF1,HNRNPU,SMC5,MYC,ZM…	6.61123e-08
Cellular component	protein-containing complex	GO:0032991	2	8.39184e-10	1.26548	419	5004	971	14675	EHMT2,PSMD2,PSMD3,SUPT20H,WDHD1,PRKAR1A,GATA4,GIGYF2,NCAPH,EPB41L2,RNF217,PPARGC1B,CTC1,CREBBP,JUP,MTERF4,FN1,NR0B1,MRPL21,LARP6,LOC109282845,DZIP1,EZH2,MED19,LOC102576165,MED15,MED12,MED14,HEY2,KCND1,BAZ1A,BAZ1B,F3,PSMA1,COL11A2,SRRT,DLST,STX4,ZSWIM7,WTIP,TARBP2,MYBBP1A,TSR1,UBAP2,NCAPD3,PTF1A,PLOD1,FBXO21,YY1,FNTA,PMPCA,PITX2,FBXW7,POLRMT,MAF,SQSTM1,KMT2D,INO80B,SHC1,KMT2C,NPAS2,GRIA3,MDN1,BRPF…	6.51336e-08
Cellular component	obsolete nuclear chromosome part	GO:0044454	0	9.11076e-10	2.11704	72	514	971	14675	EHMT2,WDHD1,GATA4,NCAPH,CTC1,CREBBP,EZH2,BAZ1A,NCAPD3,YY1,INO80B,HAND2,SRF,TRIM28,TRIM24,TP63,XRCC6,XRCC1,WAPL,SMARCA4,FOXD3,FOXC1,SATB1,NPM2,RAD1,TCF7,PHOX2B,TCF3,CHD5,CHD4,CHD3,HMGB1,HORMAD1,EED,LOC102576424,LRWD1,TAF4,TAF1,MYC,ZMIZ2,DDX11,TERT,RAD21,ACD,PHC1,SETD1A,HNRNPK,TNKS1BP1,JARID2,BRD3,BRD2,NCOR1,TAL1,BRD4,AKIRIN2,SIN3A,CEBPB,KLF4,SYCP3,LOC102563606,P3H4,ESCO2,RUNX2,ZNHIT1,RSF1,PURA,ARI…	6.56626e-08
Cellular component	transcription regulator complex	GO:0005667	3	9.7238e-10	2.15458	69	484	971	14675	GATA4,CREBBP,MED12,MED14,HEY2,WTIP,PTF1A,YY1,PITX2,KMT2D,NPAS2,FUS,SP3,ONECUT3,HAND2,HAND1,GTF3C3,HNRNPAB,TBX2,POU2AF1,TRIM28,TP63,HNF1B,MIER1,WWTR1,XRCC6,FOXF2,MED13L,FOXD3,NCOA6,EP300,POU3F2,TCF7,ZFHX3,TCF3,CHD5,CHD4,CHD3,MXI1,TAF4,TAF1,NKX2-5,NCOR1,TAL1,HOXD12,GSC,POU4F2,HIPK2,GTF2F1,AKIRIN2,MAFB,SIN3A,TFDP1,CEBPA,CEBPB,KLF4,SOX8,SOX6,RUNX2,NHLH2,TNRC18,TBL1X,ARID4B,HOXA10,HELT,NR4A3,SNAPC4,RB…	6.54088e-08
Cellular component	nuclear body	GO:0016604	3	2.83197e-09	1.91113	87	688	971	14675	EHMT2,ALKBH5,FNBP4,GATA4,CREBBP,NR0B1,MED19,BAZ1B,TARBP2,RORC,SQSTM1,SP3,CELF3,U2AF2,NOP58,TRIM41,FAM76B,ZBTB4,HIVEP1,WWTR1,BABAM1,ACADM,ARIH1,PRPF40A,FOXC2,SATB1,ICE1,WDFY3,TCF7,SUPT6H,ZFHX3,TCF3,CHD5,ZIC2,RBM15,NCBP3,HNRNPU,SMC5,MYC,HOXA4,YME1L1,MAML3,MTDH,TERT,ACD,PHC1,SETD1A,HNRNPK,CDK12,CDK13,GLI2,BRD3,BRD2,LSG1,SF3B2,BCLAF1,GSC,BRD4,SF3A3,POU4F2,HIPK2,IPO7,DGKQ,SREK1,NACC1,ABL1,CHTOP,SART1,…	1.78591e-07
Cellular component	obsolete chromosomal part	GO:0044427	0	3.26657e-09	1.7741	106	903	971	14675	EHMT2,WDHD1,GATA4,NCAPH,CTC1,CREBBP,EZH2,BAZ1A,BAZ1B,NCAPD3,YY1,MAF,KMT2D,INO80B,NFE2L1,TRIM66,PELP1,MSL1,HAND2,SRF,MLLT6,CDC20,TRIM28,TRIM24,TP63,XRCC6,XRCC1,WAPL,SMARCA4,FOXD3,TOX4,FOXC1,SATB1,NPM2,RAD1,ICE1,EP300,CCNE2,TCF7,PDS5B,SUPT6H,PHOX2B,TCF3,CHD5,CHD4,CHD3,HMGB1,CHD2,HORMAD1,EED,LOC102576424,LRWD1,TAF4,TAF1,HNRNPU,SMC5,MYC,ZMIZ2,DDX11,TERT,RAD21,ACD,PHC1,SETD1B,SETD1A,HNRNPK,CDK12,CDK13…	1.93881e-07
Cellular component	intracellular membrane-bounded organelle	GO:0043231	5	4.32531e-08	1.11379	729	9892	971	14675	PGAP3,EHMT2,ALKBH5,PSMD2,PSMD3,PWWP2A,SUPT20H,SAMD11,FNBP4,WDHD1,RFX8,LOC106737808,ISL2,RABL6,MTMR2,CDCA2,GATA4,GIGYF2,NCAPH,EPB41L2,SYNDIG1,PPARGC1B,CTC1,NGFR,CREBBP,JUP,CADM1,MTERF4,NR2F1,FN1,LARP7,ABCA7,NR0B1,NR2F2,MRPL21,LARP6,TBL2,HRC,LOC109282845,DZIP1,EZH2,HEXB,MED19,TDRP,MED15,MED12,MED14,HEY2,CHST7,LOC102569877,LOC102565037,BAZ1A,BAZ1B,PSMA1,PXDN,MDFI,FH,COL11A2,SRRT,DLST,SDAD1,GBX2,STX4…	2.42458e-06
Cellular component	membrane-bounded organelle	GO:0043227	4	8.44621e-08	1.10491	749	10245	971	14675	PGAP3,EHMT2,ALKBH5,PSMD2,PSMD3,PWWP2A,SUPT20H,SAMD11,FNBP4,WDHD1,RFX8,LOC106737808,ISL2,PRKAR1A,RABL6,MTMR2,CDCA2,GATA4,GIGYF2,NCAPH,EPB41L2,SYNDIG1,PPARGC1B,CTC1,NGFR,CREBBP,JUP,CADM1,MTERF4,NR2F1,FN1,LARP7,ABCA7,NR0B1,NR2F2,MRPL21,LARP6,TBL2,HRC,LOC109282845,DZIP1,EZH2,HEXB,MED19,TDRP,MED15,MED12,MED14,HEY2,CHST7,LOC102569877,LOC102565037,BAZ1A,BAZ1B,CCSAP,RILPL2,PSMA1,PXDN,MDFI,FH,COL11A2,SRRT…	4.48538e-06
Cellular component	intracellular organelle	GO:0043229	4	2.21038e-07	1.09343	775	10712	971	14675	PGAP3,EHMT2,ALKBH5,PSMD2,PSMD3,PWWP2A,SUPT20H,SAMD11,FNBP4,WDHD1,RFX8,LOC106737808,ISL2,RABL6,MTMR2,CDCA2,GATA4,GIGYF2,NCAPH,EPB41L2,EPB41L3,SYNDIG1,PPARGC1B,CTC1,NGFR,CREBBP,JUP,CADM1,MTERF4,NR2F1,FN1,LARP7,ABCA7,NR0B1,NR2F2,MRPL21,LARP6,TBL2,HRC,LOC109282845,DZIP1,EZH2,HEXB,MED19,TDRP,LOC102576165,MED15,MED12,MED14,HEY2,CHST7,LOC102569877,LOC102565037,BAZ1A,BAZ1B,CCSAP,RILPL2,PSMA1,PXDN,MDFI,FH…	1.11514e-05
Cellular component	organelle	GO:0043226	3	4.28522e-07	1.08742	787	10938	971	14675	PGAP3,EHMT2,ALKBH5,PSMD2,PSMD3,PWWP2A,SUPT20H,SAMD11,FNBP4,WDHD1,RFX8,LOC106737808,ISL2,PRKAR1A,RABL6,MTMR2,CDCA2,GATA4,GIGYF2,NCAPH,EPB41L2,EPB41L3,SYNDIG1,PPARGC1B,CTC1,NGFR,CREBBP,JUP,CADM1,MTERF4,NR2F1,FN1,LARP7,ABCA7,NR0B1,NR2F2,MRPL21,LARP6,TBL2,HRC,LOC109282845,DZIP1,EZH2,HEXB,MED19,TDRP,LOC102576165,MED15,MED12,MED14,HEY2,CHST7,LOC102569877,LOC102565037,BAZ1A,BAZ1B,CCSAP,RILPL2,PSMA1,PXDN…	2.05895e-05
Cellular component	obsolete intracellular part	GO:0044424	0	6.79698e-07	1.06371	865	12290	971	14675	PGAP3,EHMT2,ALKBH5,PSMD2,PSMD3,PWWP2A,SUPT20H,SAMD11,FNBP4,WDHD1,RFX8,LOC106737808,ISL2,PRKAR1A,NGEF,RABL6,MTMR2,CDCA2,MTMR3,GATA4,GIGYF2,NCAPH,EPB41L2,EPB41L3,RNF217,SYNDIG1,PPARGC1B,CTC1,NGFR,CREBBP,LOC106736970,JUP,CADM1,MTERF4,NR2F1,FN1,LARP7,ABCA7,NR0B1,NR2F2,MRPL21,LARP6,TBL2,HRC,LOC109282845,DZIP1,EZH2,HEXB,LRRC4,MED19,TDRP,LOC102576165,MED15,MED12,MED14,HEY2,PCMTD1,CHST7,LOC102569877,LOC1…	3.11734e-05
Cellular component	polytene chromosome	GO:0005700	7	1.01852e-06	2.57424	31	182	971	14675	EHMT2,CREBBP,MED12,YY1,KMT2D,NFE2L1,WAPL,FOXA2,EP300,PDS5B,SUPT6H,CHD5,CHD4,CHD3,HMGB1,CHD2,EED,RAD21,SETD1B,SETD1A,TADA2B,CDK12,CDK13,JARID2,ASH1L,USP7,AKIRIN2,SIN3A,RSF1,TOPORS,TBL1X,	4.46821e-05
Cellular component	intracellular anatomical structure	GO:0005622	3	1.51966e-06	1.06065	867	12354	971	14675	CHIC1,PGAP3,EHMT2,ALKBH5,PSMD2,PSMD3,PWWP2A,SUPT20H,SAMD11,FNBP4,WDHD1,RFX8,LOC106737808,ISL2,PRKAR1A,NGEF,RABL6,MTMR2,CDCA2,MTMR3,GATA4,GIGYF2,NCAPH,EPB41L2,EPB41L3,RNF217,SYNDIG1,PPARGC1B,CTC1,NGFR,CREBBP,LOC106736970,JUP,CADM1,MTERF4,NR2F1,FN1,LARP7,ABCA7,NR0B1,NR2F2,MRPL21,LARP6,TBL2,HRC,LOC109282845,DZIP1,EZH2,HEXB,LRRC4,MED19,TDRP,LOC102576165,MED15,MED12,MED14,HEY2,PCMTD1,CHST7,LOC10256987…	6.38889e-05
Cellular component	nuclear protein-containing complex	GO:0140513	3	1.62297e-06	1.55187	111	1081	971	14675	WDHD1,GATA4,PPARGC1B,CTC1,CREBBP,JUP,EZH2,MED19,MED15,MED12,MED14,BAZ1A,YY1,KMT2D,INO80B,KMT2C,FUS,CTNNBL1,PELP1,MSL1,HAND1,U2AF2,HNRNPAB,POU2AF1,CDC20,CDC23,TRIM28,XRCC6,INTS2,XRCC1,SMARCA4,MED13L,BABAM1,NCOA6,PRPF40B,PRPF40A,RAD1,ICE1,EP300,SUPT6H,TCF3,CHD5,CHD4,CHD3,AFF1,EED,DDX23,TRA2B,MXI1,SSRP1,LRWD1,TAF4,TAF1,GPATCH1,HNRNPU,ANAPC15,POM121C,TERT,NKX2-5,ACD,PHC1,SETD1B,SETD1A,HNRNPK,CDK12,CD…	6.55031e-05
Cellular component	non-membrane-bounded organelle	GO:0043228	4	1.66531e-05	1.22368	308	3804	971	14675	EHMT2,PSMD2,SUPT20H,WDHD1,RABL6,CDCA2,GATA4,GIGYF2,NCAPH,EPB41L2,EPB41L3,CTC1,CREBBP,JUP,MTERF4,NR0B1,MRPL21,HRC,LOC109282845,DZIP1,EZH2,LOC102576165,MED12,BAZ1A,BAZ1B,CCSAP,RILPL2,PSMA1,SDAD1,LOC102566571,FLNB,LOC102566101,WTIP,TTLL5,MYBBP1A,CCDC6,MPLKIP,TSR1,UBAP2,NCAPD3,YY1,FNTA,FBXW7,MAF,SQSTM1,KMT2D,LRRC59,INO80B,MDN1,LOC102566149,BRPF1,FBXO31,NFE2L1,TRIM71,SNAP25,LRGUK,PIK3CB,MRPL3,CEP290,T…	0.000646267
Cellular component	intracellular non-membrane-bounded organelle	GO:0043232	5	1.66531e-05	1.22368	308	3804	971	14675	EHMT2,PSMD2,SUPT20H,WDHD1,RABL6,CDCA2,GATA4,GIGYF2,NCAPH,EPB41L2,EPB41L3,CTC1,CREBBP,JUP,MTERF4,NR0B1,MRPL21,HRC,LOC109282845,DZIP1,EZH2,LOC102576165,MED12,BAZ1A,BAZ1B,CCSAP,RILPL2,PSMA1,SDAD1,LOC102566571,FLNB,LOC102566101,WTIP,TTLL5,MYBBP1A,CCDC6,MPLKIP,TSR1,UBAP2,NCAPD3,YY1,FNTA,FBXW7,MAF,SQSTM1,KMT2D,LRRC59,INO80B,MDN1,LOC102566149,BRPF1,FBXO31,NFE2L1,TRIM71,SNAP25,LRGUK,PIK3CB,MRPL3,CEP290,T…	0.000646267
Cellular component	histone methyltransferase complex	GO:0035097	6	2.01878e-05	3.43484	15	66	971	14675	CREBBP,EZH2,KMT2D,KMT2C,PELP1,NCOA6,EP300,EED,TAF4,TAF1,SETD1B,SETD1A,JARID2,ASH1L,PRPF31,	0.000727481
Cellular component	nuclear speck	GO:0016607	4	2.53108e-05	1.9284	43	337	971	14675	EHMT2,ALKBH5,FNBP4,NR0B1,CELF3,U2AF2,FAM76B,ACADM,PRPF40A,TCF3,CHD5,RBM15,NCBP3,HNRNPU,SMC5,MAML3,TERT,SETD1A,HNRNPK,CDK12,CDK13,GLI2,BRD2,SF3B2,BCLAF1,SF3A3,POU4F2,DGKQ,SREK1,CHTOP,SART1,PATL1,REXO4,WBP4,LOC102563606,SRRM1,PPRC1,TOPORS,PRPF31,EFTUD2,KAZN,NFKBIZ,THRAP3,	0.00088064
Cellular component	euchromatin	GO:0000791	5	0.000280121	2.56926	17	100	971	14675	PELP1,TRIM28,TRIM24,SMARCA4,ICE1,TCF7,SUPT6H,CHD5,CHD4,CHD3,MYC,SETD1B,SETD1A,JARID2,AKIRIN2,SIN3A,KLF4,	0.00942141
[truncated: 1,016 more rows]

## Sheet: Anolissagrei ordinatus
Class	GO_Name	GO_ID	GO_Level	P_value	EnrichmentScore	HitsGenesCountsInSelectedSet	HitsGenesCountsInBackground	AllGenesCountsInSelectedSet	AllGenesCountsInBackground	GenesOfSelectedSetInGOterm	corrected p-value(BH method)
[truncated: 1,379 more rows]

[truncated: 33 more sheets: Catetta caretta, Chelonia mydas, Chelydra serpentina, Chrysemys picta, Crocodylus porosus, Dermochelys coriacea, Eublepharis macularius, Euleptes europaea, Gavialis gangeticus, Gopherus evgoodei, Gopherus flavomarginatus, Gopherus agassizii, Hemicordylus capensis, Heteronotia binoei, Lacerta agilis, Malaclemys terrapin, Mauremys mutica, Mauremys reevesii, Naja naja, Pantherophis guttatus …]
