# Supplementary material for: Comparison of the Distribution Patterns of Microsatellites Across the Genomes of Reptiles
Source: Ecol Evol. 2024 Nov 3;14(11):e70458. doi: 10.1002/ece3.70458 (PMC11581779; doi:10.1002/ece3.70458)
Supplement: Supplementary file 11 — Table S9. The KEGG results of the CDSs containing SSRs in genomes of 36 reptiles. [file ECE3-14-e70458-s006.xlsx]

## Sheet: Ahaetulla prasina
Term Name	MainClass	GeneHitsInSelectedSet	AllGenesInSelectedSet	GeneHitsInBackground	AllGenesInBackground	p-value	enrichFactor	GeneListInSelectedSets	corrected p-value(BH method)
B 09182 Protein families: genetic information processing	A09180 Brite Hierarchies	758	1194	6481	13176	0	1.29064	[PI4K2B, CLPB, DQX1, WIPF2, WIPF3, HNRNPU, DCAF8, NOC2L, TPGS1, SLC4A4, ALKBH2, MPRIP, SOX18, MYC, CSPP1, HOXA3, LOC131197223, LOC131199640, HOXA1, SUPT20H, ANKS1A, MNX1, MED1, DDX18, DAXX, UNC13A, RBFOX3, PRKCB, LOC131189848, DNTTIP1, LOC131187301, SOX11, SOX12, RFX1, LOC131184274, HCFC1, KIAA1217, BCR, AR, ISL2, TEP1, RUFY3, CLOCK, NGEF, SF1, LOC131199876, HOXB5, POM121, SEH1L, SRCAP, CDCA5, CE…	0
03000 Transcription factors	A09180 Brite Hierarchies	208	1194	1162	13176	7.77156e-16	1.97532	[FOXI2, LOC131204637, SOX2, LOC131192695, SOX3, LOC131190393, SOX1, LOC131193426, SOX18, LOC131192690, MYC, HOXA3, HOXA1, SOX9, SOX4, MNX1, DAXX, LOC131187301, SOX11, SOX12, RFX1, HNF1A, LOC131184274, RUNX2, LOC131201017, AR, ISL2, LOC131193417, CLOCK, HOXB5, ARX, GATA6, TWIST1, TSPAN9, HOXC4, HIVEP3, HOXC9, ZBTB7A, NKX2-3, HOXC6, EGR2, CREBBP, JUND, FOXF2, BCL11A, FOXF1, NFATC3, NR0B2, LOC131189…	1.66311e-13
03041 Spliceosome	A09180 Brite Hierarchies	64	1194	387	13176	1.46602e-06	1.82494	[RBM27, TCERG1, DBR1, DDX3X, DQX1, HNRNPU, PPWD1, CELF6, DDX41, EFTUD2, SART1, RBMX2, KHSRP, ZNF326, SRRM2, PRMT5, DDX18, IK, RBM15, RBFOX3, PABPC4, ZFR, DNTTIP1, PRPF40B, TFIP11, THOC2, THOC5, LOC131204967, MSL1, HNRNPUL1, TCERG1L, HNRNPUL2, DNAJC6, SREK1, SNRNP25, SNRPF, SRSF9, SF1, KHDRBS1, SF3B2, PRCC, HTATSF1, RBM15B, PUF60, ZC3H18, IGF2BP3, HNRNPA1, HNRNPA0, NKTR, PRPF38B, FUS, ALYREF, INTS…	0.000209152
03036 Chromosome and associated proteins	A09180 Brite Hierarchies	158	1194	1242	13176	4.00083e-06	1.40383	[PRDM8, KDM1A, LOC131203948, ARID4B, PRDM2, TPGS1, SLC4A4, YY1, LOC131192695, SALL1, SALL2, CDH1, CSPP1, LOC131197905, EP300, KMT5B, ATXN7L1, SUPT20H, KMT5A, SMARCC1, PAQR7, CEP135, SMARCC2, CEP131, HASPIN, HCFC1, ERN2, MAU2, LOC131204763, FAM161A, KAT6B, KAT6A, TTLL13, SIK3, ANAPC4, SIK2, NPTXR, CLOCK, KPNB1, ANAPC2, LOC131199876, ANKRD17, KMT2D, PAXIP1, SEH1L, SRCAP, TNKS, KMT2C, LOC131199460, …	0.000428089
03021 Transcription machinery	A09180 Brite Hierarchies	48	1194	282	13176	1.37113e-05	1.87833	[GTF3C4, CSRNP3, LOC131184109, MEPCE, MLLT1, BAZ2B, CHD2, CHD1, MED15, MED12, TAF7L, MED11, ATXN7, SNAPC4, UBTF, SYMPK, ATXN7L1, LOC131191201, GTF2I, BRD3, BRD2, MED1, SMARCC1, TBP, SMARCC2, IRX5, FUS, TAF10, LARP7, POU2F2, GTF2F1, ARID1A, ARID1B, SCAF4, MED29, MED13L, SMARCA4, POLE4, TADA2B, CDK8, MED22, LOC131191195, MTF1, TAF4, BDP1, TAF2, TAF1, BRDT]	0.00117368
03019 Messenger RNA biogenesis	A09180 Brite Hierarchies	71	1194	494	13176	5.82135e-05	1.58603	[BTG4, TRIM71, RBM27, SMG1, DDX3X, EDA, MSI1, CASC3, SMG7, TENT4A, TENT4B, SMG8, SMG5, SMG6, RPS6KA6, MYC, KHSRP, VCPKMT, LOC131199640, AGFG2, LOC131191201, RBM15, PABPC4, NANOS3, PPP2R5D, THOC2, RANGAP1, THOC5, ZAR1, PATL2, GIGYF1, ERN2, SKIC8, MYCN, LOC131191195, NUP62CL, CBLL1, POM121, SEH1L, LOC131199460, HTT, ZFP36L2, GSPT1, GIGYF2, PURB, PURA, RBM15B, LARP1, PABPN1, CSTF1, SYMPK, MBP, NUP88…	0.00415257
A09180 Brite Hierarchies	A09180 Brite Hierarchies	1057	1194	11180	13176	7.67132e-05	1.04331	[ZFYVE9, NOC2L, MYLK, ALKBH2, LACTB, HTR7, MPRIP, SUPT20H, MNX1, DAXX, RBFOX3, DNTTIP1, LOC131187301, LOC131184031, RFX1, LOC131184274, PDYN, LOC131184036, EML3, BCR, AR, CLDN5, ISL2, RUFY3, CLOCK, NGEF, SF1, URI1, MTMR3, CDCA5, CEP85L, MEPCE, AGAP2, GATA6, BAZ2B, MRPL12, SLC5A2, GIGYF2, ADAMTS15, LARP1, ADAMTS13, RNF216, RNF217, ZBTB7A, ABCA2, PRPF38B, CREBBP, CADM1, LOC131193192, EDEM1, NCAPH2,…	0.00469047
04950 Maturity onset diabetes of the young	A09160 Human Diseases	14	1194	52	13176	0.000153968	2.97101	[ONECUT2, ONECUT3, PAX4, LOC131203408, HNF1A, MAFA, NEUROD1, NR5A1, HK3, NEUROD2, MAF, NKX6-1, MNX1, FOXA2]	0.0082373
04121 Ubiquitin system	A09180 Brite Hierarchies	106	1194	860	13176	0.000566696	1.36015	[LTN1, RNF19B, HNRNPU, DCAF8, UBE3A, ZBTB22, UBE2Z, LOC131204637, LOC131190393, FBXO4, TRIM24, LOC131197223, DAXX, FBXW8, LOC131189848, LIMCH1, FBXO2, KCTD2, FBXO11, RNF40, KLHL42, SHQ1, LOC131191195, HNRNPUL1, HNRNPUL2, ANAPC4, CBLL1, ANAPC2, LOC131184528, MYCBP2, UBR4, DCUN1D1, FBXO42, RNF216, BTBD3, BTBD2, RNF217, LOC131192559, E4F1, ZBTB7A, BRAP, UBE2C, SIAH2, KLHL21, BTBD6, MEX3D, MEX3C, FBX…	0.0269495
03009 Ribosome biogenesis	A09180 Brite Hierarchies	38	1194	259	13176	0.0020131	1.61906	[LOC131198392, DBR1, DDX47, RPP30, TSR3, BCCIP, LTN1, NOC2L, KRI1, AATF, PWP1, NOP9, MRM3, BMS1, SLIT2, TMED7, TMED5, PELP1, BRD3, BRD2, DDX18, UTP4, UTP3, RBM19, AEN, PUM3, REXO4, MSL1, LSG1, SHQ1, EIF3J, MPHOSPH10, TSR1, CEBPZ, NAF1, NOP53, KPNB1, BRDT]	0.0861605
B 09121 Transcription	A09120 Genetic Information Processing	33	1194	227	13176	0.0044267	1.60423	[TCERG1, SF3B2, LOC131184109, HNRNPU, EFTUD2, TAF7L, SART1, PUF60, HNRNPA1, LOC131191201, GTF2I, PRPF38B, TBP, IRX5, FUS, ALYREF, TAF10, PRPF40B, THOC2, GTF2F1, CHERP, POLE4, HNRNPM, HNRNPUL1, TCERG1L, LOC131191195, HNRNPUL2, ACIN1, SNRPF, TAF4, TAF2, SRSF9, TAF1]	0.172239
04930 Type II diabetes mellitus	A09160 Human Diseases	14	1194	73	13176	0.00535879	2.11634	[INSRR, IRS4, LOC131203408, LOC131187213, CACNA1A, CACNA1D, IRS2, CACNA1F, MAFA, IGF1R, IKBKB, HK3, MAF, LOC131198234]	0.19113
00310 Lysine degradation	A09100 Metabolism	14	1194	73	13176	0.00535879	2.11634	[KMT2D, COLGALT2, SETD2, SETDB1, KMT2C, SETD1B, KMT2B, DOT1L, SETD1A, PRDM2, ASH1L, NSD2, KMT5B, KMT5A]	0.19113
03410 Base excision repair	A09120 Genetic Information Processing	9	1194	38	13176	0.00583488	2.61359	[POLE4, POLD3, LOC131191034, LOC131199462, TDG, POLD2, POLE3, HMGB1, POLE]	0.178381
03015 mRNA surveillance pathway	A09120 Genetic Information Processing	16	1194	89	13176	0.00585604	1.98385	[SMG1, FUS, ALYREF, PABPC4, MSI1, PPP2R5D, CASC3, SMG7, SMG5, GSPT1, SMG6, PABPN1, CSTF1, SYMPK, ACIN1, HNRNPA1]	0.167092
03032 DNA replication proteins	A09180 Brite Hierarchies	21	1194	129	13176	0.00589303	1.79642	[CDT1, TOP2B, BLM, MCM7, RFC1, TNKS, USP19, SMG5, SMG6, POLE4, POLD3, PURB, LOC131191034, PURA, TEP1, POLD2, POLE3, DNMT3B, SNRPF, POLE, PURG]	0.157639
04550 Signaling pathways regulating pluripotency of stem cells	A09140 Cellular Processes	28	1194	190	13176	0.00690811	1.62624	[ONECUT2, ONECUT3, USP19, IGF1R, SOX2, SOX3, SOX1, ZIC3, MYC, HOXA1, ZFHX3, SETDB1, FZD4, WNT7B, INSRR, FZD9, PAX4, BRAF, LIFR, TBX3, SKI, ISL2, MYCN, KAT6B, KAT6A, ID4, MYF6, HOXD3]	0.173922
03022 Basal transcription factors	A09120 Genetic Information Processing	9	1194	41	13176	0.00981217	2.42236	[TAF7L, TBP, FUS, TAF10, TAF4, GTF2F1, TAF2, TAF1, GTF2I]	0.233312
04213 Longevity regulating pathway - multiple species	A09150 Organismal Systems	13	1194	74	13176	0.0148102	1.93861	[CLPB, INSRR, IRS4, FOXO6, IRS2, ADCY2, SIRT1, FOXO1, IGF1R, ADCY5, ADCY9, LOC131198234, FOXA2]	0.333619
03013 Nucleocytoplasmic transport	A09120 Genetic Information Processing	16	1194	108	13176	0.0337017	1.63484	[POM121, SEH1L, ALYREF, LOC131199460, DNTTIP1, NUP153, THOC2, CASC3, RANGAP1, THOC5, SNUPN, ACIN1, LOC131199640, NUP88, NUP62CL, KPNB1]	0.721217
03420 Nucleotide excision repair	A09120 Genetic Information Processing	9	1194	50	13176	0.0338254	1.98633	[POLE4, POLD3, RFC1, POLD2, POLE3, ERCC5, ERCC6, RAD23B, POLE]	0.689394
03040 Spliceosome	A09120 Genetic Information Processing	20	1194	144	13176	0.0356227	1.53266	[TCERG1, PRPF38B, SF3B2, FUS, ALYREF, HNRNPU, PRPF40B, THOC2, CHERP, EFTUD2, HNRNPM, SART1, HNRNPUL1, TCERG1L, PUF60, HNRNPUL2, ACIN1, SNRPF, HNRNPA1, SRSF9]	0.693023
A09120 Genetic Information Processing	A09120 Genetic Information Processing	138	1194	1330	13176	0.0454586	1.145	[ERO1A, TCERG1, LOC131198392, RPP30, HNRNPU, MSI1, UBE3A, CASC3, UBE2Z, EFTUD2, EME1, FBXO4, LOC131199640, GTF2I, PDIA3, FBXW8, FBXO2, DNTTIP1, MOGS, THOC2, SDHD, GTF2F1, THOC5, ERN2, HNRNPUL1, TCERG1L, LOC131191195, HNRNPUL2, ERP29, ANAPC4, UPRT, SNRPF, LOC131192566, KPNB1, SRSF9, ANAPC2, POM121, BLM, SEH1L, LMAN2L, LOC131199462, LOC131199460, LOC131184528, LOC131200219, MRPL12, GSPT1, CSTF1, SY…	0.845924
04022 cGMP-PKG signaling pathway	A09130 Environmental Information Processing	28	1194	222	13176	0.0456945	1.39182	[SRF, NPR2, IRS4, GATA6, CACNA1D, IRS2, ADCY2, CACNA1F, SLC8A1, ADCY5, IGF1R, MYLK, NPPC, GNA12, LOC131198234, MYH11, GTF2I, GUCY1A2, INSRR, PDE2A, NFATC3, BRAF, ATP2B1, CREB3, KCNU1, ADCY9, PDE3A, CREB5]	0.814885
03030 DNA replication	A09120 Genetic Information Processing	7	1194	37	13176	0.0457202	2.08774	[POLE4, POLD3, MCM7, RFC1, POLD2, POLE3, POLE]	0.78273
00534 Glycosaminoglycan biosynthesis - heparan sulfate / heparin	A09100 Metabolism	6	1194	30	13176	0.0492299	2.20704	[EXT1, XYLT1, HS3ST6, LOC131185011, HS6ST1, HS3ST2]	0.810399

## Sheet: Alligator mississippiensis
Term Name	MainClass	GeneHitsInSelectedSet	AllGenesInSelectedSet	GeneHitsInBackground	AllGenesInBackground	p-value	enrichFactor	GeneListInSelectedSets	corrected p-value(BH method)
03000 Transcription factors	A09180 Brite Hierarchies	149	886	1222	14895	0	2.04985	[LOC102561385, SLC35B1, FOXI3, FOXI2, RORC, SOX21, FERD3L, NR3C2, HOXA10, YY1, FOXQ1, SOX3, MYC, HOXA3, EP300, SOX8, SOX6, PITX2, SOX7, TP63, HOXA4, LOC102562364, KDM2A, SOX11, HNF1B, LOC102574174, POU3F2, RUNX2, FOXP2, POU3F3, FOXP1, ISL2, MAF, KAT6B, HOXB6, DLX2, TSHZ3, DLX4, FOXG1, DLX6, TCF7, TWIST1, FOXO6, GATA4, BHLHE22, ZBTB4, NPAS2, FOXO1, NHLH2, RAI1, HIVEP1, CAMTA1, ZNF668, HIVEP3, OTX1…	0
B 09182 Protein families: genetic information processing	A09180 Brite Hierarchies	526	886	6997	14895	1.63203e-14	1.26381	[ANKLE1, RPL32, WIPF1, EHMT2, WIPF3, ARPC5L, HNRNPU, GPATCH1, ADARB2, SOX21, SLC4A4, LOC102577330, ALKBH5, PSMD2, MYC, PSMD3, HOXA3, SUPT20H, HOXA4, WDHD1, PRKCB, DDX11, SOX11, LOC102574174, ISL2, HECW2, NGEF, HOXB6, GATA4, BAZ2B, GIGYF2, NCAPH, TERT, POM121C, RAD21, RNF217, RRS1, NKX2-5, PPARGC1B, ACD, CREBBP, PHC1, SETD1B, MTERF4, SETD1A, FN1, NR2F1, POU6F2, LARP7, NR1D2, NR0B1, NR2F2, MEX3C, M…	3.40278e-12
03041 Spliceosome	A09180 Brite Hierarchies	53	886	392	14895	1.61435e-08	2.27299	[TCERG1, DAZAP1, CELF3, HNRNPU, GPATCH1, ADARB2, YBX3, EFTUD2, SART1, PTBP1, ZNF326, CTNNBL1, AQR, RBM15, ZFR, PRPF40B, PRPF40A, THOC2, PTBP2, MSL1, SRRM1, ILF3, PSMA1, TCERG1L, THRAP3, TET3, SNRNP25, SREK1, SF3B2, DDX23, WBP4, BCLAF1, PUF60, U2AF2, TRA2B, DHX36, IGF2BP3, HNRNPA0, SF3A3, XRCC6, FUS, INTS2, HNRNPAB, HNRNPK, MFAP1, NOVA1, HNRNPD, ACIN1, PRPF31, PABPC1L, DHX29, FAM50A, SUGP1]	2.24394e-06
03040 Spliceosome	A09120 Genetic Information Processing	21	886	138	14895	6.46209e-05	2.55827	[SF3A3, TCERG1, AQR, SF3B2, DAZAP1, FUS, DDX23, HNRNPU, PRPF40B, PRPF40A, THOC2, EFTUD2, SART1, HNRNPK, TCERG1L, PUF60, U2AF2, TRA2B, ACIN1, PRPF31, CTNNBL1]	0.00673673
04930 Type II diabetes mellitus	A09160 Human Diseases	12	886	68	14895	0.000604797	2.96674	[MAF, IRS1, INSRR, IRS4, CACNA1D, IRS2, CACNA1S, LOC109282845, PIK3CB, MAFA, CACNA1E, CACNA1H]	0.0504401
03036 Chromosome and associated proteins	A09180 Brite Hierarchies	105	886	1329	14895	0.00142863	1.32822	[ERCC6L, EHMT2, ARID4B, SLC4A4, LOC102563606, CDC20, YY1, CDH4, CDC23, SALL2, CDH2, EP300, SUPT20H, TP63, WDHD1, KDM2A, DDX11, ESCO2, ERN2, CCNE2, KAT6B, NCL, SIK3, ANKRD17, KMT2D, LOC106739610, INO80B, INO80D, PCDH10, KMT2C, USHBP1, PDS5B, SUPT6H, NPAS2, NCAPH, ZNHIT1, RAD21, NPHP1, MAP7, BPTF, CREBBP, BRPF1, PHC1, SETD1B, SETD1A, SMARCA4, TADA2B, AHI1, LOC109282845, DZIP1, EZH2, SETD2, CHD7, CE…	0.0992896
04550 Signaling pathways regulating pluripotency of stem cells	A09140 Cellular Processes	23	886	197	14895	0.00150782	1.96277	[ZFHX3, WNT2B, ONECUT3, TCF7, INSRR, PIK3CB, WNT16, KLF4, ZFHX4, SOX21, TBX2, SOX3, ISL2, ACVR1C, KAT6B, ZIC3, MYC, HAND1, ID4, TCF3, LOC109282845, OTX1, JARID2]	0.0898228
03008 Ribosome biogenesis in eukaryotes	A09120 Genetic Information Processing	13	886	87	14895	0.00182196	2.51207	[NOP56, BRD3, BRD2, RBM28, NOP58, GNL2, LSG1, TBL2, NOB1, MPHOSPH10, UTP14A, MDN1, BRD4]	0.0949694
04919 Thyroid hormone signaling pathway	A09150 Organismal Systems	23	886	200	14895	0.00184151	1.93332	[CREBBP, NOTCH1, PRKCB, BAD, DIO3, GATA4, PIK3CB, FOXO1, PTBP2, MED13L, MED12, PTBP1, SLC9A4, MED14, NCOR1, LOC102574445, SIN3A, MYC, LOC102563082, EP300, LOC109282845, PLCD3, TP63]	0.0853233
03310 Nuclear receptors	A09180 Brite Hierarchies	10	886	59	14895	0.00231689	2.84941	[PTBP1, NR4A3, RORC, NR2F1, NR1D2, NR0B1, NR2F2, LOC102574174, PTBP2, NR3C2]	0.0966144
05412 Arrhythmogenic right ventricular cardiomyopathy	A09160 Human Diseases	14	886	103	14895	0.00307727	2.28506	[DSP, JUP, LAMA2, ITGA3, ITGB4, TCF7, LEF1, CACNA1D, SLC8A1, LOC102574332, CDH4, CDH2, CACNA1S, CACNG5]	0.116657
00310 Lysine degradation	A09100 Metabolism	11	886	73	14895	0.00372885	2.53324	[KMT2D, SETD2, KMT2C, EHMT2, SETD1B, SETD1A, DLST, PLOD1, ASH1L, HADH, EZH2]	0.129578
05216 Thyroid cancer	A09160 Human Diseases	9	886	53	14895	0.00373007	2.85479	[PTBP1, MYC, TCF7, LEF1, CCDC6, LOC109282845, LOC106737548, TP63, PTBP2]	0.119649
03009 Ribosome biogenesis	A09180 Brite Hierarchies	28	886	275	14895	0.00385501	1.71172	[DDX28, RBM28, SDAD1, IPO7, WDR46, IPO9, NOB1, RRS1, SOX7, UTP14A, MDN1, PELP1, BRD4, NOP56, BRD3, BRD2, NOP58, GNL2, REXO4, MSL1, LSG1, TBL2, NCL, EIF3J, TSR2, MPHOSPH10, TSR1, NAF1]	0.114824
04211 Longevity regulating pathway	A09150 Organismal Systems	14	886	107	14895	0.0043702	2.19964	[IRS1, EHMT2, INSRR, IRS4, ADCY4, FOXO6, IRS2, ADCY1, PIK3CB, ADIPOR1, FOXO1, CAMK4, LOC106737548, TP63]	0.121492
04812 Cytoskeleton proteins	A09180 Brite Hierarchies	50	886	576	14895	0.00458221	1.45933	[SYNM, LOC102563884, LOC102565543, ARPC5L, LOC102562757, DNHD1, FMN1, FMN2, LOC102576165, PPP1R9A, LOC102577330, LMOD3, KIF5C, KIF13A, KIF1A, DSP, DST, ANK3, LEMD3, AJAP1, TNNT2, LOC102570319, LOC106739610, UBR3, IQGAP1, TTN, LOC102574445, KIF3B, MAP2, CALD1, EPB41L2, EPB41L3, MAP7, LOC102566571, LOC102567264, FLNB, MAP4, LOC102572307, LOC102566101, TBCD, LOC102562988, MYO16, LOC102576294, TTLL5,…	0.119424
05202 Transcriptional misregulation in cancer	A09160 Human Diseases	32	886	335	14895	0.00555149	1.60588	[CEBPA, CEBPB, KDM3A, CEBPD, FOXO1, AFF1, HOXA10, PTBP1, SIN3A, MYC, NFKBIZ, TP63, GRIA3, NGFR, JUP, BCL11B, FUS, INSRR, EYA4, TRAF1, WNT16, RUNX2, PTBP2, TGFBR2, MAF, NCOR1, NR4A3, SPINT1, TAL1, TCF3, LOC106737548, HOXD9]	0.136175
05222 Small cell lung cancer	A09160 Human Diseases	16	886	133	14895	0.00556541	2.02244	[SF3B2, LAMA2, LAMC3, ITGA3, FN1, TRAF1, PIK3CB, PTBP2, USP19, CDC20, PTBP1, CCNE2, TRAF4, MYC, LOC106737548, TP63]	0.128932
04960 Aldosterone-regulated sodium reabsorption	A09150 Organismal Systems	8	886	47	14895	0.00603169	2.86153	[PRKCB, IRS1, INSRR, IRS4, IRS2, LOC109282845, PIK3CB, NR3C2]	0.13238
00535 Proteoglycans	A09180 Brite Hierarchies	12	886	89	14895	0.0063035	2.26672	[ACAN, LOC102566149, SDC4, CD93, APLP2, SDC3, SPOCK3, CSPG5, GPC4, P3H3, AGRN, GPC6]	0.131428
00532 Glycosaminoglycan biosynthesis - chondroitin sulfate / dermatan sulfate	A09100 Metabolism	6	886	29	14895	0.0063605	3.47824	[CHST7, HNRNPK, CSGALNACT2, XYLT2, CHSY3, B4GALT7]	0.126301
03012 Translation factors	A09180 Brite Hierarchies	13	886	101	14895	0.00678006	2.16386	[EIF5B, MTERF4, MTIF2, MTIF3, DHX36, EIF3J, DPH5, DHX29, EIF4G3, EIF3D, MTRF1L, EIF3B, ABCF1]	0.128513
04910 Insulin signaling pathway	A09150 Organismal Systems	19	886	172	14895	0.00678245	1.85709	[PRKCI, SHC1, IRS1, BAD, TIE1, PDE3B, INSRR, INPPL1, IRS4, PYGM, IRS2, PHKB, PIK3CB, SORBS1, FOXO1, G6PC2, PRKAR1A, PDE3A, LOC109282845]	0.122969
05165 Human papillomavirus infection	A09160 Human Diseases	39	886	440	14895	0.00825733	1.49011	[WNT2B, NOTCH1, LAMA2, MAML2, ITGB4, LAMC3, MAML1, TCF7, COL11A2, CHD5, CHD4, PIK3CB, CHD3, FOXO1, USP19, TERT, HEY2, EP300, TP63, MAGI1, IFNAR2, CREBBP, PRKCI, ITGA3, BAD, MAGI3, FN1, PPP2R5D, SCRIB, TRAF1, WNT16, RBL2, CCNE2, TRAF4, COL6A3, LOC109282845, LOC106737548, MAML3, LOC102567251]	0.143471
04320 Dorso-ventral axis formation	A09150 Organismal Systems	8	886	51	14895	0.00991546	2.6371	[NOTCH1, SPIRE2, FMN1, LOC109282845, FMN2, CPEB3, R3HDM1, HNRNPAB]	0.16539
04310 Wnt signaling pathway	A09130 Environmental Information Processing	20	886	192	14895	0.0104626	1.7512	[CREBBP, WNT2B, PRKCB, SIAH2, TCF7, CHD7, LEF1, CLSTN1, WNT16, CXXC4, DKK1, ZNRF3, MYC, EP300, NOTUM, GPC4, TBL1X, GPC6, SOX7, TP63]	0.167804
B 09167 Endocrine and metabolic disease	A09160 Human Diseases	66	886	838	14895	0.0114288	1.32406	[UCN, WNT2B, LOC106739352, IRS1, ONECUT3, LOC102564012, IRS4, PYGM, IRS2, PIK3CB, PTBP1, LOC102570786, ACADM, MAP2K4, CD93, PRKCB, INSRR, HNF1B, TRAF1, WNT16, F3, PTBP2, SSTR4, TGFBR2, IL17RA, ERN2, MAF, CCNE2, TRAF4, LOC102567251, CEBPA, KMT2D, FH, KMT2C, TCF7, COL11A2, LEF1, ADCY4, FOXO6, CACNA1D, ADCY1, ADIPOR1, CACNA1E, CACNA1H, FOXO1, LOC102568391, PDE11A, ACVR1C, TRA2B, CACNA1S, LOC10255952…	0.176512
A09120 Genetic Information Processing	A09120 Genetic Information Processing	104	886	1409	14895	0.0114714	1.24088	[TCERG1, RPL32, INPPL1, HNRNPU, UBE2Z, IPO7, PABPN1L, CDC20, EFTUD2, CDC23, ZNF608, IPO9, PSMD2, PSMD3, SEC62, AQR, FBXW7, THOC2, GTF2F1, SRRM1, ERN2, TCERG1L, MADD, LOC102558149, UPRT, POM121C, DHX36, ABL1, MDN1, TXNDC5, FANCI, XRCC6, FUS, WFS1, SIAH2, XRCC1, FANCE, MRPL21, HNRNPK, TBL2, RPS29, CNOT3, MPHOSPH10, DHX29, LOC106737548, NFE2L1, DCP1B, SNAP25, RBM28, DAZAP1, HMGB3, STON2, HMGB1, BABA…	0.170842
04213 Longevity regulating pathway - multiple species	A09150 Organismal Systems	10	886	74	14895	0.0119115	2.27183	[IRS1, INSRR, IRS4, ADCY4, FOXO6, IRS2, ADCY1, PIK3CB, FOXO1, FOXA2]	0.171279
B 09121 Transcription	A09120 Genetic Information Processing	26	886	274	14895	0.0126044	1.59525	[TCERG1, SF3B2, DAZAP1, DDX23, HNRNPU, STON2, EFTUD2, SART1, PUF60, U2AF2, TRA2B, CTNNBL1, SF3A3, AQR, IRX5, FUS, PRPF40B, PRPF40A, THOC2, GTF2F1, HNRNPK, TCERG1L, ACIN1, PRPF31, TAF4, TAF1]	0.175202
04140 Autophagy - animal	A09140 Cellular Processes	18	886	172	14895	0.0140094	1.75934	[IGBP1, RUBCN, MTMR3, IRS1, BAD, INSRR, IRS4, HMGB3, ARID4B, IRS2, HMGB1, PIK3CB, ERN2, RRAGD, LOC109282845, SUPT20H, SQSTM1, ATG2B]	0.188449
01001 Protein kinases	A09180 Brite Hierarchies	47	886	576	14895	0.0170452	1.37177	[MAST4, PRAG1, TXK, AATK, STK3, TTN, ACVR1C, TRIM28, ABL1, TRIM24, LOC102567264, ABL2, PAK2, MAP4K3, BRD4, BRD3, MAP2K4, BRD2, PRKCI, LOC102562383, KSR1, PRKCB, TIE1, DDX11, STYK1, INSRR, LMTK3, POLRMT, MERTK, TGFBR2, HIPK2, CDK8, ERN2, WEE1, WNK1, CAMK4, WNK3, NEK10, SIK3, TYRO3, AAK1, TMCC2, CDK12, LOC109282845, CDK13, EPHA3, TAF1]	0.22212
00562 Inositol phosphate metabolism	A09100 Metabolism	10	886	79	14895	0.0183366	2.12804	[MTMR2, ALDH6A1, MTMR3, INPP1, INPPL1, PI4KA, OCRL, LOC102558514, PIK3CB, PLCD3]	0.231708
A09180 Brite Hierarchies	A09180 Brite Hierarchies	778	886	12720	14895	0.0186056	1.02825	[EHMT2, LOC102575030, ALKBH5, PSMD2, PSMD3, LOC102567882, SUPT20H, WDHD1, LOC102574174, ISL2, SPINT1, NGEF, MTMR2, MTMR3, CDCA2, GATA4, IQGAP1, BAZ2B, GIGYF2, NCAPH, EPB41L2, ADAMTS18, EPB41L3, RNF217, ADAMTS17, PPARGC1B, NGFR, LOC106736970, CREBBP, JUP, CADM1, MTERF4, FN1, NR2F1, LARP7, NR0B1, ABCA7, NR2F2, MRPL21, LARP6, LOC102574395, TBL2, FAT4, LOC109282845, DZIP1, EZH2, GPR27, HEXB, MED19, L…	0.228192
04330 Notch signaling pathway	A09130 Environmental Information Processing	9	886	68	14895	0.0188353	2.22505	[DLL4, CREBBP, NOTCH1, NCOR1, MAML2, MAML1, HEY2, EP300, MAML3]	0.224409
04012 ErbB signaling pathway	A09130 Environmental Information Processing	12	886	103	14895	0.0191302	1.95862	[MAP2K4, NRG3, PRKCB, SHC1, BAD, MYC, ABL1, ABL2, LOC109282845, NRG2, PIK3CB, PAK2]	0.221591
01009 Protein phosphatases and associated proteins	A09180 Brite Hierarchies	47	886	583	14895	0.0206801	1.3553	[PHLPP2, CSRNP1, PPP1R15B, MTMR2, MTMR3, CDCA2, PCDH10, PPM1H, AATK, PDXP, PPM1D, PPP1R9A, ZBTB4, LOC102575030, PABPN1L, PPM1G, CABIN1, SPRED3, LOC102571692, AKAP11, CNST, MAP2, PPP6R2, TRA2B, UBN2, HYDIN, LOC106737114, TSPOAP1, ANKDD1B, IGBP1, PTPRN2, LOC102569535, LOC102566101, TIE1, PCDH7, LOC102565037, EYA4, PLCL2, LMTK3, LOC102559090, PPP2R5D, MYO16, SLC9A4, NCOR1, WNK1, WNK3, MPHOSPH10]	0.233071
04929 GnRH secretion	A09150 Organismal Systems	10	886	81	14895	0.0215145	2.0755	[PRKCB, KCNJ9, CACNA1D, KCNN2, CACNA1S, LOC109282845, PIK3CB, CACNA1H, HCN1, KCNJ3]	0.236093
03021 Transcription machinery	A09180 Brite Hierarchies	31	886	357	14895	0.022248	1.45982	[CSRNP1, GTF3C3, MED19, STON2, BAZ2B, PLOD1, CHD2, SUPT6H, MED15, AFF1, SNAPC5, MED12, MED14, SNAPC4, UBTF, BRD4, BRD3, BRD2, IRX5, FUS, YIPF3, LARP7, GTF2F1, ARID1A, ARID1B, MED13L, SMARCA4, TADA2B, CDK8, TAF4, TAF1]	0.237882
05225 Hepatocellular carcinoma	A09160 Human Diseases	20	886	208	14895	0.0232355	1.61649	[WNT2B, PRKCB, SHC1, BAD, TCF7, INSRR, LEF1, PIK3CB, WNT16, ARID1A, ARID1B, TGFBR2, SMARCA4, ACVR1C, TERT, MYC, LOC109282845, LOC106737548, TP63, NFE2L1]	0.24223
03019 Messenger RNA biogenesis	A09180 Brite Hierarchies	45	886	559	14895	0.0237194	1.35334	[TRIM71, DAZAP1, DDX60, YBX3, IPO7, LOC102577330, SMG8, ZFP36L2, GIGYF2, PABPN1L, PURA, PTBP1, ALKBH5, FIP1L1, POM121C, MYC, DHX36, ABL1, IGF2BP3, EGR1, RBM15, FUS, PPP2R5D, THOC2, TRAF1, WTIP, HNRNPAB, MEX3C, PATL1, LARP6, PTBP2, SRRM1, ERN2, MEX3B, MEX3A, PDE12, CNOT3, ACIN1, DHX29, PABPC1L, CPEB3, EIF4G3, LOC102571923, EIF3B, DCP1B]	0.241244
04391 Hippo signaling pathway - fly	A09130 Environmental Information Processing	13	886	119	14895	0.0245536	1.83655	[PRKCI, TSHZ3, SCRIB, NRG2, WTIP, STK3, ZDHHC18, DIAPH2, DIAPH3, CCNE2, MYC, FAT4, TP63]	0.243782
04068 FoxO signaling pathway	A09130 Environmental Information Processing	17	886	170	14895	0.0247938	1.68115	[CREBBP, USP7, IRS1, FOXG1, LOC102565037, INSRR, IRS4, FOXO6, IRS2, PIK3CB, FOXO1, TGFBR2, RBL2, G6PC2, ACVR1C, EP300, LOC109282845]	0.240442
05206 MicroRNAs in cancer	A09160 Human Diseases	24	886	264	14895	0.025501	1.52832	[TRIM71, MARCKSL1, CREBBP, NOTCH1, PRKCB, SHC1, IRS1, IRS4, IRS2, PIK3CB, PABPN1L, RASSF1, MARCKS, HNRNPK, CCNE2, MYC, ABL1, ABL2, EP300, IGF2BP3, LOC109282845, TP63, CUL4B, EZH2]	0.24168
B 09162 Cancer: specific types	A09160 Human Diseases	55	886	709	14895	0.0256782	1.30414	[WNT2B, LAMC3, PIK3CB, GLI2, CDC20, PTBP1, RASSF1, KIF5C, MYC, HEY2, EP300, TP63, PRKCB, DCC, ITGA3, INSRR, TRAF1, WNT16, ARID1A, ARID1B, PTBP2, RUNX2, TGFBR2, CCNE2, TRAF4, SPINT1, CEBPA, CEBPB, FH, SF3B2, NOTCH1, LAMA2, SHC1, TCF7, LEF1, FOXO6, FOXO1, USP19, DLL4, ACVR1C, TERT, ABL1, ABL2, PAK2, CREBBP, JUP, BAD, FN1, SMARCA4, CAMK4, CCDC6, LOC109282845, LOC106737548, NFE2L1, FGF10]	0.237951
05213 Endometrial cancer	A09160 Human Diseases	9	886	72	14895	0.0264028	2.10144	[BAD, MYC, TCF7, LEF1, FOXO6, LOC109282845, LOC106737548, PIK3CB, TP63]	0.239347
05221 Acute myeloid leukemia	A09160 Human Diseases	10	886	85	14895	0.0290395	1.97782	[CEBPA, CEBPB, JUP, BAD, MYC, TCF7, LEF1, LOC109282845, PIK3CB, RUNX2]	0.257649
04392 Hippo signaling pathway - multiple species	A09130 Environmental Information Processing	6	886	40	14895	0.0295981	2.52173	[WWTR1, RASSF1, FAT4, WTIP, PAK2, STK3]	0.257133
05223 Non-small cell lung cancer	A09160 Human Diseases	11	886	98	14895	0.0309152	1.88701	[PTBP1, RASSF1, PRKCB, KIF5C, BAD, FOXO6, LOC109282845, LOC106737548, PIK3CB, TP63, PTBP2]	0.263095
05220 Chronic myeloid leukemia	A09160 Human Diseases	12	886	112	14895	0.0341843	1.80123	[ACVR1C, SHC1, BAD, MYC, ABL1, ABL2, LOC109282845, LOC106737548, PIK3CB, TP63, RUNX2, TGFBR2]	0.285097
04923 Regulation of lipolysis in adipocytes	A09150 Organismal Systems	10	886	88	14895	0.03579	1.9104	[IRS1, PDE3B, INSRR, PDE3A, IRS4, ADCY4, IRS2, ADCY1, PIK3CB, LOC109284732]	0.292636
04935 Growth hormone synthesis, secretion and action	A09150 Organismal Systems	15	886	152	14895	0.0371039	1.65903	[MAP2K4, CREBBP, PRKCB, SHC1, IRS1, IRS4, ADCY4, CACNA1D, IRS2, ADCY1, PIK3CB, SSTR4, EP300, CACNA1S, LOC109282845]	0.297544
01521 EGFR tyrosine kinase inhibitor resistance	A09160 Human Diseases	11	886	102	14895	0.0397954	1.81301	[PRKCB, SHC1, BAD, INSRR, FOXO6, LOC109282845, NRG2, LOC106737548, PIK3CB, GAS6, MERTK]	0.313107
B 09149 Aging	A09150 Organismal Systems	18	886	196	14895	0.0443853	1.54391	[TCERG1, IRS1, EHMT2, INSRR, IRS4, ADCY4, FOXO6, IRS2, ADCY1, PIK3CB, ADIPOR1, FOXO1, TCERG1L, CAMK4, LOC106737548, TP63, NFE2L1, FOXA2]	0.342753
B 09144 Cellular community - eukaryotes	A09140 Cellular Processes	61	886	829	14895	0.0486508	1.23704	[WNT2B, ITGB4, ONECUT3, LAMC3, ARPC5L, PIK3CB, YBX3, SOX21, EPB41L4B, SOX3, ZIC3, MYC, EP300, JARID2, MAGI1, PRKCI, PRKCB, ITGA3, MAGI3, LOC102565037, INSRR, SCRIB, WNT16, RUNX2, TGFBR2, ISL2, KAT6B, HAND1, COL6A3, LOC109280760, LAMA2, SHC1, TCF7, COL11A2, LEF1, ADCY4, CACNA1D, GATA4, IQGAP1, ADCY1, USP19, ACVR1C, FLNB, CACNA1S, OTX1, PAK2, ZFHX3, CREBBP, BAD, TIE1, FN1, SORBS1, KLF4, ZFHX4, TBX2…	0.368862

## Sheet: Anolis sagrei ordinatus
Term Name	MainClass	GeneHitsInSelectedSet	AllGenesInSelectedSet	GeneHitsInBackground	AllGenesInBackground	p-value	enrichFactor	GeneListInSelectedSets	corrected p-value(BH method)
B 09182 Protein families: genetic information processing	A09180 Brite Hierarchies	870	1446	7306	14561	1.11022e-16	1.19912	[LOC132775566, TSKS, LOC132777988, RABGEF1, ALKBH5, NKX1-1, LOC132775561, LOC132775562, LOC132775563, MNX1, LOC132775555, HES7, MEF2A, RBFOX2, FNBP1, CSNK2A2, DICER1, LOC132762484, AR, RFX6, RBP3, RBCK1, CLOCK, LOC132775553, NGEF, LOC132774467, SF1, SHOX2, GATA6, AGAP2, AGAP1, GATA1, GIGYF2, LOC132765988, LARP1, HMGXB4, RNF217, LOC132771189, CREBBP, MRPL27, NR0B1, NR2F2, PBX1, ABTB2, LOC132765976…	4.74065e-14
03000 Transcription factors	A09180 Brite Hierarchies	262	1446	1486	14561	4.44089e-16	1.77544	[LOC132777988, FOXI2, RAX, IKZF1, SOX21, LOC132765401, SOX2, SOX17, SOX18, KAT8, NKX1-1, HOXA1, HOXA7, JUNB, SOX7, SOX4, MNX1, HOXA5, HES7, MEF2A, LOC132779119, NFKBIL1, FOXH1, SOX11, RUNX2, AR, RFX6, HOXB2, HOXB1, CLOCK, ZFPM1, LOC132771510, HOXB7, TSHZ3, FOXG1, ARX, TSHZ2, SHOX2, GATA6, TWIST1, GATA1, LOC132765988, HIVEP1, NKX2-1, HOXC5, ALX4, HIVEP3, ALX1, NKX2-5, NKX2-4, NKX2-3, NKX2-2, LOC13…	9.4813e-14
A09180 Brite Hierarchies	A09180 Brite Hierarchies	1287	1446	12308	14561	1.58737e-07	1.05297	[LOC132775566, TSKS, LOC132777988, TESK1, FZD10, F11R, RABGEF1, LACTB, ALKBH5, HTR7, CAPNS2, NKX1-1, LOC132775561, LOC132775562, LOC132775563, MNX1, LOC132775555, HES7, MEF2A, RBFOX2, FNBP1, CSNK2A2, CACNA2D3, LOC132763570, DICER1, LOC132762484, AR, RFX6, RBP3, RBCK1, CLOCK, LOC132775553, NGEF, LOC132774467, SF1, URI1, LOC132773120, LOC132775789, MTMR3, SHOX2, GATA6, AGAP2, AGAP1, GATA1, HACD2, G…	2.25936e-05
03036 Chromosome and associated proteins	A09180 Brite Hierarchies	183	1446	1356	14561	5.82063e-06	1.35898	[TSKS, ANKLE2, KDM1A, PRDM2, ARID4B, YY1, CDH4, SALL2, LOC132762811, SALL4, LOC132771766, KAT8, EP300, KMT5B, ATXN7L1, ATXN7L2, CDK5RAP2, TBC1D10B, KPNA1, LOC132782805, TSPYL2, SMARCC1, KDM2A, ESCO1, LOC132776924, LOC132776926, LOC132769311, DICER1, HASPIN, CDC25A, SAP30, RBP3, KAT6B, KAT6A, ZW10, HAT1, PLA2G10, LOC132778143, SIK2, NPTXR, CLOCK, ANAPC2, ANKRD17, KMT2D, DDX4, PAXIP1, RTN1, INO80D,…	0.000621352
04950 Maturity onset diabetes of the young	A09160 Human Diseases	15	1446	51	14561	8.46677e-05	2.96172	[FOXA1, ONECUT2, ONECUT3, PDX1, LOC132769653, MAFA, NEUROD1, NR5A1, MAF, RFX6, LOC132776391, HES1, NKX6-1, MNX1, NKX2-2]	0.00723062
04330 Notch signaling pathway	A09130 Environmental Information Processing	17	1446	69	14561	0.000320934	2.48098	[JAG2, TLE3, CREBBP, NOTCH1, LOC132780546, MAML2, DTX3L, MAML1, DTX2, DLL1, LFNG, NCOR2, KAT2A, NCOR1, EP300, HES1, MAML3]	0.0228398
01009 Protein phosphatases and associated proteins	A09180 Brite Hierarchies	83	1446	597	14561	0.000951411	1.4	[TSKS, PTPRU, LOC132777821, PPP1R13B, MTMR11, PTPRN, PTPRO, PCDH11X, PTPRJ, IKZF1, CABIN1, CDC14B, PPP6R2, HYDIN, NEFL, SVEP1, SBF1, ANKDD1B, EPM2A, NOM1, ANKDD1A, LOC132774262, AXIN1, SYTL1, TSC2, PPP4R3A, PPP2R5D, DUSP6, CDC25A, NCOR2, PPP1R3G, PPP1R3F, SFPQ, NCOR1, WDR81, PGP, PPP1R12C, LOC132774269, URI1, MTMR3, PHLPP1, PPM1M, STAU2, PCDH10, PPM1H, PPM1J, LOC132782991, PPM1E, PPM1F, PPM1G, ST…	0.0580361
04013 MAPK signaling pathway - fly	A09130 Environmental Information Processing	30	1446	174	14561	0.00189583	1.73618	[ALK, EDA, SHC1, LOC132763265, IPO7, STRN3, LOC132761327, MAP3K9, MAP3K6, MEF2D, MAP3K4, MEF2A, TLE3, LOC132781779, SIAH2, MINK1, LOC132780485, BRAF, TGFBR1, DUSP6, TBX3, LOC132780125, TBX2, LOC132764404, LOC132782264, ELF2, TAB3, STRN, TNIK, MAP3K11]	0.10119
03019 Messenger RNA biogenesis	A09180 Brite Hierarchies	78	1446	569	14561	0.00198043	1.3804	[TRIM71, LOC132781727, EDA, PPP1R13B, LOC132765122, LOC132780274, LOC132765681, LOC132763265, TENT4A, IPO7, TENT4B, SMG8, LARP1B, SMG5, LOC132761761, PNN, ALKBH5, LOC132765209, ADAMTSL5, PCF11, ZAR1L, DHX57, AGFG2, NANOS1, RBM15, NCBP1, PPP2R5D, THOC2, PTBP2, SRRM1, ZAR1, DHX40, LOC132765039, ACTA1, GIGYF1, GEMIN5, PABPC1, NUP62CL, STAU2, GSPT1, ZFP36L2, GIGYF2, PURB, PURA, EXOSC6, LARP1, PABPN1,…	0.0939605
04121 Ubiquitin system	A09180 Brite Hierarchies	121	1446	951	14561	0.00228846	1.28123	[ZBTB26, CBLB, LOC132765122, ZBTB22, FBXO21, DCAF6, RABGEF1, HERC1, TRIM24, RNF111, PIAS3, RNF43, KDM2A, KCTD1, UBE4B, LMO7, LOC132765077, FBXO11, KCTD7, PIAS1, HNRNPUL1, HNRNPUL2, ZW10, RBCK1, KCTD17, ANAPC2, MYCBP2, UBR4, KLHL11, UBR3, DTX2, FBXO45, LOC132765344, RHOBTB2, FBXO42, VCPIP1, COP1, UBR7, TMEM249, NACC1, RNF217, SOCS7, SIAH2, ZBTB10, TINCR, MEX3C, FBXO33, LOC132765695, UBAC1, ABTB2, …	0.0977173
00900 Terpenoid backbone biosynthesis	A09100 Metabolism	7	1446	23	14561	0.00551487	3.06474	[NUS1, MVK, TAF10, PCYOX1L, RCE1, ACAT2, PCYOX1]	0.214077
04550 Signaling pathways regulating pluripotency of stem cells	A09140 Cellular Processes	31	1446	195	14561	0.0057043	1.60085	[RIF1, ONECUT2, ONECUT3, FZD10, BMI1, SOX21, LOC132763168, SOX2, ZIC3, HOXA1, OTX1, JARID2, FZD1, PCGF6, ZFHX3, AXIN1, INHBB, BRAF, TGFBR1, TBX3, TBX2, SKI, KAT6B, KAT6A, MYOD1, ID1, ID4, HOXD3, HOXB1, LOC132771510, FGFR1]	0.202978
04515 Cell adhesion molecules	A09180 Brite Hierarchies	27	1446	165	14561	0.00643703	1.64779	[PCDH10, PCDH11X, PCDH19, LOC132764551, CELSR3, ROBO1, CDH4, LOC132773507, CDH22, ITGAV, NCAM1, CADM1, NEGR1, CNTN5, LOC132774262, PCDH20, PCDH8, SDK1, ITGA8, LOC132779133, DCHS1, CDHR5, ITGA5, NECTIN3, LOC132774787, NECTIN2, LOC132774269]	0.211432
03021 Transcription machinery	A09180 Brite Hierarchies	51	1446	362	14561	0.006552	1.41868	[CCNT1, MED19, LOC132765122, LOC132765681, STON2, CHD2, TTF1, MED15, MED17, LOC132761761, MED12, MED13, LOC132765209, PCF11, SNAPC3, UBTF, ATXN7L1, ATXN7L2, BRD2, PBRM1, SMARCC1, ARID1A, MED26, ARID1B, ACTA1, SFPQ, KAT2A, LOC132761678, MTF1, GTF3C1, GTF3C2, GTF3C4, CTR9, SUPT6H, LOC132763203, ATXN7, LOC132763206, TAF1C, MED31, BRD4, IRX5, BRF1, FUS, TAF10, SMARCA5, SUPT5H, SCAF4, SMARCA4, TAF6, T…	0.199836
03041 Spliceosome	A09180 Brite Hierarchies	55	1446	408	14561	0.0117346	1.35745	[TCERG1, RBM25, PPP1R13B, LOC132764350, GPATCH1, DDX43, CELF5, PPWD1, CELF6, ADAR, ADARB2, USP39, LOC132761761, PNN, DHX57, SRRM2, RBFOX2, RBM15, NCBP1, PRPF40A, THOC2, ILF2, PTBP2, LOC132764543, MSL1, SRRM1, SFPQ, PSMA1, HNRNPUL1, TCERG1L, ESRP2, HNRNPUL2, GEMIN5, SRSF4, PABPC1, LOC132775353, SLU7, SF1, ZCCHC8, SF3B2, PRCC, U2AF1, RNPC3, HTATSF1, HNRNPDL, LOC132762837, SF3A3, XRCC6, FUS, HNRNPAB…	0.334046
99973 Transcription	A09190 Not Included in Pathway or Brite	6	1446	22	14561	0.0175658	2.74632	[EFNB2, ZNF592, LOC132781890, ZMIZ1, IRF2BP2, MAMLD1]	0.468788
00310 Lysine degradation	A09100 Metabolism	14	1446	79	14561	0.0226517	1.78453	[KMT2D, KMT2A, KMT2C, SETD1B, KMT2B, DOT1L, SETD1A, PRDM2, LOC132763570, ASH1L, ACAT2, NSD1, ALDH16A1, KMT5B]	0.568957
B 09109 Metabolism of terpenoids and polyketides	A09100 Metabolism	10	1446	50	14561	0.0232926	2.01397	[NUS1, MVK, TAF10, LOC132765858, PCYOX1L, ALDH16A1, RCE1, LOC132766368, ACAT2, PCYOX1]	0.552552
05206 MicroRNAs in cancer	A09160 Human Diseases	38	1446	283	14561	0.0336363	1.35214	[TRIM71, NOTCH1, CDKN1B, LOC132773120, SHC1, IRS2, LOC132781204, BMI1, SLC7A2, HDAC7, SLC7A3, RPS6KA4, PABPN1, RASSF5, E2F1, ABL1, EP300, ITGAV, E2F3, PAK4, MARCKSL1, CREBBP, LOC132774187, LOC132766101, BRAF, DICER1, SIRT1, CDC25A, CUL4A, MMP14, MMP15, DDIT4, ITGA8, ITGA5, VIM, EZR, RECK, FGFR1]	0.755932
04320 Dorso-ventral axis formation	A09150 Organismal Systems	11	1446	62	14561	0.0401648	1.78659	[PIWIL1, NOTCH1, PPP1R13B, ELF2, LOC132769771, SPIRE1, FMN1, BRAF, FMN2, CPEB2, HNRNPAB]	0.857519
05412 Arrhythmogenic right ventricular cardiomyopathy	A09160 Human Diseases	17	1446	111	14561	0.046725	1.54223	[DSP, TCF7L1, LAMA1, CACNA2D3, CACNA1C, CACNA1F, LMNB2, LOC132764410, CACNB1, ACTA1, CDH4, LMNA, ITGA8, ITGAV, VIM, ITGA5, LOC132774787]	0.950076
03022 Basal transcription factors	A09120 Genetic Information Processing	9	1446	49	14561	0.0496993	1.84956	[LOC132761761, LOC132763203, FUS, LOC132763206, TAF10, TAF6, STON2, TAF4, TAF2]	0.964618

## Sheet: Catetta caretta
Term Name	MainClass	GeneHitsInSelectedSet	AllGenesInSelectedSet	GeneHitsInBackground	AllGenesInBackground	p-value	enrichFactor	GeneListInSelectedSets	corrected p-value(BH method)
B 09182 Protein families: genetic information processing	A09180 Brite Hierarchies	854	1259	7895	14991	0	1.28798	[LOC125633756, EQTN, NOC2L, ATP5IF1, LOC125624800, ZFYVE26, ALKBH5, NKX1-1, LOC125639059, SUPT20H, MNX1, MEF2A, LOC125630496, LOC125634610, WDHD1, LOC125630258, STARD9, LOC125633528, RFX1, LOC125635705, RUFY3, CLNS1A, CLOCK, LOC125630493, SF1, LOC125635911, LOC125632881, SET, LOC125631312, LOC125631313, MEPCE, LOC125633739, LOC125631318, GATA4, BAZ2A, BAZ2B, LOC125627298, LOC125627297, GIGYF2, LA…	0
04121 Ubiquitin system	A09180 Brite Hierarchies	325	1259	2012	14991	0	1.92336	[LOC125634964, LOC125631695, LOC125629376, LOC125633079, LOC125632789, LOC125633756, LOC125632304, DCAF8, LOC125629132, LOC125627197, LOC125640174, LOC125620565, LOC125641022, LOC125624800, LOC125630917, LOC125641023, LOC125638082, LOC125639059, LOC125637433, LOC125630496, LOC125634610, LOC125634730, LOC125631226, LOC125632316, LOC125630258, LOC125633403, LOC125629942, LOC125634973, LOC125633528,…	0
03000 Transcription factors	A09180 Brite Hierarchies	159	1259	1153	14991	1.07693e-10	1.642	[PRDM8, FOXI3, PRDM6, RORC, PRDM2, SOX21, HOXA10, FOXQ1, SOX3, SOX1, EP300, NKX1-1, LOC125633072, LOC125638523, GSC2, HOXA1, SOX6, SOX4, TP63, MNX1, MEF2A, EOMES, SOX13, SOX11, RFX1, EBF4, ZBTB33, POU3F2, FOXP2, POU3F3, MAF, LMX1A, KAT6A, LOC125638257, CLOCK, HOXB6, LOC125629199, TSHZ3, FOXG1, DLX6, ARX, KMT2B, LOC125627731, GATA4, BHLHE22, FOXO4, FOXO3, ZBTB4, NPAS2, GLIS1, NEUROD2, RAI1, NEUROD…	1.53283e-08
A09180 Brite Hierarchies	A09180 Brite Hierarchies	1136	1259	12867	14991	6.62353e-07	1.05125	[LOC125633756, EQTN, NOC2L, ATP5IF1, LOC125624800, ZFYVE26, ALKBH5, CAPNS1, NKX1-1, LOC125639059, SUPT20H, MNX1, LOC125623959, MEF2A, LOC125630496, LOC125634610, WDHD1, LOC125630258, STARD9, LOC125633528, RFX1, LOC125635705, RUFY3, CLNS1A, CLOCK, LOC125630493, SF1, MTMR1, LOC125635911, LOC125632881, SET, LOC125631312, LOC125631313, MEPCE, LOC125633739, LOC125631318, GATA4, BAZ2A, ABCB8, BAZ2B, LO…	7.07061e-05
03041 Spliceosome	A09180 Brite Hierarchies	63	1259	400	14991	7.75815e-07	1.87536	[RBM27, TCERG1, DQX1, CELF4, LOC125624484, CELF5, YBX2, LOC125630849, YBX3, COIL, EFTUD2, PNN, SART1, LOC125644779, DHX57, SNIP1, ZNF326, SRRM2, DDX18, MBNL1, RBM15, ZFR, PRPF40B, LOC125627121, PTBP2, MSL1, PRPF6, PRPF18, HNRNPUL1, PSMA1, CLNS1A, TET3, CD2BP2, RP9, ZNF830, NSRP1, SF1, SNRPB, SF3B2, LOC125632881, DDX23, LOC125632328, RNPC3, HNRNPDL, U2AF2, TRA2B, TGS1, TRA2A, E2F5, NKTR, HNRNPA3, …	6.62546e-05
03021 Transcription machinery	A09180 Brite Hierarchies	43	1259	323	14991	0.00169699	1.58515	[GTF2A1, GTF3C2, CSRNP3, PIGT, CCNT1, MEPCE, MED19, BAZ2A, BAZ2B, RPAP1, CHD1, SUPT6H, MED15, AFF1, MED12L, LOC125629132, MED12, SYMPK, ZC3H14, BRD4, GTF2A1L, BRD3, BRD2, CDK19, SMARCC2, YIPF3, ZNF76, LARP7, POU2F2, GTF2F1, ARID1A, ARID1B, MED29, SMARCA4, POLE4, TADA2B, CDK8, KAT2B, KAT2A, POLR1B, DXO, TAF2, TAF1]	0.120769
03009 Ribosome biogenesis	A09180 Brite Hierarchies	36	1259	263	14991	0.00242088	1.62986	[NOLC1, NOC2L, IPO7, PWP1, IPO5, RRP9, LOC125639494, PDCD11, PES1, DNAJC21, DROSHA, TMED5, PELP1, BRD4, BRD3, BRD2, DDX18, NIFK, ATP8B1, RBM19, DDX54, RRP1B, PA2G4, GNL2, SENP3, MSL1, SHQ1, DKC1, GRWD1, NCL, MRTO4, TSR2, TSR1, DXO, BAP1, KPNB1]	0.147674
03040 Spliceosome	A09120 Genetic Information Processing	23	1259	149	14991	0.00315793	1.838	[TCERG1, PRPF38B, SF3B2, HNRNPA3, PRPF38A, LOC125632881, DDX23, PRPF40B, LOC125632328, LOC125630849, EFTUD2, SART1, PRPF6, PRPF18, HNRNPUL1, U2AF2, LOC125644779, TRA2B, TRA2A, ACIN1, RP9, LOC125631680, SNRPB]	0.168555
04550 Signaling pathways regulating pluripotency of stem cells	A09140 Cellular Processes	28	1259	202	14991	0.00582882	1.65048	[FLT1, ONECUT2, ONECUT1, PIK3CB, ACVR1B, SOX21, USP19, SOX3, SOX1, ZIC3, SMARCAD1, OTX2, HOXA1, OTX1, ZFHX3, FZD5, GDF15, FZD4, INSR, FZD8, BRAF, KLF4, ACVR2B, ZFHX4, APC, KAT6A, ID1, FGFR1]	0.276545
01001 Protein kinases	A09180 Brite Hierarchies	64	1259	580	14991	0.0143264	1.31388	[FLT1, MAST4, BUB1B, LOC125624484, AATK, STK10, DSTYK, LOC125626149, PBK, LOC125635375, EPHB2, MAP3K4, EPHB3, BRD3, BRD2, PRKCI, MINK1, VRK1, LOC125623569, OBSCN, PEAK3, TYRO3, BMP2K, ROR1, TRIB3, ROR2, CSNK1G1, PRKDC, ACVR1B, NLK, TTBK1, STK3, TTN, TRPM1, MNT, IRAK1, MKNK2, ABL1, MAP3K20, MAP3K21, MAP4K4, PAK4, BRD4, CDK19, MAP3K1, RIOK3, INSR, CDC42BPG, PLK1, BRAF, MERTK, ACVR2B, MTOR, LOC12562…	0.611738
00310 Lysine degradation	A09100 Metabolism	12	1259	71	14991	0.0145223	2.01246	[KMT2E, KMT2D, NSD1, KMT2C, SETD1B, PRDM6, KMT2B, SETD1A, PRDM2, KMT5B, ASH1L, COLGALT1]	0.56373
99973 Transcription	A09190 Not Included in Pathway or Brite	5	1259	19	14991	0.017799	3.13344	[ZNF592, IRF2BP1, IRF2BP2, ASCC2, SNRPB]	0.633349
04950 Maturity onset diabetes of the young	A09160 Human Diseases	9	1259	51	14991	0.0247417	2.10125	[NEUROD2, NEUROD4, MAF, ONECUT2, ONECUT1, NKX6-1, MAFA, MNX1, FOXA2]	0.812671
B 09121 Transcription	A09120 Genetic Information Processing	31	1259	259	14991	0.0284709	1.42517	[GTF2A1, TCERG1, SF3B2, LOC125632881, DDX23, LOC125632328, LOC125630849, LOC125629132, EFTUD2, SART1, U2AF2, LOC125644779, TRA2B, TRA2A, GTF2A1L, PRPF38B, HNRNPA3, PRPF38A, PRPF40B, GTF2F1, POLE4, PRPF6, PRPF18, HNRNPUL1, POLR1B, ACIN1, RP9, LOC125631680, TAF2, TAF1, SNRPB]	0.868362
03036 Chromosome and associated proteins	A09180 Brite Hierarchies	125	1259	1289	14991	0.0459897	1.15468	[PRDM8, PRDM6, BUB1B, ARID4B, PRDM2, SLC4A4, LOC125630925, SALL2, LOC125621136, SMARCAD1, EP300, OIP5, KMT5B, LOC125638522, SUPT20H, TP63, TBC1D10B, WDHD1, SMARCC2, STARD9, MYO7B, ZBTB33, HCFC1, MAU2, CCNE2, MAP7D1, KAT6A, NCL, KIF20B, CLOCK, KPNB1, KMT2E, ANKRD17, INO80C, KMT2D, PAXIP1, SET, KMT2C, KMT2B, NOLC1, SUPT6H, NPAS2, HMGXB4, ZNHIT1, LOC125628307, RAD21, EP400, NPHP4, PDZD7, CNTLN, BBS1…	1.30917

## Sheet: Chelonia mydas
Term Name	MainClass	GeneHitsInSelectedSet	AllGenesInSelectedSet	GeneHitsInBackground	AllGenesInBackground	p-value	enrichFactor	GeneListInSelectedSets	corrected p-value(BH method)
03000 Transcription factors	A09180 Brite Hierarchies	157	997	1197	14513	4.44089e-16	1.90927	[PRDM8, GABPB2, LOC102943101, FOXI3, RORC, PRDM2, TTF1, SOX21, HOXA10, YY1, FOXQ1, SOX1, EP300, NKX1-1, GSC2, HOXA1, SOX6, SOX4, TP63, MNX1, HOXA4, MEF2A, EOMES, LOC114018214, SOX13, SOX11, RFX1, EBF4, ZBTB33, LOC102936759, POU3F2, FOXP2, POU3F3, MAF, LMX1A, KAT6A, CLOCK, LOC119564911, HOXB6, TSHZ3, FOXG1, DLX6, ARX, KMT2B, BHLHE22, FOXO4, LOC102930124, FOXO3, NPAS2, NEUROD2, RAI1, TSPAN9, ALX4, …	1.83853e-13
B 09182 Protein families: genetic information processing	A09180 Brite Hierarchies	611	997	7000	14513	8.88178e-16	1.27059	[GABPB2, EQTN, DQX1, LOC102943101, ARPC5L, DCAF8, SOX21, SLC4A4, RRP9, ATP5IF1, ALKBH5, NKX1-1, HOXA1, SUPT20H, ANKS1A, MNX1, CHGB, HOXA4, MEF2A, DDX18, MBNL1, RBFOX2, NUP210, LOC102945770, STARD8, STARD9, SOX13, SOX11, RFX1, KIAA1217, RNF126, RUFY3, CLNS1A, ORAI3, CLOCK, HOXB6, SF1, AGAP2, NOLC1, WDR62, BAZ2B, LOC102930124, GIGYF2, HMGXB4, RAD21, ALX4, ZBTB7B, NKX2-5, PPARGC1B, NKX2-3, ZBTB7C, L…	1.83853e-13
03041 Spliceosome	A09180 Brite Hierarchies	60	997	411	14513	2.00575e-08	2.12506	[DQX1, CELF3, LOC102930742, CELF5, YBX2, USP39, YBX3, EFTUD2, PNN, SART1, DHX16, ZNF326, MTREX, SRRM2, PRMT5, DDX18, IK, MBNL1, RBFOX2, RBM15, ZFR, PRPF40B, PRPF40A, LOC102948364, MSL1, PRPF6, PRPF18, HNRNPUL1, PSMA1, HNRNPUL2, CLNS1A, LOC102941939, TET3, CD2BP2, LOC102945459, SNRPF, ZNF830, SF1, RBM22, SNRPB, SF3B2, DDX23, HNRNPDL, U2AF2, TRA2B, TGS1, LOC119566863, E2F5, NKTR, HNRNPA3, PRPF38B, …	2.76793e-06
03040 Spliceosome	A09120 Genetic Information Processing	26	997	155	14513	1.9072e-05	2.44176	[SF3B2, DDX23, USP39, EFTUD2, SART1, U2AF2, TRA2B, DHX16, LOC119566863, PRPF38B, LOC102943053, HNRNPA3, PRPF38A, FUS, PRPF40B, PRPF40A, LOC102948364, PRPF6, PRPF18, HNRNPUL1, HNRNPUL2, LOC102941939, ACIN1, SNRPF, RBM22, SNRPB]	0.00197395
A09180 Brite Hierarchies	A09180 Brite Hierarchies	889	997	12306	14513	2.11649e-05	1.05159	[EQTN, LOC102943101, ATP5IF1, ALKBH5, CAPNS1, DPYSL3, NKX1-1, SUPT20H, MNX1, MEF2A, RBFOX2, LOC102945770, STARD8, STARD9, RFX1, LOC102935949, HSPG2, LOC102934852, LOC102930012, RUFY3, CLNS1A, ORAI3, CLOCK, SF1, AGAP2, ABCB8, BAZ2B, GIGYF2, HMGXB4, ADAMTS19, ADAMTS18, EPB41L3, ZBTB7B, PPARGC1B, ZBTB7C, LOC102944463, JAG2, PRPF38B, PRPF38A, JAG1, CADM1, FUCA1, XNDC1N, NR2F1, EIF2AK3, LARP7, BTBD11,…	0.00175245
03036 Chromosome and associated proteins	A09180 Brite Hierarchies	122	997	1306	14513	0.000231635	1.35981	[PRDM8, KDM1A, LOC102931917, BUB1B, ARID4B, PRDM2, SLC4A4, YY1, CDH3, SALL2, CDH1, LOC122462239, EP300, KMT5B, SUPT20H, TP63, TBC1D10B, SMARCC2, STARD9, MYO7B, ZBTB33, LOC102945492, MAU2, CCNE2, MAP7D1, KAT6A, NCL, SIK3, KIF20B, CLOCK, LOC102940526, ANKRD17, KMT2D, KMT2C, KMT2B, NOLC1, WDR62, BRCC3, LOC102935415, SUPT6H, NPAS2, RTN4, LOC102938804, LOC122465961, HMGXB4, ATXN7, RAD21, NPHP1, EP400,…	0.0159828
03009 Ribosome biogenesis	A09180 Brite Hierarchies	34	997	264	14513	0.000291241	1.87472	[LOC102941461, NOLC1, RPF2, IPO7, PWP1, IPO5, RRP9, PDCD11, PES1, BMS1, DNAJC21, DROSHA, RRP36, MTREX, TMED5, BRD4, NOP56, BRD3, BRD2, DDX18, NOP58, ATP8B1, DDX54, PA2G4, GNL2, SENP3, FTSJ3, MSL1, SHQ1, NCL, MRTO4, TSR2, TSR1, BAP1]	0.0172249
03021 Transcription machinery	A09180 Brite Hierarchies	41	997	346	14513	0.000438011	1.72492	[GTF2A1, GTF3C2, CSRNP3, CCNT1, MED19, BAZ2B, TTF1, CHD1, RPAP2, SUPT6H, MED15, AFF1, MED12L, MED12, ATXN7, UBTF, SYMPK, ZC3H14, BRD4, BRD3, BRD2, CDK19, SMARCC2, FUS, YIPF3, ZNF76, LARP7, POU2F2, GTF2F1, ARID1A, LOC102945492, ELL2, ARID1B, MED29, SMARCA4, TADA2B, CDK8, POLR3G, TAF4, TAF2, TAF1]	0.022667
B 09121 Transcription	A09120 Genetic Information Processing	33	997	288	14513	0.00263537	1.66795	[GTF2A1, SF3B2, DDX23, USP39, EFTUD2, SART1, U2AF2, TRA2B, DHX16, LOC119566863, PRPF38B, LOC102943053, HNRNPA3, PRPF38A, FUS, PRPF40B, PRPF40A, LOC102948364, GTF2F1, LOC102945492, PRPF6, PRPF18, HNRNPUL1, HNRNPUL2, LOC102941939, POLR3G, ACIN1, SNRPF, TAF4, TAF2, TAF1, RBM22, SNRPB]	0.121227
01001 Protein kinases	A09180 Brite Hierarchies	57	997	576	14513	0.00333034	1.4405	[LRRK2, BUB1B, LOC102930742, AATK, LOC102935038, STK10, PBK, MAP3K4, EPHB3, MAP2K3, BRD3, MAP2K4, BRD2, MINK1, LMTK2, VRK1, OBSCN, SIK3, ROR1, TRIB3, ROR2, STK40, PXK, ACVR1B, PKMYT1, TTBK1, STK3, TTN, TRPM1, MNT, MKNK2, ABL1, MAP3K20, MAP4K4, BRD4, MAP3K3, CDK19, MAP3K1, RIOK3, INSR, LOC102946201, EIF2AK3, MERTK, ACVR2B, MTOR, BMP3, CDK8, MAP3K15, PINK1, PTK7, TAOK2, TMCC2, CDK12, CDK13, TAF1, F…	0.137876
04121 Ubiquitin system	A09180 Brite Hierarchies	87	997	976	14513	0.00675941	1.29757	[TRIM71, LOC114021759, USP31, USP34, FBXO25, KEAP1, RNF19B, LOC114021276, DCAF8, CBLB, UBE2Z, SENP6, BABAM1, SART1, LOC122464214, UBE2Q2, LOC119563577, TRIM66, TRIM67, EIF5B, USP47, FBXW12, RNF44, FBXW7, USP43, LOC102945770, KCTD1, UBE2QL1, ZBTB33, LOC102930812, SENP3, KLHL42, LOC114022064, RNF126, SHQ1, RNF169, HNRNPUL1, HNRNPUL2, ORAI3, LOC122466509, KCTD17, CBLL1, SF3B2, DCUN1D5, ZBTB47, USP11…	0.254399
04515 Cell adhesion molecules	A09180 Brite Hierarchies	20	997	165	14513	0.00937851	1.76444	[ROBO3, ROBO4, CADM1, PCDH10, PCDH11X, LOC102932988, ITGAE, CELSR2, PCDH18, LOC102936900, ROBO1, LOC102937877, CDH3, CDH1, DCHS2, ITGA8, ITGA7, CDHR5, LOC119564215, NECTIN2]	0.323558
04550 Signaling pathways regulating pluripotency of stem cells	A09140 Cellular Processes	23	997	199	14513	0.00983596	1.68243	[FZD1, ZFHX3, ONECUT2, FZD5, FZD4, INSR, ONECUT1, FZD8, PIK3CB, ACVR1B, KLF4, ACVR2B, ZFHX4, SOX21, USP19, SOX1, APC, ZIC3, KAT6A, OTX2, HOXA1, OTX1, FGFR1]	0.313238
03022 Basal transcription factors	A09120 Genetic Information Processing	7	997	43	14513	0.0259648	2.36969	[GTF2A1, FUS, TAF4, GTF2F1, LOC102945492, TAF2, TAF1]	0.767816
B 09144 Cellular community - eukaryotes	A09140 Cellular Processes	71	997	824	14513	0.0271812	1.25428	[PTPRS, ONECUT2, ONECUT1, ARPC5L, LOC114021276, YBX2, LOC102946450, WASL, PIK3CB, YBX3, SOX21, GRM1, ARHGAP44, AKAP13, CDH3, SOX1, CDH1, ZIC3, EP300, HOXA1, CGNL1, MAGI1, GUCY1A2, MAGI3, SCRIB, PARD3B, PLCB4, CTTN, ADRB3, KAT6A, ITGA8, ITGA7, ZNF830, LOC102948216, LAMA5, COL11A2, ADCY4, ACVR1B, USP19, VTN, MUC2, SYMPK, LOC102940695, LOC102941740, OTX2, WHAMM, OTX1, WASF1, WASF3, JAM3, FZD1, MAP3K…	0.750201
04068 FoxO signaling pathway	A09130 Environmental Information Processing	19	997	173	14513	0.0286801	1.59871	[IRS1, INSR, FOXG1, IRS4, AGAP2, FBXO25, IRS2, FOXO4, PIK3CB, ACVR1B, FOXO3, GRM1, STK3, LOC102936106, RBL2, LOC119565054, EP300, LOC102941740, S1PR5]	0.742098
04330 Notch signaling pathway	A09130 Environmental Information Processing	9	997	67	14513	0.0388924	1.95537	[JAG2, NCOR1, JAG1, MAML2, MAML1, NOTCH4, EP300, LOC102941740, MAML3]	0.947145
04213 Longevity regulating pathway - multiple species	A09150 Organismal Systems	10	997	78	14513	0.0403129	1.86624	[LOC119565054, IRS1, INSR, IRS4, ADCY4, IRS2, PIK3CB, FOXO3, MTOR, FOXA2]	0.927196
00532 Glycosaminoglycan biosynthesis - chondroitin sulfate / dermatan sulfate	A09100 Metabolism	5	997	29	14513	0.0453964	2.50977	[CHST7, DSE, CHSY3, CHST13, CHST2]	0.939706
04930 Type II diabetes mellitus	A09160 Human Diseases	9	997	70	14513	0.049401	1.87157	[MAF, LOC119565054, IRS1, INSR, IRS4, IRS2, PIK3CB, MTOR, CACNA1G]	0.973906

## Sheet: Chelydra serpentina
Term Name	MainClass	GeneHitsInSelectedSet	AllGenesInSelectedSet	GeneHitsInBackground	AllGenesInBackground	p-value	enrichFactor	GeneListInSelectedSets	corrected p-value(BH method)
03000 Transcription factors	A09180 Brite Hierarchies	142	893	1234	15025	4e-15	1.93614	[ENSCSRG00000000808, ENSCSRG00000017645, ENSCSRG00000018735, ENSCSRG00000009589, ENSCSRG00000011428, ENSCSRG00000005262, ENSCSRG00000008649, ENSCSRG00000009735, ENSCSRG00000020705, ENSCSRG00000003909, ENSCSRG00000010224, ENSCSRG00000020148, ENSCSRG00000006069, ENSCSRG00000014704, ENSCSRG00000020144, ENSCSRG00000010869, ENSCSRG00000003072, ENSCSRG00000005370, ENSCSRG00000006063, ENSCSRG00000007824…	1.65e-12
03021 Transcription machinery	A09180 Brite Hierarchies	48	893	346	15025	3.38e-08	2.33415	[ENSCSRG00000016338, ENSCSRG00000010373, ENSCSRG00000019969, ENSCSRG00000011285, ENSCSRG00000017506, ENSCSRG00000020835, ENSCSRG00000015400, ENSCSRG00000006170, ENSCSRG00000019926, ENSCSRG00000010674, ENSCSRG00000020557, ENSCSRG00000017326, ENSCSRG00000009402, ENSCSRG00000006298, ENSCSRG00000002148, ENSCSRG00000007738, ENSCSRG00000002188, ENSCSRG00000000149, ENSCSRG00000002420, ENSCSRG00000000009…	6.99e-06
B 09182 Protein families: genetic information processing	A09180 Brite Hierarchies	509	893	7427	15025	1.78e-06	1.1531	[ENSCSRG00000016956, ENSCSRG00000012238, ENSCSRG00000014535, ENSCSRG00000009189, ENSCSRG00000006901, ENSCSRG00000002668, ENSCSRG00000002420, ENSCSRG00000004960, ENSCSRG00000000009, ENSCSRG00000013572, ENSCSRG00000011273, ENSCSRG00000012002, ENSCSRG00000011395, ENSCSRG00000014789, ENSCSRG00000014426, ENSCSRG00000013699, ENSCSRG00000016722, ENSCSRG00000015517, ENSCSRG00000002414, ENSCSRG00000021082…	0.000246
04330 Notch signaling pathway	A09130 Environmental Information Processing	15	893	68	15025	8.28e-06	3.71146	[ENSCSRG00000010790, ENSCSRG00000014856, ENSCSRG00000007599, ENSCSRG00000008267, ENSCSRG00000009586, ENSCSRG00000010616, ENSCSRG00000005472, ENSCSRG00000009605, ENSCSRG00000002375, ENSCSRG00000009505, ENSCSRG00000013080, ENSCSRG00000008305, ENSCSRG00000000218, ENSCSRG00000019820, ENSCSRG00000018540]	0.000856
B 09121 Transcription	A09120 Genetic Information Processing	36	893	288	15025	1.9e-05	2.10316	[ENSCSRG00000019826, ENSCSRG00000010373, ENSCSRG00000019969, ENSCSRG00000008071, ENSCSRG00000002471, ENSCSRG00000009402, ENSCSRG00000020277, ENSCSRG00000013706, ENSCSRG00000011909, ENSCSRG00000004985, ENSCSRG00000017014, ENSCSRG00000013011, ENSCSRG00000015054, ENSCSRG00000007271, ENSCSRG00000011395, ENSCSRG00000014960, ENSCSRG00000009371, ENSCSRG00000016226, ENSCSRG00000016523, ENSCSRG00000012323…	0.00157717
03041 Spliceosome	A09180 Brite Hierarchies	49	893	463	15025	6.08e-05	1.78065	[ENSCSRG00000019826, ENSCSRG00000014535, ENSCSRG00000002471, ENSCSRG00000007841, ENSCSRG00000009269, ENSCSRG00000005021, ENSCSRG00000011909, ENSCSRG00000009338, ENSCSRG00000017014, ENSCSRG00000019116, ENSCSRG00000013572, ENSCSRG00000013011, ENSCSRG00000011395, ENSCSRG00000009371, ENSCSRG00000011234, ENSCSRG00000016523, ENSCSRG00000012323, ENSCSRG00000019999, ENSCSRG00000009414, ENSCSRG00000002142…	0.0041968
03040 Spliceosome	A09120 Genetic Information Processing	23	893	173	15025	0.000239	2.23689	[ENSCSRG00000019826, ENSCSRG00000011395, ENSCSRG00000009371, ENSCSRG00000008071, ENSCSRG00000016523, ENSCSRG00000012323, ENSCSRG00000019999, ENSCSRG00000002471, ENSCSRG00000020277, ENSCSRG00000009599, ENSCSRG00000013706, ENSCSRG00000011909, ENSCSRG00000012809, ENSCSRG00000002035, ENSCSRG00000004985, ENSCSRG00000006335, ENSCSRG00000019003, ENSCSRG00000017014, ENSCSRG00000001306, ENSCSRG00000013011…	0.0141447
04515 Cell adhesion molecules	A09180 Brite Hierarchies	22	893	180	15025	0.00103002	2.05643	[ENSCSRG00000014500, ENSCSRG00000011882, ENSCSRG00000015730, ENSCSRG00000020768, ENSCSRG00000013436, ENSCSRG00000014832, ENSCSRG00000011699, ENSCSRG00000014831, ENSCSRG00000007334, ENSCSRG00000002294, ENSCSRG00000020575, ENSCSRG00000008695, ENSCSRG00000011979, ENSCSRG00000020181, ENSCSRG00000021391, ENSCSRG00000005785, ENSCSRG00000019400, ENSCSRG00000000879, ENSCSRG00000013491, ENSCSRG00000013291…	0.0533036
03022 Basal transcription factors	A09120 Genetic Information Processing	8	893	45	15025	0.00456819	2.99117	[ENSCSRG00000007271, ENSCSRG00000019969, ENSCSRG00000014960, ENSCSRG00000001920, ENSCSRG00000000499, ENSCSRG00000014604, ENSCSRG00000016252, ENSCSRG00000005273]	0.210137
04640 Hematopoietic cell lineage	A09150 Organismal Systems	16	893	137	15025	0.00733145	1.965	[ENSCSRG00000011882, ENSCSRG00000017038, ENSCSRG00000016555, ENSCSRG00000016578, ENSCSRG00000006025, ENSCSRG00000021334, ENSCSRG00000007134, ENSCSRG00000020460, ENSCSRG00000000166, ENSCSRG00000005987, ENSCSRG00000021391, ENSCSRG00000001243, ENSCSRG00000001198, ENSCSRG00000007568, ENSCSRG00000019400, ENSCSRG00000000536]	0.303522
A09180 Brite Hierarchies	A09180 Brite Hierarchies	780	893	12709	15025	0.00929094	1.03263	[ENSCSRG00000015985, ENSCSRG00000012238, ENSCSRG00000012477, ENSCSRG00000020097, ENSCSRG00000002668, ENSCSRG00000002420, ENSCSRG00000000009, ENSCSRG00000004848, ENSCSRG00000013572, ENSCSRG00000014423, ENSCSRG00000012002, ENSCSRG00000016845, ENSCSRG00000011395, ENSCSRG00000014426, ENSCSRG00000015517, ENSCSRG00000002897, ENSCSRG00000002414, ENSCSRG00000000236, ENSCSRG00000003741, ENSCSRG00000002411…	0.349677
04550 Signaling pathways regulating pluripotency of stem cells	A09140 Cellular Processes	22	893	220	15025	0.0117192	1.68253	[ENSCSRG00000015985, ENSCSRG00000013631, ENSCSRG00000014343, ENSCSRG00000013068, ENSCSRG00000014156, ENSCSRG00000003909, ENSCSRG00000013524, ENSCSRG00000017678, ENSCSRG00000017645, ENSCSRG00000018735, ENSCSRG00000017953, ENSCSRG00000006485, ENSCSRG00000021024, ENSCSRG00000020144, ENSCSRG00000012207, ENSCSRG00000009586, ENSCSRG00000002621, ENSCSRG00000007959, ENSCSRG00000003422, ENSCSRG00000019070…	0.404314
01009 Protein phosphatases and associated proteins	A09180 Brite Hierarchies	52	893	639	15025	0.0129898	1.3692	[ENSCSRG00000004090, ENSCSRG00000010331, ENSCSRG00000013842, ENSCSRG00000008210, ENSCSRG00000005021, ENSCSRG00000006942, ENSCSRG00000001499, ENSCSRG00000001736, ENSCSRG00000016243, ENSCSRG00000017014, ENSCSRG00000018540, ENSCSRG00000011273, ENSCSRG00000014225, ENSCSRG00000012325, ENSCSRG00000018425, ENSCSRG00000019513, ENSCSRG00000015317, ENSCSRG00000011234, ENSCSRG00000016408, ENSCSRG00000000160…	0.413675
04812 Cytoskeleton proteins	A09180 Brite Hierarchies	52	893	641	15025	0.0137281	1.36492	[ENSCSRG00000021229, ENSCSRG00000017248, ENSCSRG00000011666, ENSCSRG00000016717, ENSCSRG00000005021, ENSCSRG00000002150, ENSCSRG00000005258, ENSCSRG00000004960, ENSCSRG00000017134, ENSCSRG00000017372, ENSCSRG00000014220, ENSCSRG00000018589, ENSCSRG00000010225, ENSCSRG00000008566, ENSCSRG00000002214, ENSCSRG00000001960, ENSCSRG00000006139, ENSCSRG00000004518, ENSCSRG00000011041, ENSCSRG00000015204…	0.405958
05416 Viral myocarditis	A09160 Human Diseases	17	893	164	15025	0.0179865	1.74409	[ENSCSRG00000018857, ENSCSRG00000015207, ENSCSRG00000009181, ENSCSRG00000010225, ENSCSRG00000012335, ENSCSRG00000006025, ENSCSRG00000007134, ENSCSRG00000004163, ENSCSRG00000001960, ENSCSRG00000001288, ENSCSRG00000001243, ENSCSRG00000008737, ENSCSRG00000005424, ENSCSRG00000000536, ENSCSRG00000018114, ENSCSRG00000019363, ENSCSRG00000004848]	0.496427
03009 Ribosome biogenesis	A09180 Brite Hierarchies	26	893	287	15025	0.0213514	1.52424	[ENSCSRG00000017306, ENSCSRG00000011164, ENSCSRG00000010331, ENSCSRG00000013347, ENSCSRG00000004150, ENSCSRG00000020197, ENSCSRG00000018140, ENSCSRG00000001353, ENSCSRG00000002762, ENSCSRG00000016140, ENSCSRG00000016824, ENSCSRG00000019437, ENSCSRG00000016523, ENSCSRG00000012604, ENSCSRG00000010107, ENSCSRG00000007749, ENSCSRG00000019482, ENSCSRG00000019382, ENSCSRG00000002795, ENSCSRG00000000752…	0.552467
03036 Chromosome and associated proteins	A09180 Brite Hierarchies	101	893	1403	15025	0.0233258	1.21123	[ENSCSRG00000012238, ENSCSRG00000017766, ENSCSRG00000019427, ENSCSRG00000017094, ENSCSRG00000009735, ENSCSRG00000003477, ENSCSRG00000019432, ENSCSRG00000016162, ENSCSRG00000011273, ENSCSRG00000012002, ENSCSRG00000019959, ENSCSRG00000019437, ENSCSRG00000016722, ENSCSRG00000006465, ENSCSRG00000020300, ENSCSRG00000010107, ENSCSRG00000002138, ENSCSRG00000012929, ENSCSRG00000010908, ENSCSRG00000021082…	0.568052
04950 Maturity onset diabetes of the young	A09160 Human Diseases	7	893	50	15025	0.0274265	2.35554	[ENSCSRG00000003303, ENSCSRG00000014343, ENSCSRG00000003422, ENSCSRG00000015580, ENSCSRG00000012065, ENSCSRG00000002846, ENSCSRG00000010529]	0.630811
03015 mRNA surveillance pathway	A09120 Genetic Information Processing	11	893	103	15025	0.0420624	1.79688	[ENSCSRG00000009371, ENSCSRG00000018150, ENSCSRG00000015564, ENSCSRG00000000149, ENSCSRG00000002420, ENSCSRG00000006335, ENSCSRG00000018201, ENSCSRG00000000009, ENSCSRG00000011527, ENSCSRG00000003725, ENSCSRG00000000160]	0.870692
03032 DNA replication proteins	A09180 Brite Hierarchies	15	893	155	15025	0.042673	1.62826	[ENSCSRG00000015842, ENSCSRG00000007084, ENSCSRG00000015444, ENSCSRG00000012323, ENSCSRG00000019999, ENSCSRG00000009599, ENSCSRG00000013706, ENSCSRG00000012809, ENSCSRG00000002035, ENSCSRG00000004985, ENSCSRG00000018201, ENSCSRG00000010162, ENSCSRG00000019265, ENSCSRG00000002738, ENSCSRG00000004618]	0.841268
00532 Glycosaminoglycan biosynthesis - chondroitin sulfate / dermatan sulfate	A09100 Metabolism	5	893	33	15025	0.0436425	2.54929	[ENSCSRG00000004515, ENSCSRG00000014457, ENSCSRG00000016887, ENSCSRG00000007465, ENSCSRG00000012339]	0.821272
04929 GnRH secretion	A09150 Organismal Systems	9	893	79	15025	0.0442078	1.91681	[ENSCSRG00000006218, ENSCSRG00000014156, ENSCSRG00000018986, ENSCSRG00000015689, ENSCSRG00000006201, ENSCSRG00000003905, ENSCSRG00000009941, ENSCSRG00000016909, ENSCSRG00000011508]	0.79574
03008 Ribosome biogenesis in eukaryotes	A09120 Genetic Information Processing	10	893	92	15025	0.0461774	1.82884	[ENSCSRG00000001353, ENSCSRG00000019482, ENSCSRG00000016824, ENSCSRG00000010331, ENSCSRG00000019437, ENSCSRG00000002795, ENSCSRG00000010107, ENSCSRG00000004150, ENSCSRG00000015980, ENSCSRG00000017021]	0.764697
03310 Nuclear receptors	A09180 Brite Hierarchies	8	893	68	15025	0.0477358	1.97945	[ENSCSRG00000016118, ENSCSRG00000007824, ENSCSRG00000010374, ENSCSRG00000019536, ENSCSRG00000016510, ENSCSRG00000010224, ENSCSRG00000016012, ENSCSRG00000017184]	0.7601

## Sheet: Chrysemys picta
Term Name	MainClass	GeneHitsInSelectedSet	AllGenesInSelectedSet	GeneHitsInBackground	AllGenesInBackground	p-value	enrichFactor	GeneListInSelectedSets	corrected p-value(BH method)
B 09182 Protein families: genetic information processing	A09180 Brite Hierarchies	511	858	7398	15950	9.99201e-16	1.28404	[DQX1, WIPF3, HNRNPU, DCAF8, LOC101932918, SOX21, LOC101938455, ALKBH5, MYC, SUPT20H, LOC101936154, HOXA4, MEF2A, NUP214, WDHD1, MBNL1, LOC101952753, NUP210, LOC101931951, STARD8, SOX13, SOX11, LOC112061741, ISL2, CLOCK, HOXB6, SF1, LOC101930877, SET, PRKDC, LOC101931964, XPC, BAZ2A, WDR62, BAZ2B, GATA1, GIGYF2, LOC103306664, HMGXB4, LOC112061778, PIP5K1A, NKX2-5, NKX2-3, ZBTB7C, HOXC6, JUND, PRP…	3.94684e-13
03041 Spliceosome	A09180 Brite Hierarchies	60	858	419	15950	3.13327e-12	2.66202	[RBM27, LOC122173021, DQX1, CELF3, DDX42, CELF4, HNRNPU, CELF5, YBX3, EFTUD2, PNN, SART1, SNRNP70, DHX57, SNIP1, ZNF326, SRRM2, IK, AQR, MBNL1, ZFR, PRPF40B, PRPF40A, ILF2, MSL1, SRRM1, SFPQ, PRPF6, PRPF18, PSMA1, HNRNPUL2, CD2BP2, SNRPF, SF1, SNRPB, LOC101930877, SF3B2, LOC101931766, DDX23, U2AF1, LOC101943995, RBM15B, PUF60, HNRNPDL, U2AF2, TRA2B, TRA2A, LOC101935840, NKTR, HNRNPA3, PRPF38A, GP…	6.18821e-10
03000 Transcription factors	A09180 Brite Hierarchies	128	858	1284	15950	3.2313e-12	1.85318	[PRDM6, PRDM2, LOC101944346, LOC101932918, SOX21, LOC103306841, HOXA11, FERD3L, HOXA10, YY1, SOX1, MYC, EP300, LOC101933963, GSC2, SOX6, TP63, LOC122173181, HOXA4, MEF2A, KDM2A, FOXH1, SOX13, LOC101943123, SOX11, ZBTB33, POU3F2, RUNX2, POU3F3, ISL2, MAF, KAT6A, CLOCK, HOXB6, LOC122173320, FOXG1, ARX, ZBTB4, GATA1, NPAS2, GLIS1, NEUROD2, NHLH1, ZNF668, HIVEP3, OTX2, OTX1, NKX6-1, NKX2-5, NKX2-3, Z…	4.25455e-10
03036 Chromosome and associated proteins	A09180 Brite Hierarchies	126	858	1387	15950	2.163e-09	1.68876	[KDM1A, HDAC10, PRDM6, ARID4B, PRDM2, YY1, SALL2, SMARCAD1, EP300, KMT5B, SUPT20H, KMT5A, ATXN7L2, TP63, KPNA1, HMGN1, WDHD1, KDM2A, SMARCC2, MYO7B, ZBTB33, KAT6A, NCL, LOC101943647, LOC101949071, ANAPC4, KIF20B, CLOCK, CUL9, KMT2E, ANKRD17, KMT2D, SET, PCDH10, KMT2C, LOC101931964, WDR62, SUPT6H, NPAS2, RTN4, PKHD1, HMGXB4, ZNHIT1, ATXN7, ORC2, TASOR, BPTF, CNTLN, BBS1, BRPF1, PHC1, ODF2, SETD1B,…	2.13596e-07
03021 Transcription machinery	A09180 Brite Hierarchies	46	858	362	15950	5.03052e-08	2.36223	[GTF2A1, GTF3C2, GTF3C5, GTF3C6, PLOD3, MED19, BAZ2A, BAZ2B, RPAP1, CHD1, SUPT6H, MED15, GTF2E1, AFF1, MED12L, MED12, LOC103306664, LOC112061778, ATXN7, ATXN7L2, ZC3H14, GTF2I, BRD4, BRD3, BRD2, LOC101932406, SMARCC2, IRX5, POLR3GL, ZNF76, POU2F2, SUPT5H, GTF2F1, ARID1A, ARID1B, SMARCA4, POLE4, TADA2B, CDK8, SFPQ, POLR3G, PAF1, TAF4, TAF2, TAF1, BRDT]	3.97411e-06
B 09121 Transcription	A09120 Genetic Information Processing	37	858	293	15950	1.19504e-06	2.34751	[GTF2A1, SF3B2, DDX23, DDX42, HNRNPU, U2AF1, LOC101943995, GTF2E1, EFTUD2, SART1, LOC103306664, PUF60, LOC112061778, U2AF2, SNRNP70, TRA2B, TRA2A, GTF2I, AQR, LOC101932406, HNRNPA3, PRPF38A, IRX5, POLR3GL, PRPF40B, PRPF40A, GTF2F1, POLE4, PRPF6, PRPF18, HNRNPUL2, POLR3G, SNRPF, TAF4, TAF2, TAF1, SNRPB]	7.86736e-05
03040 Spliceosome	A09120 Genetic Information Processing	23	858	152	15950	6.52686e-06	2.81292	[AQR, SF3B2, HNRNPA3, PRPF38A, DDX23, DDX42, HNRNPU, PRPF40B, PRPF40A, U2AF1, LOC101943995, EFTUD2, SART1, PRPF6, PRPF18, PUF60, HNRNPUL2, U2AF2, SNRNP70, TRA2B, TRA2A, SNRPF, SNRPB]	0.000368302
A09120 Genetic Information Processing	A09120 Genetic Information Processing	113	858	1473	15950	6.09009e-05	1.4261	[MTFMT, TUSC3, HNRNPU, MSI2, UBE3B, IPO7, IPO5, EFTUD2, PNN, ZNF608, HERC1, DHX57, GTF2I, KPNA1, PIAS4, NUP214, AQR, LOC101932406, LOC101952753, NUP210, RPSA, GTF2F1, SRRM1, PRPF6, DKC1, HNRNPUL2, ANAPC4, LOC101935754, SNRPF, SNRPB, CUL9, PRKDC, XPC, GTF2E1, RHOBTB2, LOC103306664, LOC112061778, ABL1, PIP5K1A, MAP2K7, TXNDC5, XBP1, PRPF38A, LOC101952813, POLR3GL, MAP3K15, CNOT1, MPHOSPH10, SKIV2L,…	0.00300698
01009 Protein phosphatases and associated proteins	A09180 Brite Hierarchies	54	858	632	15950	0.000510364	1.58836	[RYR1, RBM27, DIDO1, HDAC10, PCDH11X, LOC122173224, AATK, LOC101939908, PPP1R18, GRM1, CABIN1, PAGR1, SPRED3, NEFL, SVEP1, DDX55, PPP2R5D, NCOR2, SPOCD1, SFPQ, DNAJC1, NCOR1, WDR81, LOC101939914, LOC101943647, ANKRD42, CD2BP2, LOC101950288, PPP1R36, PCDH10, ZCCHC9, KCNA5, PKMYT1, ZBTB4, HDAC6, LOC101935042, PTPRZ1, TRA2B, UBN2, TRA2A, UBN1, LOC101935840, TSPOAP1, PTPN18, PPP1R14B, PPP1R14C, PCDH7…	0.0223993
04330 Notch signaling pathway	A09130 Environmental Information Processing	11	858	67	15950	0.000827825	3.05205	[NOTCH2, NCOR2, JAG2, NCOR1, EGF, MAML1, DVL2, LOC101946689, EP300, CIR1, MAML3]	0.0326991
03019 Messenger RNA biogenesis	A09180 Brite Hierarchies	50	858	608	15950	0.0018445	1.52876	[TRIM71, RBM27, HDAC10, MSI2, LOC101932918, YBX3, IPO7, PNN, ALKBH5, LOC101944703, DHX57, MYC, NUP214, NDC1, LOC101932406, NUP210, PPP2R5D, SRRM1, GIGYF1, CBLL1, LOC101952276, ANP32A, GIGYF2, HDAC6, LOC103306664, RBM15B, FIP1L1, LOC112061778, ABL1, HNRNPA3, RNGTT, YTHDF3, MEX3D, SUPT5H, MEX3C, LARP6, LOC122172208, TNRC6C, MEX3B, FUBP3, CNOT1, SKIV2L, TACC2, CPEB3, CPEB2, EIF4G3, LRP12, TNRC6A, EI…	0.0662342
04550 Signaling pathways regulating pluripotency of stem cells	A09140 Cellular Processes	22	858	210	15950	0.00215168	1.9475	[ONECUT2, LOC122174353, ONECUT1, LOC101943123, FZD8, LOC101944346, LOC101951969, ACVR1B, KLF4, ZFHX4, SOX21, USP19, REST, ISL2, SOX1, ZIC3, MYC, KAT6A, DVL2, SMARCAD1, OTX2, OTX1]	0.0708262
04812 Cytoskeleton proteins	A09180 Brite Hierarchies	50	858	616	15950	0.00241323	1.50891	[LOC101953337, LOC101945072, LOC101932513, LOC101946689, FMN1, WASL, LOC101944027, LOC101939908, LMOD2, LOC101943657, NEFL, KIF1B, NEFM, TEKT4, KIF1A, PIAS4, LOC101940090, MYO7B, SHROOM2, RP1, CTTN, TNNT2, HCLS1, TTLL12, KIF20B, PLEC, LOC101952276, SPTBN4, MACF1, ADD3, TTN, CALD1, EPB41L2, EPB41L3, LOC101939086, MAP4, WASF1, LOC101935840, WASF3, RDX, TBCC, MYO16, LOC101945288, TJP1, CAMSAP3, DIAP…	0.0733249
B 09144 Cellular community - eukaryotes	A09140 Cellular Processes	66	858	865	15950	0.00250341	1.41841	[ONECUT2, LOC122174353, ONECUT1, LOC122173224, WASL, LOC101944346, YBX3, SOX21, GRM1, MYLK, ARHGAP44, EPB41L4B, LOC112058664, SOX1, ZIC3, MYC, SMARCAD1, EP300, MAGI1, LOC101943123, SCRIB, RUNX2, ISL2, CTTN, ADRB3, KAT6A, ITGA8, HCLS1, ARHGEF2, LAMA5, IGSF5, TNXB, PDGFA, LOC112060679, ACVR1B, USP19, MUC2, MAPK7, DVL2, PIP5K1A, OTX2, WHAMM, OTX1, MAP2K7, WASF1, PAK3, WASF3, JAM3, JUND, MAP3K1, EGF,…	0.0706319
03009 Ribosome biogenesis	A09180 Brite Hierarchies	27	858	281	15950	0.0025643	1.7862	[DDX28, LTV1, RPF2, KRI1, IPO7, IPO5, PDCD11, PES1, TMED1, TMED5, PELP1, BRD4, NOP56, BRD3, BRD2, NOP58, UTP3, DDX55, RBM19, SENP3, MSL1, DKC1, NCL, EIF3J, MPHOSPH10, TSR1, BRDT]	0.0675266
A09180 Brite Hierarchies	A09180 Brite Hierarchies	759	858	13646	15950	0.00624648	1.03397	[LOC101948386, DQX1, WIPF3, HNRNPU, DCAF8, LOC101932918, SLC4A3, SOX21, SLC4A5, MYLK, LOC101938455, ALKBH5, CAPNS1, MYC, SUPT20H, LOC101936154, HOXA4, MEF2A, NUP214, WDHD1, MBNL1, LOC101952753, NUP210, LOC101931951, STARD8, SOX13, CACNA2D2, SOX11, LOC112061741, ISL2, WDR81, CLOCK, HOXB6, SF1, LOC101930877, SET, PRKDC, LOC101931964, PDGFA, XPC, BAZ2A, SLCO5A1, WDR62, BAZ2B, SLC5A2, GATA1, GIGYF2, …	0.15421
03420 Nucleotide excision repair	A09120 Genetic Information Processing	8	858	54	15950	0.00783573	2.75404	[POLE4, RFC5, ZNF608, POLE3, LOC101935754, XPC, ERCC6, RAD23B]	0.182065
03022 Basal transcription factors	A09120 Genetic Information Processing	7	858	45	15950	0.00965143	2.89174	[GTF2A1, TAF4, GTF2F1, GTF2E1, TAF2, TAF1, GTF2I]	0.211795
00310 Lysine degradation	A09100 Metabolism	10	858	80	15950	0.0104477	2.32372	[KMT2E, KMT2D, KMT2C, SETD1B, PRDM6, SETD1A, PLOD3, PRDM2, KMT5B, KMT5A]	0.217202
04040 Ion channels	A09180 Brite Hierarchies	30	858	360	15950	0.0117085	1.54915	[RYR1, KCNK6, LOC101944360, CHRNA2, GRIK5, KCNA5, PKD1L3, PKD2, CACNA1G, GABRR3, LOC101945939, KCNV2, LOC101939989, PIEZO2, KCNN1, PIEZO1, KCNN2, TRPC3, GABRA6, KCNB1, KCNJ14, LOC101930820, LOC101937616, ANO8, CACNA2D2, TRPV3, ANO6, LOC101946771, TPCN1, HCN1]	0.231244
01001 Protein kinases	A09180 Brite Hierarchies	46	858	630	15950	0.0216606	1.35735	[PRKDC, NRK, AATK, ACVR1B, PKMYT1, STK3, TTN, MYLK, RPS6KA4, STK31, STK10, MNT, MAPK7, IRAK1, LOC101944249, MKNK2, ABL1, TLK1, MAP2K7, PAK3, EPHB2, BRD4, BRD3, BRD2, MAP3K1, RIPK2, LIMK2, LOC101933876, LOC101951327, DYRK1A, VRK1, MERTK, BMP6, HIPK2, CDK8, MAP3K15, OBSCN, LOC101944933, NEK10, TRIB3, TMCC2, CDK12, TNIK, CDK13, TAF1, BRDT]	0.388907
03032 DNA replication proteins	A09180 Brite Hierarchies	14	858	152	15950	0.0346825	1.71221	[RFC5, PARP4, PRKDC, LOC101943995, LOC101932918, USP19, LOC122172208, POLE4, DKC1, ORC2, POLE3, SNRPF, SNRPB, PURG]	0.595635
05161 Hepatitis B	A09160 Human Diseases	20	858	241	15950	0.0361878	1.54272	[PANK2, EGR2, JUND, LOC122173021, MAP3K1, EGR3, LOC103306607, LOC103306768, NFATC1, ACVR1B, LOC122172714, LOC101939634, LOC101939348, LOC112060484, IRAK1, MYC, EP300, STAT6, MAP2K7, TP63]	0.595592
04990 Domain-containing proteins not elsewhere classified	A09180 Brite Hierarchies	17	858	204	15950	0.048881	1.54915	[RYR1, CNTNAP1, TNXB, EGF, F12, LTBP4, SNX21, SNX33, WASL, TULP1, SORBS1, FGD2, EPB41L4B, DOK1, GRAP2, APBB1, S100A7]	0.77232

## Sheet: Crocodylus porosus
Term Name	MainClass	GeneHitsInSelectedSet	AllGenesInSelectedSet	GeneHitsInBackground	AllGenesInBackground	p-value	enrichFactor	GeneListInSelectedSets	corrected p-value(BH method)
03000 Transcription factors	A09180 Brite Hierarchies	90	643	738	10742	3.14749e-11	2.03733	[DIDO1, LOC109324667, BARHL2, ONECUT3, ONECUT1, PRDM2, TTF1, MEOX2, NR3C2, HOXA10, YY1, PTBP1, ZIC2, NFKBIZ, EP300, SOX6, PITX2, SOX7, ZNF488, TP63, TEAD2, MEF2A, KDM2A, LOC109316199, OLIG3, LOC109317641, TFEB, SOX11, ETV3, POU3F2, RUNX2, PTBP2, FOXP2, POU3F3, FOXP1, KAT6B, HAND2, TET3, LOC109310095, HOXB6, FOXC2, NFAT5, DLX2, CEBPD, TSHZ3, ZBTB47, DLX6, LEF1, SHOX2, GATA4, LOC109310318, NEUROD1,…	1.24641e-08
B 09182 Protein families: genetic information processing	A09180 Brite Hierarchies	391	643	5338	10742	3.45898e-09	1.22369	[LOC109324667, ANKLE1, WIPF1, GPATCH1, NOC2L, SLC4A4, ALKBH5, CSPP1, SUPT20H, MEF2A, UNC13B, DDX17, WDHD1, MED9, SOX11, HCFC2, ATG12, LOC109308052, FDX1, LOC109310371, LOC109323318, HOXB6, POM121, SET, SHOX2, B3GLCT, NOLC1, GATA4, BAZ2B, GIGYF2, ABR, RAD21, ALX4, NKX2-5, NKX2-4, LOC109318198, PHC2, CREBBP, SETD1B, NR2F1, POU6F2, BTBD11, UPF3A, NR2F2, LARP4, PHC3, SOX30, LOC109315925, TADA2B, MEX3…	6.84878e-07
03036 Chromosome and associated proteins	A09180 Brite Hierarchies	103	643	1070	10742	5.08874e-07	1.60815	[ERCC6L, KDM1A, TRAF3IP1, HR, ARID4B, PRDM2, SLC4A4, YY1, CDC23, CDH1, CSPP1, SMARCAD1, EP300, SUPT20H, TP63, WDHD1, KDM2A, HCFC2, ERN2, CCNE2, LOC109305620, KAT6B, SIK3, LOC109323318, ANKRD17, KMT2D, SET, INO80D, KMT2C, USHBP1, NOLC1, CUNH14orf169, SUPT6H, NPC1L1, RAD21, EP400, BPTF, PHC2, CREBBP, BRPF1, CBX2, SETD1B, PHC3, TADA2B, TUBGCP4, DZIP1, TP73, TTC26, KDM5B, CHD9, CHD7, CHD5, HMGB3, CHD…	6.71713e-05
03041 Spliceosome	A09180 Brite Hierarchies	41	643	330	10742	6.3156e-06	2.0756	[RBM27, KHDRBS1, DBR1, DAZAP1, DDX27, DDX23, WBP4, B3GLCT, GPATCH1, PPWD1, EFTUD2, PTBP1, BCLAF1, PUF60, DHX36, ZNF326, IGF2BP3, SNRNP35, HNRNPA0, DDX17, SF3A3, CDK11A, RBM15, INTS2, PRPF40A, WBP11, PTBP2, SRRM1, LOC109308052, HNRNPK, PSMA1, THRAP3, NOVA1, TET3, HNRNPD, SREK1, PABPC1L, DHX29, PPIG, ZNF830, PAXBP1]	0.000625245
03009 Ribosome biogenesis	A09180 Brite Hierarchies	27	643	228	10742	0.000519561	1.97835	[LOC109323754, DBR1, DDX27, RASGRF2, WDR3, BCCIP, NOLC1, CUNH14orf169, NOC2L, IPO7, SOX7, LOC109311172, MDN1, DDX17, BRD3, NOP58, NSUN5, KRR1, RRP1B, GNL2, FTSJ3, LSG1, TBL2, BMT2, EIF3J, NAF1, BRDT]	0.0411492
05202 Transcriptional misregulation in cancer	A09160 Human Diseases	28	643	242	10742	0.000599824	1.93293	[CSF1R, KDM3A, CEBPD, PDGFA, MLLT1, LOC109310318, HOXA10, PTBP1, SIN3A, NSD1, NFKBIZ, BAK1, TP63, MEF2A, DDX17, F12, EYA4, TRAF1, WNT16, RUNX2, PTBP2, TGFBR2, IL6, MAFB, NCOR1, TCF3, HOXD9, TP73]	0.0395884
A09180 Brite Hierarchies	A09180 Brite Hierarchies	568	643	9009	10742	0.000612344	1.05329	[LOC109324667, ANKLE1, WIPF1, LOC109321277, GPATCH1, NOC2L, SLC4A3, SLC4A4, MYLK, PREX2, ALKBH5, CSPP1, SUPT20H, MEF2A, UNC13B, DDX17, WDHD1, MED9, SOX11, HCFC2, ATG12, LOC109308052, ZFYVE16, DAAM1, FDX1, MAP1A, LOC109310371, YME1L1, LOC109323318, HOXB6, POM121, SET, CDCA2, SHOX2, B3GLCT, PDGFA, NOLC1, LOC109320041, GATA4, LOC109308280, BAZ2B, LOC109311328, GIGYF2, ABR, CRACR2B, RAD21, EPB41L3, A…	0.0346412
04930 Type II diabetes mellitus	A09160 Human Diseases	11	643	62	10742	0.0010042	2.96398	[IRS1, IRS4, IRS2, CACNA1S, PIK3CB, MAFA, CACNA1E, CACNA1H, LOC109311328, CACNA1G, LOC109310318]	0.0497077
04929 GnRH secretion	A09150 Organismal Systems	11	643	70	10742	0.00277065	2.62524	[HCN3, LOC109318696, KCNN2, CACNA1S, KCNN3, PIK3CB, ZNF830, CACNA1H, LOC109311328, CACNA1G, HCN1]	0.121909
03019 Messenger RNA biogenesis	A09180 Brite Hierarchies	39	643	417	10742	0.00360654	1.56244	[RBM27, DAZAP1, POM121, LOC109324900, CSTF2, SMG7, IPO7, GIGYF2, PABPN1L, PURA, PTBP1, ALKBH5, FIP1L1, DHX36, PAPOLA, ABL1, IGF2BP3, RBM15, SECISBP2L, UPF3A, TRAF1, LARP4, WTIP, PTBP2, SRRM1, PATL2, TNRC6C, ERN2, MEX3B, LOC109309602, DHX29, PABPC1L, CPEB3, NUP62CL, CPEB2, TNRC6A, EIF4G1, DCP1B, TNRC6B]	0.142819
05206 MicroRNAs in cancer	A09160 Human Diseases	24	643	233	10742	0.00650806	1.7208	[APC2, MARCKSL1, CREBBP, SHC1, IRS1, STAT2, IRS4, PDGFA, IRS2, PIK3CB, PABPN1L, RASSF1, HNRNPK, CCNE2, APC, MMP15, ABL1, EP300, ITGAV, IGF2BP3, BAK1, FGFR4, TP63, TP73]	0.23429
05216 Thyroid cancer	A09160 Human Diseases	8	643	49	10742	0.00804137	2.72752	[PTBP1, CDH1, LEF1, CCDC6, BAK1, TP63, PTBP2, TP73]	0.265365
03008 Ribosome biogenesis in eukaryotes	A09120 Genetic Information Processing	10	643	75	10742	0.0134892	2.22748	[BRD3, LOC109323754, LSG1, NOP58, TBL2, RASGRF2, WDR3, GNL2, MDN1, BRDT]	0.410902
01009 Protein phosphatases and associated proteins	A09180 Brite Hierarchies	41	643	482	10742	0.0140805	1.42106	[RBM27, CSRNP1, KDM5B, CDCA2, LOC109317598, PPM1H, AATK, PPP1R9A, GRM1, PABPN1L, PPM1G, PREX2, MAP2, NPC1L1, UBN2, RB1CC1, HYDIN, NEFL, SBF1, TSPOAP1, LOC109322658, FARP2, IGBP1, APC2, TIE1, PCDH7, EYA4, RRP1B, WBP11, HCFC2, LOC109315922, MYO16, LOC109315903, PPP1R3G, SLC9A4, ZFYVE16, NCOR1, APC, LOC109312995, MAP1A, FKBP8]	0.398277
04919 Thyroid hormone signaling pathway	A09150 Organismal Systems	18	643	176	10742	0.0181622	1.70857	[CREBBP, NCOA3, STAT2, LOC109320041, GATA4, PIK3CB, PTBP2, FGR, MED12, PTBP1, SLC9A4, NCOR1, SIN3A, EP300, ITGAV, PLCD3, TP63, TP73]	0.479483
04976 Bile secretion	A09150 Organismal Systems	13	643	114	10742	0.018521	1.90508	[LOC109318696, EPHX1, VLDLR, SLC51A, SLC4A3, SLC4A4, PTBP2, TTBK1, PTBP1, SLC9A4, NCEH1, KCNN2, KCNN3]	0.458395
03021 Transcription machinery	A09180 Brite Hierarchies	24	643	256	10742	0.0192876	1.56619	[BRD3, CSRNP1, PBRM1, IRX5, MED19, MED9, MLLT1, STON2, BAZ2B, TTF1, ARID1A, CHD1, SUPT6H, MED15, LOC109323096, SNAPC5, MED12, TADA2B, CDK8, LOC109305620, TAF4, TAF2, TAF1, BRDT]	0.449287
04310 Wnt signaling pathway	A09130 Environmental Information Processing	17	643	166	10742	0.0210411	1.71086	[APC2, TLE3, CREBBP, CHD9, CHD7, LEF1, WNT16, NKD1, ZNRF3, DAAM1, APC, EP300, TBL1X, GPC6, SOX7, TP63, TP73]	0.462903
04960 Aldosterone-regulated sodium reabsorption	A09150 Organismal Systems	6	643	40	10742	0.0303281	2.50591	[SLC9A3R1, IRS1, IRS4, IRS2, PIK3CB, NR3C2]	0.632102
B 09162 Cancer: specific types	A09160 Human Diseases	47	643	596	10742	0.0308133	1.31742	[CSF1R, SHC1, LAMC3, LEF1, PDGFA, PIK3CB, CBL, DLL1, DLL4, PTBP1, ABR, RASSF1, CDH1, KIF5C, ABL1, EP300, ITGAV, BAK1, TP63, APC2, PBRM1, CREBBP, CAMK1D, F12, STAT2, NCOA3, TRAF1, WNT16, ARID1A, TGFBR1, PTBP2, RUNX2, TGFBR2, FGR, CCNE2, MSH2, APC, SMO, LOC109305620, COL4A1, CAMK4, CCDC6, LOC109311384, FGFR4, NFE2L1, TP73, FGF10]	0.610103
04520 Adherens junction	A09140 Cellular Processes	13	643	123	10742	0.0323168	1.76568	[FARP2, CREBBP, TIE1, LEF1, SORBS1, TGFBR1, TGFBR2, FGR, CDH1, LOC109308797, EP300, FGFR4, TJP2]	0.609402
05220 Chronic myeloid leukemia	A09160 Human Diseases	11	643	99	10742	0.0341133	1.85623	[ABR, SHC1, ABL1, PIK3CB, BAK1, CBL, TGFBR1, TP63, RUNX2, TP73, TGFBR2]	0.614039
05165 Human papillomavirus infection	A09160 Human Diseases	29	643	342	10742	0.0363432	1.4166	[MAML2, LAMC3, CHD5, CHD4, PIK3CB, SLC9A3R1, VTN, LOC109305775, EP300, ITGAV, BAK1, TP63, MAGI1, IFNAR2, APC2, CREBBP, STAT2, MAGI3, ERBIN, SCRIB, TRAF1, WNT16, CCNE2, APC, COL4A1, LOC109311384, COL6A3, MAML3, TP73]	0.625734
04550 Signaling pathways regulating pluripotency of stem cells	A09140 Cellular Processes	16	643	165	10742	0.0383301	1.61998	[APC2, ZFHX3, ONECUT3, STAT2, ONECUT1, PIK3CB, WNT16, ZFHX4, TGFBR1, APC, KAT6B, SMARCAD1, TCF3, FGFR4, JARID2, NODAL]	0.632447
03015 mRNA surveillance pathway	A09120 Genetic Information Processing	9	643	77	10742	0.0397632	1.95266	[DAZAP1, FIP1L1, CSTF2, PAPOLA, UPF3A, PABPC1L, SMG7, SRRM1, PABPN1L]	0.62985
04391 Hippo signaling pathway - fly	A09130 Environmental Information Processing	12	643	115	10742	0.0421141	1.74324	[ZDHHC18, DIAPH3, TSHZ3, CCNE2, ERBIN, SCRIB, DCHS1, WTIP, TEAD2, TP63, STK3, TP73]	0.64143
05222 Small cell lung cancer	A09160 Human Diseases	12	643	116	10742	0.0445377	1.72821	[PTBP1, CCNE2, LAMC3, COL4A1, LOC109311384, ITGAV, TRAF1, PIK3CB, BAK1, TP63, PTBP2, TP73]	0.65322
04330 Notch signaling pathway	A09130 Environmental Information Processing	7	643	55	10742	0.0445715	2.12623	[DLL4, TLE3, CREBBP, MAML2, EP300, MAML3, DLL1]	0.630368
05217 Basal cell carcinoma	A09160 Human Diseases	8	643	67	10742	0.0457462	1.99475	[APC2, APC, SMO, LEF1, BAK1, WNT16, TP63, TP73]	0.624672
05213 Endometrial cancer	A09160 Human Diseases	8	643	67	10742	0.0457462	1.99475	[APC2, APC, CDH1, LEF1, PIK3CB, BAK1, TP63, TP73]	0.624672

## Sheet: Dermochelys coriacea
Term Name	MainClass	GeneHitsInSelectedSet	AllGenesInSelectedSet	GeneHitsInBackground	AllGenesInBackground	p-value	enrichFactor	GeneListInSelectedSets	corrected p-value(BH method)
B 09182 Protein families: genetic information processing	A09180 Brite Hierarchies	686	1129	6787	13721	8.88178e-16	1.2284	[PI4K2B, MDC1, GABPB2, WIPF1, LOC119861522, EQTN, ARPC5L, DCAF8, RBPJ, SOX21, SLC4A4, ATP5IF1, LOC119849407, ALKBH5, MYC, NKX1-2, AP1S1, NKX1-1, SUPT20H, CEP97, MNX1, WDHD1, DDX18, MBNL1, RBFOX2, LOC119861653, NUP210, STARD8, DDX11, STARD9, SOX13, SOX11, HCFC1, RNF126, ISL2, RNF125, RUFY3, RUFY2, HOXB6, SF1, SET, PRKDC, LOC119847120, PLA2G3, NOLC1, XPC, SLAIN1, BAZ2B, RNPC3, LOC119845065, GIGYF2,…	3.82805e-13
03000 Transcription factors	A09180 Brite Hierarchies	152	1129	1124	13721	2.31749e-10	1.6435	[PRDM8, GABPB2, LOC119861522, PRDM2, AHR, RBPJ, SOX21, FERD3L, HOXA10, YY1, FOXQ1, LOC119849407, SOX1, MYC, NKX1-2, NKX1-1, SOX6, LOC119856570, MNX1, EOMES, KDM2A, SOX13, SOX11, EBF4, ZBTB33, RUNX2, FOXP2, POU3F3, ISL2, MAF, LMX1A, PGR, HOXB6, KMT2A, FOXG1, DLX6, LOC119856874, ZBTB1, BHLHE22, FOXO4, BHLHE23, NPAS2, FOXO1, RAI1, LOC119842470, NEUROD4, NHLH1, CAMTA1, ALX4, ZNF668, OTX2, OTX1, MSC, …	4.99418e-08
03041 Spliceosome	A09180 Brite Hierarchies	67	1129	411	13721	4.05648e-08	1.98118	[LOC119856211, RBM27, TCERG1, LOC119858437, GEMIN2, CELF4, CELF5, YBX3, LOC119851767, EFTUD2, PNN, SART1, SNRNP70, DHX57, SNIP1, ZNF326, SRRM2, DDX18, IK, MBNL1, RBFOX2, RBM15, NCBP1, LOC119858569, ZFR, TET2, PRPF40B, PRPF40A, PLRG1, MSL1, PRPF18, LOC119844285, PSMA1, HNRNPUL2, TET3, CD2BP2, FAM32A, RP9, SNRPF, ZNF830, SF1, SNRPB, DDX5, SF3B2, YTHDC2, DDX23, LOC119863641, RNPC3, HTATSF1, RBM15B, …	5.82781e-06
03009 Ribosome biogenesis	A09180 Brite Hierarchies	44	1129	272	13721	1.06137e-05	1.96596	[RBM28, DDX5, NVL, NOP2, RASGRF1, NOLC1, SPATA5, KRI1, IPO7, IPO4, IPO5, PDCD11, NOB1, PES1, BMS1, DNAJC21, TMED1, PELP1, BRD4, NOP56, BRD3, BRD2, DDX18, TICAM2, NCBP1, ATP8B1, UTP3, RBM19, RRP1B, PA2G4, WDR12, GNL2, FTSJ3, MSL1, TBL2, LAS1L, GRWD1, BMT2, TSR2, SBDS, MPHOSPH10, TSR1, BAP1, BRDT]	0.00114362
03040 Spliceosome	A09120 Genetic Information Processing	27	1129	150	13721	8.47151e-05	2.18758	[LOC119856211, TCERG1, DDX5, SF3B2, LOC119858437, DDX23, LOC119863641, LOC119851767, EFTUD2, SART1, U2AF2, SNRNP70, TRA2B, HNRNPA3, PRPF38A, NCBP1, PRPF40B, PRPF40A, PLRG1, PRPF18, LOC119844285, HNRNPUL2, LOC119850981, ACIN1, RP9, SNRPF, SNRPB]	0.00730244
04121 Ubiquitin system	A09180 Brite Hierarchies	105	1129	903	13721	0.000151701	1.41317	[FBXO25, RNF19B, DCAF8, CBLB, UBE3B, UBE2Z, HERC1, BTRC, KDM2A, LOC119861653, KCTD1, ZBTB33, FBXO11, LOC122455948, KLHL42, RNF126, RNF125, HNRNPUL2, ANAPC4, KCTD12, KCTD17, CBLL1, ANAPC1, UBA5, ZBTB1, KLHL11, UBR3, RHOBTB2, VCPIP1, COP1, BTBD1, RNF216, BTBD2, RNF217, TMEM129, SOCS7, LOC122459552, ZBTB7C, LOC119859510, TIA1, SIAH2, LOC119854501, NFXL1, BTBD11, KLHL23, MEX3C, FBXO33, FBXO31, ABTB2,…	0.0108972
03036 Chromosome and associated proteins	A09180 Brite Hierarchies	140	1129	1289	13721	0.000293683	1.31998	[PRDM8, ARID4B, PRDM2, SLC4A4, YY1, SALL2, CDH2, SMARCAD1, NEK1, KMT5B, SUPT20H, BTRC, CEP97, DYNC2H1, WDHD1, LOC122455943, KDM2A, SLC15A2, SMARCC2, DDX11, STARD9, ZBTB33, HCFC1, LOC119841373, MAU2, SIK3, ANAPC4, ANKS6, ANAPC1, ANKRD17, KMT2D, LOC122455636, PAXIP1, SET, KMT2A, PCDH10, KMT2C, PLA2G3, NOLC1, PLD6, SLAIN1, NPAS2, RTN4, HMGXB4, ZNHIT1, ATXN7, CEP70, EP400, NPHP4, BPTF, CNTLN, LOC1198…	0.0180825
A09120 Genetic Information Processing	A09120 Genetic Information Processing	154	1129	1441	13721	0.000306003	1.29882	[LOC119856211, SRP19, TCERG1, ERO1B, DCLRE1C, TUSC3, CBLB, UBE3B, UBE2Z, IPO7, IPO4, IPO5, EFTUD2, LOC119850119, PNN, HERC1, DHX57, CAPN1, BTRC, SEC62, NUP210, GTF2F1, PDIA4, MSH2, HNRNPUL2, RUFY2, SBDS, ANAPC4, PREB, SNRPF, ANAPC1, STX1A, SNRPB, DDX5, LMAN2L, PRKDC, XPC, SPATA5, RHOBTB2, COP1, DHX36, ABL1, SYMPK, MAP2K7, RALGDS, LOC119859510, PRPF38A, FANCM, POLR3GL, WFS1, SIAH2, EIF2AK3, NUP153…	0.0164859
B 09121 Transcription	A09120 Genetic Information Processing	38	1129	258	13721	0.000308939	1.79001	[LOC119856211, GTF2A1, TCERG1, DDX5, SF3B2, LOC119858437, DDX23, LOC119863641, LOC119851767, EFTUD2, SART1, U2AF2, SNRNP70, TRA2B, HNRNPA3, PRPF38A, NCBP1, POLR3GL, TAF10, PRPF40B, PRPF40A, PLRG1, GTF2F1, PRPF18, LOC119844285, ERCC3, LOC119845876, HNRNPUL2, POLR1B, LOC119850981, POLR3G, ACIN1, RP9, SNRPF, TAF4, TAF2, TAF1, SNRPB]	0.0147948
03021 Transcription machinery	A09180 Brite Hierarchies	44	1129	320	13721	0.000503492	1.67107	[GTF2A1, GTF3C2, LOC119863786, PLOD3, MED19, BAZ2B, RPAP1, MLLT3, RPAP2, MED15, AFF1, MED17, SNAPC5, MED12, ATXN7, UBTF, SYMPK, ZC3H14, BRD4, BRD3, BRD2, SMARCC2, GLRX3, POLR3GL, YIPF3, TAF10, ZNF76, GTF2F1, ARID1A, ELL2, ARID1B, MED29, SMARCA4, CDK8, KAT2B, ERCC3, LOC119845876, POLR1B, POLR3G, PAF1, TAF4, TAF2, TAF1, BRDT]	0.0217005
B 09123 Folding, sorting and degradation	A09120 Genetic Information Processing	68	1129	560	13721	0.000707933	1.47575	[SRP19, ERO1B, TUSC3, PRKCSH, CBLB, UBE3B, UBE2Z, LOC119850119, HERC1, UBE2Q2, DHX57, MAN1A1, CAPN1, BTRC, SEC62, SNAP29, LOC119852863, UBE2QL1, CKAP4, PATL2, PDIA4, LOC119847679, DNAJC1, PSMA1, ANAPC4, PREB, VAMP5, ANAPC1, STX1A, VAMP3, PPP1R15A, SF3B2, LMAN2L, SPATA5, RNF5, RHOBTB2, STX10, ERLEC1, COP1, EXOSC10, PES1, DHX36, MAN1C1, ABL1, UBQLN1, DNAJC5G, MAP2K7, UGGT2, RALGDS, MAP3K1, LOC11985…	0.0277381
03008 Ribosome biogenesis in eukaryotes	A09120 Genetic Information Processing	16	1129	87	13721	0.00177731	2.23508	[NOP56, BRD3, BRD2, RBM28, NCBP1, NVL, RASGRF1, GNL2, SPATA5, TBL2, NOB1, BMS1, SBDS, MPHOSPH10, BRD4, BRDT]	0.0638349
03019 Messenger RNA biogenesis	A09180 Brite Hierarchies	64	1129	562	13721	0.00470478	1.384	[TRIM71, RBM27, YBX3, IPO7, SMG8, BICD2, SMG6, LOC119850119, PNN, ALKBH5, DHX57, MYC, TNS2, NANOS1, RBM15, NCBP1, NUP210, PPP2R5D, RANGAP1, ZAR1, PATL2, GIGYF1, NUP54, CBLL1, NUP58, INTU, ANP32A, SPATA5, ZFP36L2, GIGYF2, PURA, RBM15B, LARP1, EXOSC10, FIP1L1, NUP42, NOCT, DHX36, ABL1, SYMPK, CTNNAL1, HNRNPA3, TIA1, RNGTT, LOC119855115, NUP153, HNRNPAB, OXR1, MEX3C, MEX3B, PAN3, MEX3A, LOC119845876…	0.155982
A09180 Brite Hierarchies	A09180 Brite Hierarchies	982	1129	11588	13721	0.00725955	1.0299	[MDC1, LOC119857266, LOC119861522, EQTN, RBPJ, ATP5IF1, LOC119849407, ALKBH5, CAPNS1, NKX1-2, NKX1-1, SUPT20H, MNX1, WDHD1, RBFOX2, STARD8, STARD9, ISL2, RUFY3, RUFY2, SF1, SET, PLA2G3, SLCO5A1, BAZ2B, LOC119845065, GIGYF2, LARP1, HMGXB4, RNF216, GRPEL1, ADAMTS19, EPB41L2, ADAMTS18, EPB41L3, RNF217, ADAMTS17, PPARGC1B, ZBTB7C, JAG2, NGFR, PRPF38A, CADM1, ABCA4, FN1, NR2F1, PBX3, EIF2AK3, BTBD11, …	0.22349
04950 Maturity onset diabetes of the young	A09160 Human Diseases	10	1129	51	13721	0.00778531	2.38299	[NEUROD4, MAF, ONECUT2, ONECUT3, ONECUT1, HNF4G, NKX6-1, MAFA, MNX1, FOXA2]	0.223698
04141 Protein processing in endoplasmic reticulum	A09120 Genetic Information Processing	27	1129	213	13721	0.0160333	1.54055	[PPP1R15A, ERO1B, LMAN2L, TUSC3, PRKCSH, SPATA5, RNF5, ERLEC1, MAN1C1, UBQLN1, MAN1A1, DNAJC5G, CAPN1, MAP2K7, SEC62, UGGT2, RALGDS, WFS1, EIF2AK3, CKAP4, PDIA4, MAP3K15, DNAJC1, PREB, P4HB, SEC24D, NFE2L1]	0.431897
01009 Protein phosphatases and associated proteins	A09180 Brite Hierarchies	61	1129	574	13721	0.0226004	1.29155	[RYR1, RBM27, PTPRR, AHCYL2, MCM7, MTMR12, PTPRQ, LOC119863786, PCDH11X, PPP1R18, GRM1, SPRED3, PPP3CB, NEFL, SBF2, TNS2, NOM1, MAP1S, PPP2R5D, HCFC1, PARD3B, MARF1, DNAJC1, NCOR1, MAP1B, CD2BP2, LOC119861849, PPP1R15A, LOC122455636, PHLPP1, NXN, PCDH10, PPM1H, LOC119847120, ITPR3, RPAP2, CAMSAP2, LOC119848778, PPP1R2, PTPRZ1, MAP2, TRA2B, UBN2, UBN1, LOC119846317, ZSWIM3, PPP1R14B, PTPRN2, PPP1R…	0.572987
04550 Signaling pathways regulating pluripotency of stem cells	A09140 Cellular Processes	25	1129	201	13721	0.024588	1.5116	[ONECUT2, ONECUT3, ONECUT1, ACVR1B, SOX21, SOX1, ZIC3, MYC, SMARCAD1, OTX2, OTX1, ACVR1, FZD1, ZFHX3, FZD4, FZD7, FZD8, BRAF, KLF4, ACVR2B, ZFHX4, ISL2, APC, INTS8, FGFR1]	0.588745
B 09144 Cellular community - eukaryotes	A09140 Cellular Processes	83	1129	817	13721	0.0248989	1.23466	[ITGB1, PATJ, ONECUT2, ONECUT3, RASGRF1, ONECUT1, ARPC5L, WASL, LAMC1, YBX3, SOX21, GRM1, ARHGAP44, EPB41L4B, AKAP13, SOX1, ZIC3, MYC, SMARCAD1, ITGAV, CAPN1, ACVR1, LOC119855696, SCRIB, RUNX2, PARD3B, LOC119841373, LOC119847679, ISL2, CTTN, ADRB3, COL4A3, ITGA8, ITGA7, COL4A5, ITGA5, ZNF830, LOC119860637, CRK, LOC122455636, LOC119856155, LOC119855067, ITPR3, ACVR1B, MUC2, LOC119841187, SYMPK, FL…	0.564811
04120 Ubiquitin mediated proteolysis	A09120 Genetic Information Processing	22	1129	172	13721	0.0253104	1.55448	[SF3B2, MAP3K1, LOC119852001, SIAH2, HUWE1, LOC119852863, UBE2QL1, CBLB, UBE3B, UBE2Z, RHOBTB2, CUL4A, COP1, HERC1, UBE2Q2, ANAPC4, TRIM37, UBA1, BTRC, SAE1, ANAPC1, CUL4B]	0.545439
04390 Hippo signaling pathway	A09130 Environmental Information Processing	27	1129	223	13721	0.0273633	1.47147	[ITGB1, LOC122455636, PATJ, ACVR1B, SOX21, STK3, GLI2, SOX1, LOC119841187, MYC, RASSF6, WWC3, BTRC, FZD1, ACVR1, FZD4, FZD7, ERBIN, FZD8, SCRIB, GDF6, BMP6, PARD3B, LOC119841373, APC, LOC119845511, INTS8]	0.561599
00532 Glycosaminoglycan biosynthesis - chondroitin sulfate / dermatan sulfate	A09100 Metabolism	6	1129	29	13721	0.0282011	2.51446	[CHST7, DSE, UST, XYLT2, XYLT1, CHST2]	0.552486
04928 Parathyroid hormone synthesis, secretion and action	A09150 Organismal Systems	21	1129	167	13721	0.0334106	1.52825	[LOC122455602, JUND, ARHGEF12, PDE1C, LOC119855696, LRP5, BRAF, ITPR3, RUNX2, LOC119848635, AKAP13, MMP25, MAF, MAFB, GNAL, MMP15, GNAS, TNFSF11, ZNF830, MEF2D, FGFR1]	0.626086
04515 Cell adhesion molecules	A09180 Brite Hierarchies	21	1129	168	13721	0.0353441	1.51915	[ITGB1, ROBO4, CADM1, LOC119859956, PCDH10, PCDH20, PCDH11X, LOC119859957, CELSR3, ROBO1, LOC119841373, CDH2, LOC119841187, ITGA8, ITGA7, ITGAV, FAT4, ITGA5, NECTIN4, NECTIN2, MPZL1]	0.634722

## Sheet: Eublepharis macularius
Term Name	MainClass	GeneHitsInSelectedSet	AllGenesInSelectedSet	GeneHitsInBackground	AllGenesInBackground	p-value	enrichFactor	GeneListInSelectedSets	corrected p-value(BH method)
03000 Transcription factors	A09180 Brite Hierarchies	214	1093	1411	14962	0	2.07614	[FOXI2, SOX21, SOX2, SOX3, SOX1, SOX18, MYC, NKX1-2, HOXA3, HOXA1, MNX1, HOXA5, HOXA4, SOX11, EBF4, RUNX2, RC3H2, OVOL2, LOC129328001, ISL2, RFX6, HOXB3, ATF6, CLOCK, LOC129337870, LOC129336195, TSHZ3, FOXG1, ARX, TWIST1, GATA3, NHLH2, LOC129327920, ALX4, HIVEP3, HIVEP2, ZBTB7B, NKX2-4, ZBTB7C, EGR1, XBP1, EGR2, CREBBP, BCL11B, FOXF2, BCL11A, FOXF1, NR2F1, PBX3, POU6F2, NR0B1, NR1D1, NR2F2, LOC12…	0
B 09182 Protein families: genetic information processing	A09180 Brite Hierarchies	672	1093	7039	14962	0	1.30686	[PI4K2B, POP7, WIPF1, WIPF3, HNRNPU, GPATCH1, DCAF8, NOC2L, ENO2, SOX21, ENO4, ALKBH2, SOX18, MYC, NKX1-2, HOXA3, HOXA1, SUPT20H, RNF111, MNX1, HOXA5, HOXA4, NUP214, ATG3, RBFOX2, LOC129340003, SECISBP2, RPL22, STARD9, DNTTIP1, MED9, SOX11, RC3H2, HCFC1, KIAA1217, LOC129328001, ISL2, RFX6, LARS1, LOC129333952, HECW1, HOXB3, NUP98, ATF6, CLOCK, DUS3L, NGEF, OPTN, SF1, LOC129336195, MEPCE, XPA, AGA…	0
03019 Messenger RNA biogenesis	A09180 Brite Hierarchies	73	1093	550	14962	4.10554e-07	1.81689	[TRIM71, RBM27, DAZAP1, EDA, PPP1R13B, YBX1, SMG7, ENO2, TENT4B, IPO7, SMG8, ENO4, PABPN1L, RPS6KA3, MYC, TNPO2, AGFG2, NANOS1, NUP214, RBM15, LOC129340003, SECISBP2, LOC129346304, THOC1, PPP2R5D, THOC2, RANGAP1, SRRM1, ZAR1, GIGYF1, ERN2, PDE12, NUP54, NUP98, NUP62CL, CBLL1, LOC129344497, TOB2, ZFP36L2, LOC129328294, GIGYF2, PURB, PURA, EXOSC6, RBM15B, LARP1, DHX34, ABL1, SYMPK, HES1, TENT2, HNR…	5.87092e-05
03009 Ribosome biogenesis	A09180 Brite Hierarchies	41	1093	271	14962	6.53976e-06	2.07102	[RBM28, POP7, KDM8, NOP2, UTP23, TSR3, ISG20L2, BCCIP, LTN1, NOLC1, NOC2L, IPO7, LOC129327285, NOP9, NOB1, PES1, BMS1, TMED1, ZNF622, TNPO2, LOC129335162, PELP1, BRD3, BRD2, NOP58, REXO1, DIMT1, UTP3, SRD5A1, RBM19, URB1, LOC129329171, REXO4, MSL1, LSG1, DKC1, NCL, EIF3J, MPHOSPH10, BAP1, KPNB1]	0.00070139
03021 Transcription machinery	A09180 Brite Hierarchies	45	1093	329	14962	3.29285e-05	1.87235	[CTR9, MEPCE, STON2, TTF1, AFF3, CHD1, MED15, LOC129327285, MED12, MED13, TAF1C, SNAPC4, MED31, UBTF, SYMPK, ARID2, ZC3H14, BRD3, BRD2, SMARCC1, TBP, SMARCC2, BRF2, TAF10, MED9, LOC129329171, POU2F2, GTF2F1, ARID1A, ELL2, MED26, ARID1B, SUPT3H, SMARCA4, KAT2B, SFPQ, KAT2A, PSPC1, MTF1, PAF1, TAF4, BDP1, LOC129327738, TAF2, TAF1]	0.00282526
04550 Signaling pathways regulating pluripotency of stem cells	A09140 Cellular Processes	31	1093	196	14962	3.57797e-05	2.16509	[BMPR2, ONECUT2, ONECUT3, ONECUT1, PIK3CB, SOX21, SOX2, SOX3, SOX1, ZIC3, MYC, HOXA1, OTX1, JAK3, PCGF6, ZFHX3, LOC129342602, FZD5, GDF15, FZD4, SEBOX, FZD8, IGF1, TBX3, ISL2, KAT6B, HAND1, ID4, MYF6, LOC129341987, FGFR3]	0.00255825
04350 TGF-beta signaling pathway	A09130 Environmental Information Processing	23	1093	126	14962	3.72835e-05	2.49877	[FBN2, CREBBP, BMPR2, GDF15, ROCK2, NOG, BMP8A, LOC129343040, GDF6, BMP6, SMAD7, TFDP1, SP1, MYC, ID4, EP300, LOC129341987, LOC129324427, E2F5, PITX2, NEO1, NBL1, FBN1]	0.00228495
04950 Maturity onset diabetes of the young	A09160 Human Diseases	13	1093	53	14962	8.42514e-05	3.35766	[ONECUT2, LOC129342602, ONECUT3, ONECUT1, MAFA, NEUROD2, NEUROD4, MAF, RFX6, HES1, NKX6-1, MNX1, FOXA2]	0.00451798
03036 Chromosome and associated proteins	A09180 Brite Hierarchies	129	1093	1306	14962	0.000199225	1.35212	[PRDM8, PRDM6, LOC129338439, PRDM2, LOC129344031, SALL2, TUBB3, EP300, SUPT20H, ARID2, LOC129338440, SMARCC1, SMARCC2, STARD9, LOC129329171, SAP30, HCFC1, ERN2, MAU2, KAT6B, SAP25, NCL, SIK3, SIK2, NUP98, CLOCK, KPNB1, LOC129335174, KMT2E, RTN2, KMT2D, PAXIP1, INO80D, KMT2A, TUBGCP2, TNKS, KMT2C, NOLC1, NCAPG, SLAIN1, PDS5A, NPAS2, PKHD1, EP400, LOC129334058, SUDS3, CREBBP, PHC1, CEP350, SETD1B, …	0.00949639
B 09144 Cellular community - eukaryotes	A09140 Cellular Processes	85	1093	796	14962	0.000231797	1.46176	[BMPR2, ONECUT2, ITGB4, ONECUT3, LAMC3, ONECUT1, WASL, YBX1, LAMC1, PIK3CB, SOX21, LOC129344031, ARHGAP44, SOX2, EPB41L4B, SOX3, SOX1, SPR, IBSP, ZIC3, TUBB3, MYC, RAC3, EP300, HOXA1, JAK3, MAP3K5, MAGI1, HGF, LOC129346546, SEBOX, SCRIB, MUC5AC, RUNX2, ISL2, KAT6B, HAND1, ITGA8, COL4A5, RAPGEF2, LOC129335178, SOS1, PPP1R12C, RAPGEF6, VCL, LLGL1, SHC4, LAMA5, ROCK2, LAMA3, CACNA1D, LOC129344298, I…	0.00994408
A09180 Brite Hierarchies	A09180 Brite Hierarchies	972	1093	12800	14962	0.00039869	1.0395	[POP7, SPINT2, NOC2L, ALKBH2, LACTB, NKX1-2, SUPT20H, MNX1, ATG3, RBFOX2, SECISBP2, STARD9, DNTTIP1, CACNA2D4, RC3H2, LOC129328487, LOC129328001, ISL2, RFX6, LARS1, FEZ2, ATF6, CLOCK, NGEF, OPTN, SF1, MTMR2, HACD1, MTMR3, ABCB5, MEPCE, AGAP1, NCAPG, COPS7A, GATA3, SLC30A10, HACD2, GIGYF2, ADAMTS16, ADAMTS15, LARP1, ADAMTS13, LOC129327368, PIP5K1A, LOC129342988, RHBDL3, ZBTB7B, ZBTB7C, EDEM3, CREB…	0.0155489
04390 Hippo signaling pathway	A09130 Environmental Information Processing	30	1093	216	14962	0.000498157	1.90124	[PPP1R13B, BMPR2, SERPINE1, LOC129344298, SOX21, AREG, GLI3, NKD1, LOC129344031, SOX2, SOX3, SOX1, MYC, WWC3, FZD5, GDF15, FZD4, BMP8A, FZD8, SCRIB, GDF6, WTIP, BMP6, SMAD7, LATS2, PPP2R2B, AMOTL1, LOC129341987, LLGL1, TP73]	0.0178091
03041 Spliceosome	A09180 Brite Hierarchies	47	1093	408	14962	0.00124472	1.57691	[RBM27, DAZAP1, PPP1R13B, LOC129344454, YTHDC1, PRCC, CELF3, HNRNPU, GPATCH1, ADAR, YBX1, LOC129330830, SART1, BCLAF1, RBM15B, LOC129334313, ZC3H18, DHX38, HNRNPA1, E2F5, HNRNPA0, SRRM2, RBFOX2, RBM15, INTS3, STRBP, ZFR, DNTTIP1, THOC1, THOC2, HNRNPAB, U2SURP, MSL1, SRRM1, WDR55, CHERP, ILF3, SFPQ, HNRNPUL1, PSMA1, HNRNPUL2, NOVA1, PSPC1, CD2BP2, RP9, PAXBP1, SF1]	0.0410758
03008 Ribosome biogenesis in eukaryotes	A09120 Genetic Information Processing	15	1093	88	14962	0.00166403	2.33334	[BRD3, BRD2, RBM28, NOP58, POP7, REXO1, SRD5A1, LOC129329171, LOC129327285, LSG1, NOB1, DKC1, BMS1, MPHOSPH10, LOC129335162]	0.0509907
B 09132 Signal transduction	A09130 Environmental Information Processing	205	1093	2330	14962	0.00180496	1.20439	[PI4K2B, MAML2, SERPINE1, CBLB, ENO2, SOX21, ENO4, LOC129344031, SOX2, RPS6KA3, SOX3, SOX1, MYC, SCRIB, CACNA2D4, MAPK8IP2, SFRP4, PRKD2, MAML3, PRKD1, NBL1, LLGL1, MTMR2, MTMR3, TSHZ3, FOXG1, CTR9, LOC129343040, AGAP1, INPP5K, PIP5K1A, LOC129325988, EGR1, CREBBP, FZD5, LOC129343614, FZD4, PLK1, FZD8, IFNLR1, IGF1, GDF6, GRIN3B, ID4, LOC129324427, RGL2, TP73, RYR1, CDKN1B, MCUB, AREG, RYR3, GLI3,…	0.051622
99973 Transcription	A09190 Not Included in Pathway or Brite	6	1093	20	14962	0.00238349	4.10668	[EFNB2, CRTC1, ASCC1, ASCC2, MAMLD1, IRF2BPL]	0.0639073
00310 Lysine degradation	A09100 Metabolism	13	1093	78	14962	0.00404134	2.28149	[KMT2E, KMT2D, KMT2A, KMT2C, SETD1B, PRDM6, DOT1L, SETD1A, PRDM2, DHTKD1, ALDH2, ALDH16A1, COLGALT1]	0.101984
04970 Salivary secretion	A09150 Organismal Systems	20	1093	145	14962	0.00437511	1.88813	[RYR1, SLC12A2, CHRM1, SLC4A10, ITPR3, ADCY2, ADCY1, SLC4A2, ATP2B1, SLC4A3, PRSS12, MUC5AC, RYR3, SLC9A3, GNAL, SPR, LOC129325300, TRPV5, KCNMA1, KCNN2]	0.104274
04310 Wnt signaling pathway	A09130 Environmental Information Processing	25	1093	199	14962	0.00548558	1.71971	[ROCK2, CTR9, CHD7, CLSTN1, CXXC4, NKD1, PRICKLE4, PPP3CB, ZNRF3, SPR, MYC, RAC3, EP300, LOC129325988, GPC4, CREBBP, FZD5, FZD4, FZD8, LOC129333876, SFRP4, LOC129335178, NOTUM, LOC129341987, TP73]	0.123859
04330 Notch signaling pathway	A09130 Environmental Information Processing	11	1093	65	14962	0.00700002	2.31659	[KAT2B, CREBBP, KAT2A, NOTCH1, MAML2, LOC129343614, EGF, EP300, CIR1, HES1, MAML3]	0.15015
01009 Protein phosphatases and associated proteins	A09180 Brite Hierarchies	60	1093	597	14962	0.00712052	1.37577	[RYR1, RBM27, AHCYL2, PPP1R13B, PCDH11X, RYR3, PABPN1L, LOC129332612, LOC129330830, PPP3CB, DUSP10, PPP6R2, LOC129333226, LOC129341879, SBF1, JAK3, NOM1, LOC129344003, PPP2R5D, HCFC1, SLC9A3, PPP1R3F, SFPQ, DNAJC1, WDR81, PSPC1, PPP1R3E, MYO3A, MAP1A, CD2BP2, PPP1R12C, PPP1R15A, PPP1R37, MTMR2, PHLPP1, MTMR3, NXN, PPP1R35, ITPR3, PPM1E, STRN4, PPP1R2, PTPRZ1, UBN2, UBN1, LOC129334058, TRIM42, TSP…	0.145462
04052 Cytokines and growth factors	A09180 Brite Hierarchies	21	1093	167	14962	0.0102257	1.72136	[GDF10, GDF11, EDA, GDF15, EGF, LOC129340003, HGF, BMP8A, IGF1, NRG2, GDF6, BMP6, FGF5, EFNA1, EFNB2, EFNB1, CXCL12, NRG3, TNFSF9, RSPO4, FGF10]	0.199401
04320 Dorso-ventral axis formation	A09150 Organismal Systems	9	1093	54	14962	0.0154707	2.28149	[PPP1R13B, NOTCH1, EGF, FMN2, SOS1, CPEB2, HNRNPAB, CPEB4, R3HDM2]	0.288562
04935 Growth hormone synthesis, secretion and action	A09150 Organismal Systems	19	1093	154	14962	0.0169904	1.68889	[SHC4, CREBBP, MAP3K1, OPRK1, CACNA1D, IRS2, ITPR3, ADCY2, IGF1, ADCY1, PIK3CB, SSTR3, GHR, GNAL, SPR, GHRH, EP300, SOS1, JAK3]	0.303703
03013 Nucleocytoplasmic transport	A09120 Genetic Information Processing	14	1093	105	14962	0.0203933	1.82519	[NUP214, DNTTIP1, THOC1, NUP153, THOC2, LOC129344497, RANGAP1, IPO7, SRRM1, NUP54, NUP98, NUP62CL, TNPO2, KPNB1]	0.336489
04013 MAPK signaling pathway - fly	A09130 Environmental Information Processing	19	1093	157	14962	0.0204409	1.65662	[SHC4, EDA, GDF15, MINK1, NRG2, IPO7, TBX3, STRN4, DUSP10, MYF6, RAC3, LOC129335178, MAP3K9, TNIK, CIC, SOS1, MEF2D, MAP3K5, MAP4K4]	0.324782
05017 Spinocerebellar ataxia	A09160 Human Diseases	21	1093	180	14962	0.0223064	1.59704	[TTC14, RYR1, XBP1, TBP, MCUB, CACNA1A, ITPR3, PIK3CB, RYR3, AFG3L2, ERN2, GRIN3B, RELN, PSMA1, SPR, SP1, MYF6, PIP5K1A, CIC, MCU, MAP3K5]	0.341766
05224 Breast cancer	A09160 Human Diseases	21	1093	181	14962	0.0235637	1.58822	[SHC4, NOTCH1, FZD5, LOC129343614, EGF, FZD4, FZD8, IGF1, PIK3CB, BRCA2, FGF5, LOC129333876, SP1, MYC, HES1, LOC129335178, E2F5, SOS1, FGFR3, TP73, FGF10]	0.34858
00535 Proteoglycans	A09180 Brite Hierarchies	11	1093	78	14962	0.0257817	1.93049	[THBD, VCAN, CRTAP, LOC129328596, PTPRZ1, APLP1, SPOCK3, P3H2, GPC4, P3H3, AGRN]	0.368678
B 09162 Cancer: specific types	A09160 Human Diseases	67	1093	725	14962	0.0266824	1.26505	[CDKN1B, LAMC3, CBLB, SPINT2, LAMC1, PIK3CB, BRCA2, AREG, GLI3, LOC129344031, FGF5, MYC, RAC3, EP300, ARID2, NEO1, JAK3, NKX3-1, SMARCC1, SMARCC2, HGF, ARID1A, ARID1B, RUNX2, MUC5AC, MSH6, LOC129333876, ZEB1, ITGA8, COL4A5, LOC129335178, SOS1, SHC4, CEBPA, LAMA5, CEBPB, NOTCH1, PRCC, ABCB5, LAMA3, FOXO6, LOC129344298, RXRB, LOC129333887, ABL1, ABL2, HES1, E2F5, EGLN1, CREBBP, FZD5, LOC129343614, …	0.36925
00562 Inositol phosphate metabolism	A09100 Metabolism	11	1093	80	14962	0.0304584	1.88223	[ITPKB, PI4K2B, MTMR2, MTMR3, SPR, INPPL1, INPP5K, PIP5K1A, SYNJ2, PIK3CB, PLCD4]	0.408332
03022 Basal transcription factors	A09120 Genetic Information Processing	7	1093	42	14962	0.0309972	2.28149	[TBP, TAF10, STON2, TAF4, GTF2F1, TAF2, TAF1]	0.402964
B 09192 Unclassified: genetic information processing	A09190 Not Included in Pathway or Brite	7	1093	42	14962	0.0309972	2.28149	[EFNB2, CRTC1, ASCC1, ASCC2, MAMLD1, LOC129328294, IRF2BPL]	0.402964
01001 Protein kinases	A09180 Brite Hierarchies	54	1093	573	14962	0.031715	1.29006	[BMPR2, DYRK2, MAST3, RPS6KA3, CAMKV, TRIM24, MAP3K9, JAK3, LOC129338471, MAP3K5, EPHB3, BRD3, BRD2, MINK1, LOC129329171, UHMK1, ERN2, LATS2, MYO3A, SIK3, PRKD2, TNIK, SIK2, PRKD1, LOC129344454, ROCK2, NPR2, STK39, TTBK1, LOC129327285, TTN, LOC129334539, MNT, GRK2, ABL1, ABL2, MYH11, MAP2K5, MAP4K4, GDF10, GDF11, MAP3K1, PLK1, MERTK, BMP6, WEE1, WNK1, WNK2, SNX15, TMCC2, CDK13, FGFR3, TAF1, NEK11]	0.388735
04972 Pancreatic secretion	A09150 Organismal Systems	18	1093	154	14962	0.0320817	1.6	[RYR1, SLC12A2, CHRM1, SLC4A10, ITPR3, ADCY2, ADCY1, SLC4A2, ATP2B1, SLC4A3, RYR3, SLC9A3, GNAL, CCKBR, SPR, KCNMA1, RAC3, LOC129335013]	0.382307
04927 Cortisol synthesis and secretion	A09150 Organismal Systems	14	1093	117	14962	0.0459164	1.63799	[LOC129344003, PBX3, KCNA4, CACNA1D, NR0B1, ITPR3, ADCY2, ADCY1, CACNA1H, NR4A2, LOC129330786, GNAL, SPR, SP1]	0.532382
04658 Th1 and Th2 cell differentiation	A09150 Organismal Systems	15	1093	128	14962	0.0464877	1.60417	[NOTCH1, MAML2, LOC129343614, EGF, LOC129345694, TBR1, GATA3, LOC129328042, LOC129328487, PPP3CB, MAF, LOC129335178, MAML3, IL12RB1, JAK3]	0.524822
01522 Endocrine resistance	A09160 Human Diseases	16	1093	140	14962	0.0493731	1.56445	[SHC4, CDKN1B, NOTCH1, LOC129343614, EGF, ABCB5, ADCY2, IGF1, ADCY1, PIK3CB, GNAL, SP1, LOC129335178, E2F5, SOS1, TP73]	0.543104

[truncated: 26 more sheets: Euleptes europaea, Gavialis gangeticus, Gopherus agassizii, Gopherus evgoodei, Gopherus flavomarginatus, Hemicordylus capensis, Heteronotia binoei, Lacerta agilis, Malaclemys terrapin, Mauremys mutica, Mauremys reevesii, Naja naja, Pantherophis guttatus, Pelusios castaneus, Podarcis muralis, Podarcis raffonei, Pseudonaja textilis, Salvator merianae, Scelopoms undulatus, Sphenodon punctatus …]
