# Supplementary material for: Comparison of the Distribution Patterns of Microsatellites Across the Genomes of Reptiles
Source: Ecol Evol. 2024 Nov 3;14(11):e70458. doi: 10.1002/ece3.70458 (PMC11581779; doi:10.1002/ece3.70458)
Supplement: Supplementary file 12 — Table S10. The transcription factors containing P‐SSRs in genomes of 36 reptiles. [file ECE3-14-e70458-s003.xlsx]

## Sheet: Squamata
Table A8. The transcription factors containing P-SSRs in reptile genomes.
Heteronotia binoei	Euleptes europaea	Eublepharis macularius	Hemicordylus capensis	Ahaetulla prasina	Pseudonaja textilis	Naja naja	Pantherophis guttatus	Thamnophis elegans	Thamnophis sirtalis	Varanus komodoensis	Anolis sagrei ordinatus	Scelopoms undulatus	Salvator merianae	Podarcis raffonei	Podarcis muralis	Lacerta agilis	Zootoca vivipara	Sphenodon punctatus	Crocodylus porosus	Gavialis gangeticus	Alligator mississippiensis	Pelusios castaneus	Malaclemys terrapin	Trachemys scripta	Chrysemys picta	Terrapene triunguis	Mauremys mutica	Mauremys reevesii	Gopherus flavomarginatus	Gopherus agassizii	Gopherus evgoodei	Catetta caretta	Chelonia mydas	Dermochelys coriacea	Chelydra serpentina
FOXA1	FOXI3	FOXI2	FOXI2	FOXI2	FOXI3	ENSNNAG00000013229	RB1	PRDM8	PRDM8	LOC123018014	LOC132777988	ATF1	ENSSMRG00000000022	LOC128409105	GABPB2	GABPB2	GABPB2	ENSSPUG00000003511	DIDO1	BARHL2	LOC102561385	ENSPCEG00000005802	LOC128843607	PRDM8	PRDM6	IHH	RB1	LOC120393182	PRDM8	ENSGAGG00000022550	PRDM8	PRDM8	PRDM8	PRDM8	ENSCSRG00000000808
PRDM8	IKZF1	SOX21	TONSL	LOC131204637	FOXI2	ENSNNAG00000012016	FOXI3	LOC116523232	LOC106554934	SOX21	FOXI2	FOXI3	ENSSMRG00000001110	LOC128398369	LOC114603293	LOC117046376	LOC118090182	ENSSPUG00000005535	LOC109324667	HMX3	SLC35B1	ENSPCEG00000001367	PRDM8	LOC117883094	PRDM2	SOX21	PRDM8	PRDM2	GABPB2	ENSGAGG00000000881	FOXI3	FOXI3	GABPB2	GABPB2	ENSCSRG00000017645
ZBTB26	LOC130477384	SOX2	LOC128342684	SOX2	RAX	ENSNNAG00000004113	LOC117670720	ZBTB26	ZBTB26	BACH2	RAX	GFI1	ENSSMRG00000005954	FOXI3	SLC35B1	FOXI2	SOX3	ENSSPUG00000001454	BARHL2	ONECUT3	FOXI3	ENSPCEG00000002512	GABPB2	PRDM6	LOC101944346	FOXQ1	PRDM6	SOX21	FOXI3	ENSGAGG00000009174	FOXI2	PRDM6	LOC102943101	LOC119861522	ENSCSRG00000018735
FOXI2	FERD3L	SOX3	SOX3	LOC131192695	LOC113453441	ENSNNAG00000002573	RBPJ	RORA	LOC106549623	FERD3L	IKZF1	FOXI2	ENSSMRG00000007339	FOXI2	FOXI2	TONSL	SOX1	ENSSPUG00000018173	ONECUT3	ONECUT1	FOXI2	ENSPCEG00000019492	PRDM6	PRDM2	LOC101932918	SOX1	PRDM2	HOXA11	LOC127047346	ENSGAGG00000024450	PRDM2	RORC	FOXI3	PRDM2	ENSCSRG00000009589
LOC132578301	SOX3	SOX1	SOX1	SOX3	LOC113453442	ENSNNAG00000014037	SOX21	PRDM2	LOC106546995	SOX2	SOX21	TONSL	ENSSMRG00000001471	LOC128398367	LOC114587396	SOX21	SOX17	ENSSPUG00000005538	ONECUT1	TONSL	RORC	ENSPCEG00000001363	PRDM2	SOX21	SOX21	ZIC2	SOX21	FERD3L	PRDM2	ENSGAGG00000016949	SOX21	PRDM2	RORC	AHR	ENSCSRG00000011428
PRDM2	SOX1	SOX18	SOX18	LOC131190393	LOC113452911	ENSNNAG00000009362	SOX2	ZBTB22	PRDM2	SOX3	LOC132765401	RAX	ENSSMRG00000017260	LOC128408817	SOX3	SOX3	BBX	ENSSPUG00000003351	PRDM2	PRDM2	SOX21	ENSPCEG00000003784	LOC128830929	HOXA11	LOC103306841	MYC	HOXA11	LOC120407317	HOXA11	ENSGAGG00000001053	HOXA11	SOX21	PRDM2	RBPJ	ENSCSRG00000005262
HOXA13	SOX17	MYC	MYC	SOX1	SOX2	ENSNNAG00000017426	SOX3	LOC116508997	ZBTB22	SOX1	SOX2	SOX21	ENSSMRG00000009079	SOX21	SOX1	SOX1	NKX1-1	ENSSPUG00000009218	TTF1	TCF20	FERD3L	ENSPCEG00000005521	SOX21	FERD3L	HOXA11	NKX1-1	FERD3L	HOXA10	FERD3L	ENSGAGG00000018324	FERD3L	HOXA10	TTF1	SOX21	ENSCSRG00000008649
HOXA11	SOX18	NKX1-2	SOX15	LOC131193426	SOX1	ENSNNAG00000017946	SOX1	HOXA13	HOXA13	LOC123032326	SOX17	IKZF3	ENSSMRG00000020556	LOC128408818	SOX17	SOX17	HOXA2	ENSSPUG00000013168	MEOX2	MEOX2	NR3C2	ENSPCEG00000008414	HOXA11	HOXA10	FERD3L	LYAR	FOXQ1	FOXQ1	HOXA10	ENSGAGG00000015975	HOXA10	FOXQ1	SOX21	FERD3L	ENSCSRG00000009735
HOXA10	MYC	HOXA3	CREB3L2	SOX18	SOX17	ENSNNAG00000014436	HOXA1	LOC116502414	SOX2	SOX17	SOX18	BACH2	ENSSMRG00000023268	SOX2	LOC114604706	SNRPD2	HOXA1	ENSSPUG00000012510	NR3C2	FERD3L	HOXA10	ENSPCEG00000000557	FERD3L	SOX1	HOXA10	SOX4	SOX1	SOX1	FOXQ1	ENSGAGG00000007836	YY1	SOX3	HOXA10	HOXA10	ENSCSRG00000020705
YY1	MYB	HOXA1	BBX	LOC131192690	SOX18	ENSNNAG00000015009	SOX9	SOX2	HOXA10	MYC	KAT8	SOX2	ENSSMRG00000006126	SOX3	SOX18	SOX18	HOXA7	ENSSPUG00000011389	HOXA10	YY1	YY1	ENSPCEG00000016465	HOXA10	MYC	YY1	LOC112109402	MYC	MYC	SOX1	ENSGAGG00000006869	SOX1	SOX1	YY1	YY1	ENSCSRG00000003909
FOXQ1	KAT8	MNX1	GSC2	MYC	HOXA1	ENSNNAG00000015769	SOX4	HOXA10	YY1	HOXA3	NKX1-1	HOXA9	ENSSMRG00000016854	SOX1	HOXA3	SOX15	JUNB	ENSSPUG00000011424	YY1	PTBP1	FOXQ1	ENSPCEG00000019456	YY1	EP300	SOX1	EGR3	EP300	NKX1-2	MYC	ENSGAGG00000017350	MYC	EP300	FOXQ1	FOXQ1	ENSCSRG00000010224
HOXA9	HOXA2	HOXA5	HOXA7	HOXA3	SOX9	ENSNNAG00000017947	TP63	YY1	SOX3	NKX1-1	HOXA1	SOX1	ENSSMRG00000017943	SOX17	NKX1-1	MYC	SOX4	ENSSPUG00000012471	PTBP1	HHEX	SOX3	ENSPCEG00000017219	SOX3	NKX1-1	MYC	FOXF2	NKX1-1	NKX1-1	MYB	ENSGAGG00000015299	MYB	NKX1-1	SOX1	LOC119849407	ENSCSRG00000020148
SOX1	HOXA1	HOXA4	TP63	HOXA1	HOXA7	ENSNNAG00000013594	HOXA4	SOX3	SOX1	HOXA2	HOXA7	SOX17	ENSSMRG00000013464	SOX18	HOXA2	HOXA3	MNX1	ENSSPUG00000004577	ZIC2	ZIC2	MYC	ENSPCEG00000011215	SOX1	GSC2	EP300	EN1	GSC2	SOX6	EP300	ENSGAGG00000016142	KAT8	LOC125633072	EP300	SOX1	ENSCSRG00000006069
SOX17	JUNB	SOX11	SOX4	SOX9	SOX4	ENSNNAG00000003015	DAXX	LOC116505360	SOX17	BBX	JUNB	SOX18	ENSSMRG00000017946	MYC	HOXA1	NKX1-1	HOXA4	ENSSPUG00000002955	NFKBIZ	ZIC3	HOXA3	ENSPCEG00000014844	MYC	TP63	LOC101933963	NFATC1	SOX6	PITX2	NKX1-1	ENSGAGG00000016264	NKX1-1	LOC125638523	NKX1-1	MYC	ENSCSRG00000014704
MYC	SOX4	EBF4	MNX1	SOX4	LOC113451153	ENSNNAG00000005712	LOC117657518	SOX1	LOC106540653	HOXA1	SOX7	MYC	ENSSMRG00000016979	HOXA3	LOC114592199	HOXA2	SOX11	ENSSPUG00000015171	EP300	MYC	EP300	ENSPCEG00000001919	NKX1-1	HOXA4	GSC2	SOX11	PITX2	SOX4	GSC2	ENSGAGG00000000191	SOX6	GSC2	GSC2	NKX1-2	ENSCSRG00000020144
EP300	TP63	RUNX2	HOXA5	MNX1	FOXH1	ENSNNAG00000002203	SOX11	SOX17	MYC	HOXA7	SOX4	LOC121918842	ENSSMRG00000015526	NKX1-1	HOXA7	GSC2	RUNX2	ENSSPUG00000017590	SOX6	HEY2	SOX8	ENSPCEG00000013479	GSC2	MEF2A	SOX6	ZIC5	SOX4	TP63	LOC127056621	ENSGAGG00000011404	SOX4	HOXA1	HOXA1	NKX1-1	ENSCSRG00000010869
HOXA2	MNX1	RC3H2	HOXA4	DAXX	SOX11	ENSNNAG00000001235	SOX12	MYC	EP300	SOX7	MNX1	HOXA2	ENSSMRG00000006114	HOXA2	TP63	HOXA1	RC3H2	ENSSPUG00000005263	PITX2	MYB	SOX6	ENSPCEG00000013837	SOX6	KDM2A	TP63	MAFA	TP63	SOX5	LOC127052408	ENSGAGG00000021197	TP63	SOX6	SOX6	SOX6	ENSCSRG00000003072
JUNB	HOXA5	OVOL2	MEF2A	LOC131187301	HNF1B	ENSNNAG00000004482	RFX1	EP300	NKX1-1	JUNB	HOXA5	HOXA1	ENSSMRG00000004177	HOXA1	SOX4	HOXA7	OVOL2	ENSSPUG00000005785	SOX7	EP300	PITX2	ENSPCEG00000002274	TP63	SOX13	LOC122173181	POU3F2	HOXA4	HOXA4	SOX6	ENSGAGG00000022320	HOXA4	SOX4	SOX4	LOC119856570	ENSCSRG00000005370
MNX1	HOXA4	LOC129328001	NKX2-8	SOX11	RFX1	ENSNNAG00000012128	HNF1A	NKX1-1	HOXA1	SOX4	HES7	SOX9	ENSSMRG00000008536	JUNB	HOXA5	JUNB	LOC118092907	ENSSPUG00000001462	ZNF488	SOX6	SOX7	ENSPCEG00000003188	HOXA4	SOX11	HOXA4	POU4F1	MEF2A	MEF2A	SOX4	ENSGAGG00000020380	MEF2A	TP63	TP63	MNX1	ENSCSRG00000006063
HOXA5	NKX2-8	ISL2	LOC128350638	SOX12	HNF1A	ENSNNAG00000010741	RUNX2	HOXA1	HOXA7	MNX1	MEF2A	JUNB	ENSSMRG00000000929	SOX4	HOXA4	TP63	RFX6	ENSSPUG00000007166	TP63	SOX7	TP63	ENSPCEG00000001240	KDM2A	RUNX3	MEF2A	ZFHX4	EOMES	EOMES	TP63	ENSGAGG00000006298	EOMES	MNX1	MNX1	EOMES	ENSCSRG00000007824
HOXA4	SOX11	RFX6	ESX1	RFX1	RUNX2	ENSNNAG00000014829	LOC117657873	SOX9	SOX4	HOXA5	LOC132779119	SOX4	ENSSMRG00000012142	HOXA5	HES7	SOX4	HOXB3	ENSSPUG00000009620	TEAD2	ZNF488	HOXA4	ENSPCEG00000009269	SOX13	POU3F2	KDM2A	RUNX2	KDM2A	LOC120372196	HOXA4	ENSGAGG00000009167	LOC115641009	MEF2A	HOXA4	KDM2A	ENSCSRG00000002414
EOMES	RFX1	HOXB3	LOC128350639	HNF1A	RC3H2	ENSNNAG00000005696	AR	HOXA7	EOMES	HOXA4	NFKBIL1	MNX1	ENSSMRG00000011296	HOXA4	MEF2A	HOXA5	HOXB2	ENSSPUG00000008372	MEF2A	LOC109300802	LOC102562364	ENSPCEG00000006134	LOC128827990	RUNX2	FOXH1	POU3F3	SOX13	SOX13	MEF2A	ENSGAGG00000020780	LOC115640313	EOMES	MEF2A	SOX13	ENSCSRG00000002531
OSR2	RUNX2	ATF6	SOX11	LOC131184274	AR	ENSNNAG00000004641	HOXB1	SOX4	NKX2-8	DAXX	FOXH1	HOXA4	ENSSMRG00000017715	NKX2-8	SOX11	HOXA4	LOC118092584	ENSSPUG00000011771	KDM2A	TP63	KDM2A	ENSPCEG00000013856	SOX11	FOXP2	SOX13	POU4F2	GTF3A	SOX11	EOMES	ENSGAGG00000024748	SOX13	SOX13	EOMES	SOX11	ENSCSRG00000018070
NKX2-8	RUNX1	CLOCK	HNF1B	RUNX2	ISL2	ENSNNAG00000009377	HOXB5	EOMES	DAXX	SOX11	SOX11	MEF2A	ENSSMRG00000018484	LOC128408803	RFX1	NKX2-8	CLOCK	ENSSPUG00000016548	LOC109316199	MEF2A	SOX11	ENSPCEG00000008079	ZBTB33	POU3F3	LOC101943123	TBX18	SOX11	POU3F2	KDM2A	ENSGAGG00000019367	SOX11	SOX11	LOC114018214	EBF4	ENSCSRG00000005766
NKX6-2	OVOL2	LOC129337870	RFX1	LOC131201017	HOXB1	ENSNNAG00000016963	HOXD1	NKX2-8	LOC106542169	HNF1B	RUNX2	NKX2-8	ENSSMRG00000013119	LOC128398359	SOX12	LOC117047351	HOXB5	ENSSPUG00000009342	OLIG3	EMX1	HNF1B	ENSPCEG00000007120	LOC128847634	ISL2	SOX11	LOC112118059	LOC123371791	RUNX2	SOX13	ENSGAGG00000024744	ZBTB33	RFX1	SOX13	ZBTB33	ENSCSRG00000003741
SOX11	AR	LOC129336195	BHLHA15	AR	CLOCK	ENSNNAG00000010902	FOXG1	DAXX	SOX11	RFX1	AR	LOC121930502	ENSSMRG00000005938	LOC128398356	RUNX2	SOX11	TSHZ1	ENSSPUG00000011531	LOC109317641	OLIG3	LOC102574174	ENSPCEG00000007878	POU3F2	MAF	ZBTB33	LOC113406261	RFX1	FOXP2	SOX11	ENSGAGG00000023775	RUNX2	EBF4	SOX11	RUNX2	ENSCSRG00000018475
LOC132569899	HOXB9	TSHZ3	RUNX2	ISL2	LOC113453546	ENSNNAG00000014028	ARX	NKX6-2	HNF1A	HNF1A	RFX6	RC3H1	ENSSMRG00000013910	SOX11	RC3H2	RFX1	FOXG1	ENSSPUG00000013318	TFEB	EN1	POU3F2	ENSPCEG00000004005	RUNX2	LMX1A	POU3F2	HOXD9	ZBTB33	POU3F3	ZBTB33	ENSGAGG00000024504	FOXP2	ZBTB33	RFX1	FOXP2	ENSCSRG00000019962
TBR1	HOXB2	FOXG1	RC3H2	LOC131193417	HOXD1	ENSNNAG00000013611	LOC117663170	LOC116523088	LOC106555198	RUNX2	HOXB2	SOX11	ENSSMRG00000017278	RFX1	RUNX1	HNF1A	ARX	ENSSPUG00000012988	SOX11	SOX11	RUNX2	ENSPCEG00000007611	FOXP2	KAT6A	RUNX2	SP9	POU3F2	ISL2	LOC127042566	ENSGAGG00000021479	POU3F3	POU3F2	EBF4	POU3F3	ENSCSRG00000002537
LOC132569933	CLOCK	ARX	HOXB9	CLOCK	FOXG1	ENSNNAG00000016207	GATA6	SOX11	POU3F2	LOC123022068	HOXB1	RFX1	ENSSMRG00000013358	SOX12	OVOL2	RUNX2	GATA3	ENSSPUG00000001739	ETV3	FOXL2	FOXP2	ENSPCEG00000004841	POU3F3	PGR	POU3F3	CLOCK	RUNX2	MAF	POU3F2	ENSGAGG00000015567	ISL2	FOXP2	ZBTB33	ISL2	ENSCSRG00000016691
RFX1	HOXB5	TWIST1	HOXB3	HOXB5	ARX	ENSNNAG00000008280	TWIST1	TBR1	FOXP2	ISL2	CLOCK	RUNX3	ENSSMRG00000006348	HNF1A	HOXB9	RC3H2	LOC118081123	ENSSPUG00000013273	POU3F2	POU3F2	POU3F3	ENSPCEG00000017584	ISL2	CLOCK	ISL2	LOC113406466	FOXP2	MYCN	RUNX2	ENSGAGG00000007309	LOC115643178	POU3F3	LOC102936759	MAF	ENSCSRG00000011046
POU3F2	TSHZ3	GATA3	HOXB1	ARX	LOC113451009	ENSNNAG00000018869	LOC117659465	RFX1	POU3F3	RFX6	ZFPM1	RUNX2	ENSSMRG00000013918	RUNX2	RFX6	RUNX1	LOC118081122	ENSSPUG00000016020	RUNX2	RUNX2	FOXP1	ENSPCEG00000000008	MAF	HOXB6	MAF	HOXD8	POU3F3	LOC120372915	FOXP2	ENSGAGG00000011318	MAF	MAF	POU3F2	LMX1A	ENSCSRG00000020955
RUNX2	EPAS1	NHLH2	CLOCK	GATA6	PRDM12	ENSNNAG00000010107	LOC117658492	HNF1A	LOC106538580	HOXB4	LOC132771510	RC3H2	ENSSMRG00000016071	RC3H2	HOXB3	OVOL2	NKX2-1	ENSSPUG00000014086	PTBP2	PTBP2	ISL2	ENSPCEG00000014077	LMX1A	LOC117883192	KAT6A		LOC123376392	LMX1A	POU3F3	ENSGAGG00000004069	LMX1A	LMX1A	FOXP2	PGR	ENSCSRG00000020558
LOC132583904	FOXG1	LOC129327920	HOXB5	TWIST1	GATA2	ENSNNAG00000016175	HESX1	POU3F2	LOC106540268	LOC123035047	HOXB7	AR	ENSSMRG00000007315	RUNX1	HOXB2	LOC117042468	HOXC5	ENSSPUG00000017753	FOXP2	FOXP2	MAF	ENSPCEG00000014395	KAT6A	DLX2	CLOCK		LOC123362604	LOC120394605	ISL2	ENSGAGG00000003137	PGR	KAT6A	POU3F3	HOXB6	ENSCSRG00000018116
FOXP2	ARX	ALX4	LOC128343077	TSPAN9	LOC113450953	ENSNNAG00000015241	NKX2-1	RUNX2	MAPKAPK2	HOXB3	TSHZ3	RFX6	ENSSMRG00000014695	OVOL2	HOXB1	LOC117042467	ALX4	ENSSPUG00000012100	POU3F3	FOXP1	KAT6B	ENSPCEG00000018330	PGR	LOC117888520	HOXB6		AR	PGR	MAF	ENSGAGG00000014425	HOXB6	LOC125638257	MAF	KMT2A	ENSCSRG00000010357
POU3F3	SHOX2	HIVEP3	ZBTB8A	HOXC4	LOC113453545	ENSNNAG00000017421	HOXC4	FOXP2	CLOCK	HOXB2	FOXG1	HOXB4	ENSSMRG00000013120	LOC128423549	LOC114582826	LOC117061085	HIVEP3	ENSSPUG00000012980	FOXP1	MAF	HOXB6	ENSPCEG00000013147	CLOCK	FOXG1	LOC122173320		ISL2	HOXB6	LMX1A	ENSGAGG00000019716	LOC115657970	CLOCK	LMX1A	FOXG1	ENSCSRG00000013742
POU3F4	TWIST1	HIVEP2	TSHZ3	HIVEP3	LOC113454197	ENSNNAG00000010908	HIVEP3	POU3F3	LOC106545393	LOC123019574	ARX	HOXB3	ENSSMRG00000013121	HOXB9	CLOCK	LOC117042345	NKX2-4	ENSSPUG00000016293	KAT6B	KAT6B	DLX2	ENSPCEG00000014554	HOXB6	DLX6	FOXG1		MAF	DNMT1	KAT6A	ENSGAGG00000022893	AKNA	HOXB6	KAT6A	DLX6	ENSCSRG00000007543
AR	GATA3	ZBTB7B	TSHZ1	HOXC9	LOC113450390	ENSNNAG00000014398	ZBTB7B	FOXP1	HOXB5	CLOCK	TSHZ2	HOXB2	ENSSMRG00000022746	HOXB3	HOXB5	HOXB9	XBP1	ENSSPUG00000004989	HAND2	TET3	TSHZ3	ENSPCEG00000013146	DLX2	ARX	ARX		LMX1A	AKNA	PGR	ENSGAGG00000008420	TSHZ3	LOC125629199	CLOCK	LOC119856874	ENSCSRG00000002644
MAF	PRDM12	NKX2-4	FOXG1	ZBTB7A	NKX2-1	ENSNNAG00000017301	NKX2-5	AR	LOC106555967	TP53	SHOX2	CLOCK	ENSSMRG00000017045	HOXB2	HOXD1	LOC117042461	EGR2	ENSSPUG00000001634	TET3	HOXB6	DLX4	ENSPCEG00000014312	FOXG1	NPAS2	ZBTB4		LOC123369113	TSHZ3	HOXB6	ENSGAGG00000001075	FOXG1	TSHZ3	LOC119564911	ZBTB1	ENSCSRG00000003856
KAT6B	NKX2-1	ZBTB7C	ARX	NKX2-3	HIVEP3	ENSNNAG00000018356	NKX2-3	MAF	DLX4	HOXB5	GATA6	ZFPM1	ENSSMRG00000019345	CLOCK	FOXG1	HOXB3	ZNF142	ENSSPUG00000016292	LOC109310095	CEBPA	FOXG1	ENSPCEG00000011662	DLX6	NEUROD2	GATA1		PGR	FOXG1	AKNA	ENSGAGG00000007571	TCF7	FOXG1	HOXB6	BHLHE22	ENSCSRG00000006844
KAT6A	ALX4	EGR1	GATA6	HOXC6	NKX2-5	ENSNNAG00000013221	ZBTB7C	MYCN	DLX6	TSHZ3	TWIST1	TP53	ENSSMRG00000014699	HOXB5	ARX	HOXB2	CREBBP	ENSSPUG00000007214	HOXB6	FOXC2	DLX6	ENSPCEG00000020137	ARX	NHLH1	NPAS2		HOXB6	ARX	TSHZ3	ENSGAGG00000009474	ARX	DLX6	TSHZ3	FOXO4	ENSCSRG00000016584
PGR	HOXC4	XBP1	GATA4	EGR2	ZBTB7C	ENSNNAG00000000276	EGR1	KAT6B	ARX	FOXG1	GATA1	ATF3	ENSSMRG00000017169	LOC128409208	LOC114603273	HOXB1	JUND	ENSSPUG00000002442	FOXC2	FOXC1	TCF7	ENSPCEG00000008301	FOXO4	HIVEP3	GLIS1		LOC123350107	LOC120401988	FOXG1	ENSGAGG00000017497	BHLHE22	ARX	FOXG1	BHLHE23	ENSCSRG00000015530
HOXB2	HIVEP3	EGR2	ZBTB4	CREBBP	HOXC6	ENSNNAG00000000311	CREBBP	LOC116512079	GATA6	ARX	LOC132765988	HOXB5	ENSSMRG00000007669	HOXD1	LOC114592528	CLOCK	EGR3	ENSSPUG00000006640	NFAT5	DLX2	TWIST1	ENSPCEG00000011349	ZBTB4	OTX1	NEUROD2		DNMT1	ZBTB4	ARX	ENSGAGG00000018102	FOXO4	KMT2B	DLX6	NPAS2	ENSCSRG00000005917
LOC132590821	HIVEP2	CREBBP	ZBTB3	JUND	EGR1	ENSNNAG00000004912	JUND	KAT6A	LOC106538033	SHOX2	HIVEP1	TSHZ3	ENSSMRG00000023298	TSHZ1	GATA3	HOXB5	FOXF1	ENSSPUG00000017549	DLX2	TSHZ3	FOXO6	ENSPCEG00000010811	GATA1	NKX6-1	NHLH1		TSHZ3	NPAS2	BHLHE22	ENSGAGG00000021725	LOC115647266	LOC125627731	ARX	FOXO1	ENSCSRG00000017396
HOXB1	NKX2-4	BCL11B	LOC128322013	FOXF2	CREBBP	ENSNNAG00000013061	EGR3	LOC116515620	LOC106551089	TWIST1	NKX2-1	HOXD1	ENSSMRG00000006571	FOXG1	ZBTB4	TSHZ3	LOC118078629	ENSSPUG00000006084	CEBPD	ZBTB47	GATA4	ENSPCEG00000007990	NPAS2	NKX2-3	ZNF668		LOC123363301	FOXO1	FOXO4	ENSGAGG00000023346	ZBTB4	GATA4	KMT2B	RAI1	ENSCSRG00000020717
DLX1	ZBTB7C	FOXF2	LOC128343753	BCL11A	LOC113453317	ENSNNAG00000016171	FOXF2	HOXB1	BHLHE22	ZBTB4	HOXC5	FOXG1	ENSSMRG00000003064	ARX	LOC114602984	TSHZ1	NR2F1	ENSSPUG00000005151	TSHZ3	DLX6	BHLHE22	ENSPCEG00000011209	NEUROD2	ZBTB7C	HIVEP3		LOC123369763	RAI1	ZBTB4	ENSGAGG00000023503	FOXO1	BHLHE22	BHLHE22	LOC119842470	ENSCSRG00000009151
DLX2	NKX2-2	BCL11A	NKX2-1	FOXF1	JUND	ENSNNAG00000012876	BCL11A	LOC116521180	FOXO1	NKX2-1	ALX4	ARX	ENSSMRG00000023057	GATA3	LOC114589126	FOXG1	PBX3	ENSSPUG00000000934	ZBTB47	ARX	ZBTB4	ENSPCEG00000000281	LOC128848248	XBP1	OTX2		FOXG1	NEUROD4	NPAS2	ENSGAGG00000017811	NEUROD2	FOXO4	FOXO4	NEUROD4	ENSCSRG00000020600
KMT2A	EGR1	FOXF1	HOXC5	NFATC3	EGR3	ENSNNAG00000002390	LOC117673527	TSHZ3	NEUROD2	ALX4	HIVEP3	SHOX2	ENSSMRG00000001687	ZBTB4	NHLH1	ARX	POU6F2	ENSSPUG00000018630	DLX6	LEF1	NPAS2		NHLH1	ZFHX3	OTX1		DLX6	LOC120390898	FOXO1	ENSGAGG00000019318	RAI1	FOXO3	LOC102930124	NHLH1	ENSCSRG00000017953
FOXG1	EGR2	NR2F1	ALX4	NR0B2	LOC113453318	ENSNNAG00000000092	POU6F2	KMT2A	RAI1	HIVEP3	ALX1	PRDM12	ENSSMRG00000023058	NHLH1	NKX2-1	GATA6	NR1D2	ENSSPUG00000016056	LEF1	SHOX2	FOXO1		ZNF668	CREBBP	NKX6-1		ARX	ALX4	NEUROD2	ENSGAGG00000019274	LOC115647269	ZBTB4	FOXO3	CAMTA1	ENSCSRG00000011854
DLX6	CREBBP	PBX3	HIVEP3	LOC131189820	FOXF2	ENSNNAG00000008776	NFATC3	DLX4	LOC106537746	ZBTB7B	NKX2-5	GATA1	ENSSMRG00000008632	NKX2-1	HOXC5	TWIST1	LOC118080149	ENSSPUG00000018077	SHOX2	GATA4	NHLH2		HIVEP3	EGR3	NKX2-5		KMT2B	HOXC4	RAI1	ENSGAGG00000004507	ALX4	NPAS2	NPAS2	ALX4	ENSCSRG00000008343
ARX	JUND	POU6F2	ZBTB7B	NR2F6	BCL11A	ENSNNAG00000005261	PBX2	DLX6	LOC106538036	NKX2-3	NKX2-4	NHLH2	ENSSMRG00000001443	HOXC5	ALX4	LOC117053361	NR0B1	ENSSPUG00000016059	GATA4	BHLHE22	RAI1		OTX1	LOC117889204	NKX2-3		LOC123356692	HIVEP3	ALX4	ENSGAGG00000017890	ZNF668	GLIS1	NEUROD2	ZNF668	ENSCSRG00000009034
FOXO6	FOXF2	NR0B1	NKX2-3	ZBTB9	FOXF1	ENSNNAG00000010333	LOC117670138	TCF7	NHLH1	ZBTB7C	NKX2-3	TSPAN9	ENSSMRG00000000474	ALX4	NKX2-4	GATA3	NR2F2	ENSSPUG00000016161	LOC109310318	LOC109295159	HIVEP1		NKX6-1	FOXF1	ZBTB7C		ZBTB4	OTX2	ZNF668	ENSGAGG00000006598	OTX2	NEUROD2	RAI1	OTX2	ENSCSRG00000010529
BHLHE22	NR2F1	NR1D1	ZBTB7C	ID4	PBX3	ENSNNAG00000000094	PBX1	ARX	HOXC4	NKX2-2	NKX2-2	HIVEP1	ENSSMRG00000015310	RREB1	ZBTB7C	ZBTB3	SOX30	ENSSPUG00000003141	NEUROD1	NEUROD1	CAMTA1		NKX2-5	NFATC1	HOXC6		FOXO1	OTX1	OTX2	ENSGAGG00000010730	OTX1	RAI1	TSPAN9	OTX1	ENSCSRG00000006313
GATA3	POU6F2	NR2F2	XBP1	LOC131190368	POU6F2	ENSNNAG00000001185	NR2F6	GATA6	LOC106550829	EGR1	LOC132779106	NKX2-1	ENSSMRG00000009166	NKX2-4	NKX2-2	LOC117042477	ZBTB9	ENSSPUG00000004197	NHLH2	NHLH2	ZNF668		RREB1	EVX1	XBP1		NEUROD2	ZBTB7B	OTX1	ENSGAGG00000002675	ZBTB7B	NEUROD4	ALX4	MSC	ENSCSRG00000002918
ZBTB4	NR1D1	LOC129327250	EGR2	HOXD4	NR0B1	ENSNNAG00000000096	ZBTB9	FOXO6	HOXC9	XBP1	EGR1	HOXC5	ENSSMRG00000014460	HOXC8	HOXC6	LOC117061794	ID1	ENSSPUG00000004471	PURA	PURA	HIVEP3		NKX2-3	MAFA	EGR2		RAI1	NKX6-1	ZBTB7B	ENSGAGG00000021056	NKX6-1	NHLH1	ZNF668	NKX6-1	ENSCSRG00000015386
LOC132566538	NR2F2	LOC129329310	CREBBP	HOXD3	LOC113450963	ENSNNAG00000008530	HOXD4	BHLHE22	NKX6-1	EGR2	EGR2	ALX4	ENSSMRG00000005916	NKX2-3	XBP1	NHLH1	HOXD3	ENSSPUG00000003144	RAI1	RAI1	OTX1		ZBTB7C	ZFHX4	JUND		NEUROD4	NKX2-5	NKX6-1	ENSGAGG00000017409	NKX2-5	ZNF668	LOC102941740	NKX2-3	ENSCSRG00000001706
NPAS2	LOC130478946	LOC129327257	JUND	HOXD9	ID1	ENSNNAG00000006591	HOXD9	FOXO4	LOC106548111	LOC123020224	CREBBP	HOXC4	ENSSMRG00000017853	ZBTB7C	EGR2	LOC117042594	HOXD9	ENSSPUG00000010226	FOXS1	HIVEP1	NKX2-5		XBP1	NFKB2	EGR3		LOC123375773	NKX2-3	NKX2-5	ENSGAGG00000022307	NKX2-3	OTX2	OTX2	ZBTB7C	ENSCSRG00000015143
NEUROD1	ID4	ID4	BCL11B	ZBTB8B	LOC113448405	ENSNNAG00000011944	VSX1	NPAS2	EGR2	JUND	JUND	NKX2-5	ENSSMRG00000002403	XBP1	ZNF142	HIVEP1	HOXD8	ENSSPUG00000014023	HSF2	HIVEP3	EGR1		LOC128836568	ZBTB9	ZFHX2		ALX4	ZFHX3	RREB1	ENSGAGG00000024727	ZBTB17	OTX1	OTX1	HOXC6	ENSCSRG00000016118
RAI1	LOC130488068	HOXD9	LOC128332608	VSX1	HOXD4	ENSNNAG00000013572	HOXD8	FOXO1	ZFHX3	EGR3	EGR3	NKX2-4	ENSSMRG00000018273	EGR2	CREBBP	NKX2-1	BARHL2	ENSSPUG00000016686	HIVEP1	HIVEP2	ZFHX3		ZFHX3	LOC117875560	NFATC1		HOXC4	JUND	NKX2-3	ENSGAGG00000001225	ZFHX3	MSC	ZBTB7B	ZFHX3	ENSCSRG00000013124
LOC132571771	HOXD3	TP73	FOXF2	HOXD8	HOXD9	ENSNNAG00000005931	FOXE3	ZBTB2	CREBBP	FOXF2	EGR4	NKX2-3	ENSSMRG00000004140	ZNF142	EGR3	HOXC5	FOXE3	ENSSPUG00000011396	ALX4	OTX1	CREBBP		CREBBP	MAFB	NR2F2		HIVEP3	EGR3	ZBTB7C	ENSGAGG00000014608	CREBBP	ZBTB7B	NKX6-1	JUND	ENSCSRG00000010374
HOXC5	HOXD9	HMX3	BCL11A	LOC131184745	HOXD8	ENSNNAG00000013451	PHF1	NEUROD2	ZFHX2	BCL11A	FOXF2	EGR1	ENSSMRG00000007892	CREBBP	FOXF1	ALX4	FOXE1	ENSSPUG00000002743	HIVEP3	NKX2-5	ZFHX2		JUND	SP8	POU2F2		OTX2	ZFHX2	ZBTB17	ENSGAGG00000010249	JUND	NKX6-1	NKX2-5	ZFHX2	ENSCSRG00000013524
ALX4	VSX1	FOXE3	POU6F2	BARHL1	BARHL2	ENSNNAG00000000920	TCF20	TSPAN9	FOXF2	FOXF1	FOXF1	JUN	ENSSMRG00000006567	JUND	LOC114584237	HIVEP3	TCF20	ENSSPUG00000002620	MSX1	MEF2D	BCL11B		EGR3	HOXD9	MAFA		OTX1	FOXF2	ZFHX3	ENSGAGG00000024371	EGR3	NKX2-5	NKX2-3	FOXF2	ENSCSRG00000016510
E4F1	HOXD8	TCF20	NFATC3	BARHL2	RARG	ENSNNAG00000013037	MEOX2	NHLH1	BCL11A	NR2F1	LOC132766260	EGR2	ENSSMRG00000017744	FOXF1	NR2F1	LOC117051859	LOC118080974	ENSSPUG00000007239	NKX2-5	ZFHX3	FOXF2		ZFHX2	SP9	ZFHX4		MSC	FOXF1	CREBBP	ENSGAGG00000006024	ZFHX2	NKX2-3	ZBTB7C	FOXF1	ENSCSRG00000018413
OTX2	TP73	MEOX2	NR0B1	BHLHE41	FOXE3	ENSNNAG00000005158	HOXC11	HOXC4	ZBTB10	PBX3	POU6F2	EGR3	ENSSMRG00000014353	NR2F1	PBX3	RREB1	MEOX2	ENSSPUG00000017284	NKX2-4	CREBBP	NR2F1		LOC128838629	NFE2L1	ZBTB9		ZBTB7B	POU6F2	JUND	ENSGAGG00000002102	FOXF2	ZBTB7C	LOC102944463	NR2F1	ENSCSRG00000003163
HIVEP2	BARHL1	GLI3	PBX1	MEOX2	LOC113437678	ENSNNAG00000010043	LOC117671286	LOC116519557	POU6F2	POU6F2	NFATC3	BCL11B	ENSSMRG00000011886	POU6F2	POU6F2	NKX2-4	CIC	ENSSPUG00000003438	TFAP2C	FOXF1	POU6F2		NFATC1	HOXD8	MAFB		NKX6-1	PBX2	EGR3	ENSGAGG00000007470	FOXF1	TFAP2A	TFAP2A	PBX3	ENSCSRG00000006158
OTX1	BARHL2	LOC129341877	SOX30	LOC131187216	LOC113452834	ENSNNAG00000009752	FOXD3	HIVEP3	LOC106544328	NFATC3	LOC132769653	FOXF2	ENSSMRG00000018398	NR0B1	NR1D1	NKX2-3	FOXD2	ENSSPUG00000007638	ZFHX3	CNBP	NR1D2		LOC128848254	DIDO1	SP8		NKX2-4	ZBTB12	ZFHX2	ENSGAGG00000018928	NFATC1	ZFHX3	ZFHX3	NR0B1	ENSCSRG00000021024
MSC	FOXE3	CIC	DMRTC2	HOXC10	MEOX2	ENSNNAG00000017999	FOXD2	OTX2	MAFA	NR0B1	NR1D2	FOXF1	ENSSMRG00000014910	NR1D1	NR2F2	ZBTB7C	FOXD1	ENSSPUG00000016072	CREBBP	FOXJ2	NR0B1		POU2F2	LOC117887136	HOXD9		LOC123351604	NR1D2	FOXF2	ENSGAGG00000020456	NR2F2	JUND	JUND	LOC119846164	ENSCSRG00000009541
NKX6-1	TCF20	MYOG	HOXD3	LOC131193469	HOXC11	ENSNNAG00000014406	FOXD1	OTX1	LOC106555451	NR1D1	NR0B1	POU6F2	ENSSMRG00000011400	SOX30	LOC114592879	EGR2	LOC118080968	ENSSPUG00000007479	FOXF2	NFATC2	NR2F2		MAFA	ONECUT2	SP9		NKX2-3	NR2F2	FOXF1	ENSGAGG00000023603	POU2F2	ZFHX2	FOXF2	EVX2	ENSCSRG00000008299
NKX2-5	MEOX2	FOXD3	HOXD9	LOC131203064	LOC113452833	ENSNNAG00000017883	TFEB	HOXC9	ZFHX4	NR2F2	NR2F2	NFATC3	ENSSMRG00000011520	ZBTB9	SOX30	ZNF142	EN2	ENSSPUG00000006941	CNBP	ZIC4	EVX2		ZFHX4	ONECUT1	NFE2L1		ZBTB7C	POU2F2	NFATC1	ENSGAGG00000024931	MAFA	FOXF2	LOC102943652	MAFA	ENSCSRG00000002621
NKX2-4	HOXC11	FOXD1	VSX1	CIC	LOC113448339	ENSNNAG00000018731	EN2	NKX6-1	LOC106543759	PBX1	PBX1	NR1D2	ENSSMRG00000009148	HOXD3	FOSL1	CREBBP	TET1	ENSSPUG00000012949	STAT2	SSRP1	MAFA		ZBTB9	BHLHE41	HOXD8		ESRRA	MAFA	NR2F2	ENSGAGG00000024812	ZFHX4	NR2F1	NR2F1	ZFHX4	ENSCSRG00000002189
NKX2-3	HEY2	TFEB	HOXD8	MYOG	LOC113448458	ENSNNAG00000019027	EN1	LOC116512405	SCRT1	FOSL1	SOX30	NR0B1	ENSSMRG00000000337	HOXD9	HOXD3	JUND	LOC118081137	ENSSPUG00000007871	FOXJ2	NR2F2	ZFHX4		SP8	TCF20	DIDO1		ZFHX3	ZFHX4	PBX4	ENSGAGG00000018801	RAX2	POU6F2	EVX2	ZBTB9	ENSCSRG00000009659
ZBTB7C	LOC130476937	LOC129341094	LOC128347534	FOXD3	FOXD2	ENSNNAG00000002432	PAX1	XBP1	LOC106556495	HOXD4	ZBTB9	NR2F2	ENSSMRG00000000694	LOC128420295	HOXD9	EGR3	EN1	ENSSPUG00000012278	NR2F1	EVX2	PHOX2B		HOXD9	MEOX2	LOC122173021		JUND	MAFB	POU2F2	ENSGAGG00000022518	MAFB	PBX2	POU2F2	MAFB	ENSCSRG00000004641
XBP1	FOXD3	SEBOX	LOC128322114	FOXD2	FOXD1	ENSNNAG00000008815	AEBP2	EGR2	LOC106555051	HOXD3	LOC132765976	PBX1	ENSSMRG00000019812	HOXD8	HOXD8	FOXF1	PROX1	ENSSPUG00000015028	POU6F2	GRHL1	SOX30		SP9	YBX3	ONECUT2		EGR3	LHX6	MAFA	ENSGAGG00000013199	LHX6	NR0B1	ZFHX4	SP8	ENSCSRG00000004644
EGR2	FOXD2	EN2	HMX3	FOXD1	MSGN1	ENSNNAG00000000374	TAL1	ZFHX3	ID4	HOXD9	LOC132765977	NR2F6	ENSSMRG00000012064	BARHL2	BARHL2	LOC117052044	AEBP2	ENSSPUG00000014219	PASD1	KLF4	MAFB		HOXD8	ZIC2	LOC122174353		ZFHX2	SP8	FOXN1	ENSGAGG00000017670	SP8	EVX2	ZBTB9	HOXD9	ENSCSRG00000005612
ZFHX3	FOXD1	EN1	LOC128347532	TCF12	TFEB	ENSNNAG00000006756	MTF2	CREBBP	MYF6	HOXD8	ID1	SOX30	ENSSMRG00000015570	HMX3	FOXE3	NR2F1	LOC118075260	ENSSPUG00000016594	ZIC4	LBX1	NR4A3		DIDO1	SIX4	LOC101931107		FOXF2	HOXD9	ZFHX4	ENSGAGG00000015132	HOXD9	FOXN2	MAFB	NFE2L1	ENSCSRG00000004807
CREBBP	MSGN1	LOC129328685	LOC128345474	PAX4	EN2	ENSNNAG00000005302	LOC117662573	JUND	SP8	LOC123020139	ID4	POU6F1	ENSSMRG00000022419	FOXE1	FOXE1	POU6F2	TET3	ENSSPUG00000018255	SSRP1	MAFA	SP3		FOXE3	ZIC3	ONECUT1		FOXF1	NFE2L1	RAX2	ENSGAGG00000024380	NFE2L1	POU2F2	LHX6	HOXD8	ENSCSRG00000016365
EGR3	TFEB	LOC129327110	LOC128327929	EN2	EN1	ENSNNAG00000013285	FOXC1	TFAP2E	MXD1	HMX3	HOXD4	ZBTB9	ENSSMRG00000015219	PHF1	PHF1	NR0B1	PAX9	ENSSPUG00000018535	NR2F2	FOXN1	ID4		LOC128839425	SIX3	BHLHE41		SNAI3	HOXD8	MAFB	ENSGAGG00000006772	DIDO1	MAFA	SP8	RERE	ENSCSRG00000001536
ZFHX2	PAX4	ZEB1	PHF1	EN1	PAX1	ENSNNAG00000003126	HOXD13	LOC116520030	HOXD8	FOXE3	HOXD3	LOC121937478	ENSSMRG00000012741	BHLHE41	BHLHE41	NR2F2	FOXC2	ENSSPUG00000010374	EVX2	ZFHX4	LHX6		ONECUT2	LOC117873932	TCF20		LOC123371333	TP73	LOC127033275	ENSGAGG00000009126	LOC115656791	ZFHX4	TCF4	DIDO1	ENSCSRG00000018263
BCL11B	SEBOX	AEBP2	LOC128338385	NR5A1	AEBP2	ENSNNAG00000011381	LOC117674667	FOXF1	MYF5	BHLHE41	HOXD9	ZBTB6	ENSSMRG00000014127	TCF20	TCF20	ID1	FOXC1	ENSSPUG00000015090	MAFA	POU4F2	TCF3		ONECUT1	LOC117875559	MEOX2		POU6F2	DIDO1	LOC127035212	ENSGAGG00000002057	FOXE3	ZBTB9	HOXD9	HMX3	ENSCSRG00000000849
TFAP2E	EN2	TAL1	BHLHE41	AEBP2	HMX1	ENSNNAG00000002796	ASCL1	ZBTB10	LOC106545250	HIF3A	VSX1	LOC121933313	ENSSMRG00000013036	MEOX2	HIF3A	ID4	LOC118077906	ENSSPUG00000002357	FOXN1	MAFB	HOXD9		BHLHE41	FOXD1	YBX3		PBX2	BARHL2	LHX6	ENSGAGG00000010598	ONECUT2	MAFB	NFE2L1	FOXE3	ENSCSRG00000017615
LOC132584575	EN1	HMX1	TCF20	TAL1	FOXC2	ENSNNAG00000004736	PURB	POU6F2	NFKBIB	MEOX2	LOC132779724	ID2	ENSSMRG00000014368	MEOX1	MEOX2	HOXD3	HOXD13	ENSSPUG00000015094	ZFHX4	TCF3	SP9		TCF20	ATRX	ZIC2		NFATC1	HMX3	SP8	ENSGAGG00000007348	ONECUT1	ID1	HOXD8	ONECUT2	ENSCSRG00000005292
NR2F1	FOS	FOXC2	MEOX2	LOC131193573	FOXC1	ENSNNAG00000004152	PURA	NFATC3	CREBZF	LOC123024971	BARHL2	ID4	ENSSMRG00000003831	HOXC10	HOXC10	HOXD9	ASCL1	ENSSPUG00000004934	POU4F2	MXD1	NFE2L1		MEOX2	EN1	ZIC3		EVX1	FOXE3	HOXD9	ENSGAGG00000008317	BHLHE41	NFE2L3	DIDO1	LOC119863589	ENSCSRG00000014981
POU6F2	PAX1	FOXC1	MEOX1	FOXC1	LOC113450755	ENSNNAG00000011766	LOC117659386	EVX2	LOC106538092	CIC	HMX3	HOXD3	ENSSMRG00000007757	LOC128418268	LOC114591103	HOXD8	HOXD11	ENSSPUG00000008617	SOX30	SP9	VSX2		LYL1	OLIG2	SIX3		NR1D1	ONECUT2	NFE2L1	ENSGAGG00000017307	MEOX2	SP8	BARHL2	ONECUT3	ENSCSRG00000016407
ZBTB12	ZEB1	ASCL1	HOXC10	ASCL1	HOXD10	ENSNNAG00000015728	HSF2	POU2F2	TCF20	FOXD3	FOXE1	HOXD9	ENSSMRG00000022792	CIC	LOC114592311	BARHL2	LOC118080198	ENSSPUG00000007765	LOC109315925	NFE2L1	DIDO1		ZIC2	RBL2	LOC101934970		NR2F2	ONECUT1	LOC127037118	ENSGAGG00000023694	YBX3	HOXD9	FOXE3	ONECUT1	ENSCSRG00000014343
EVX2	AEBP2	CCNDBP1	LOC128344819	HOXD10	PURB	ENSNNAG00000000192	SHOX	MAFA	MEOX2	FOXD2	PHF1	VSX1	ENSSMRG00000002987	FOXD3	LOC114590496	FOXE3	ASCL2	ENSSPUG00000009944	MAFB	TP73	HMX3		SIX5	GCFC2	LOC101953007		MAFA	BHLHE41	HOXD8	ENSGAGG00000001245	ZIC2	NFE2L1	ONECUT2	BHLHE41	ENSCSRG00000013536
MAFA	TAL1	RXRB	CIC	PURB	LOC113437453	ENSNNAG00000010554	PLAGL2	ZFHX4	HOXC11	TFEB	TCF21	HOXD8	ENSSMRG00000018294	FOXD2	CIC	PHF1	LOC118081166	ENSSPUG00000005461	LOC109305489	GZF1	LOC106737451		ZIC3	AEBP2	SREBF1		RAX2	YBX2	DIDO1	ENSGAGG00000000430	SIX5	HOXD8	ONECUT1	HNF4G	ENSCSRG00000011998
NR4A2	AHRR	PURB	LOC128331750	PURA	PURA	ENSNNAG00000002493	LOC117660027	LOC116507759	HOXC10	EN2	TCF20	VSX2	ENSSMRG00000002746	FOXD1	FOXD3	BHLHE41	ARNTL2	ENSSPUG00000018407	LOC109310872	FOXA2	LOC102559300		SIX3	DMRTA1	FOXD1		MAFB	TCF20	BARHL2	ENSGAGG00000008311	ZIC3	LOC125633064	BHLHE41	TCF20	ENSCSRG00000005850
LOC132571147	HMX1	PURA	FOXD3	MNT	GSC	ENSNNAG00000006454	MSX1	SCRT1	LOC106538250	EN1	MEOX2	HMX3	ENSSMRG00000009378	LOC128408844	FOXD2	MEOX2	RELB	ENSSPUG00000003160	TCF3		ONECUT3		TEAD1	HAND2	ATRX		TLX2	MEOX2	ONECUT2	ENSGAGG00000021392	NFKBIZ	DIDO1	YBX2	MEOX2	ENSCSRG00000012207
MAFB	FOXC2	MNT	FOXD2	GBX1	HSF1	ENSNNAG00000006050	FOXB1	NR2F6	LOC106538813	PROX1	HOXC11	FOXE3	ENSSMRG00000008844	LOC128408723	FOXD1	MEOX1	LOC118080084	ENSSPUG00000012546	HOXD9		YBX3		FOXD1	LOC117887241	EN1		SP3	YBX3	LOC127050275	ENSGAGG00000016177	SIX3	BARHL2	TCF20	YBX3	ENSCSRG00000011911
SP1	FOXC1	GBX2	FOXD1	HSF2	PLAGL2	ENSNNAG00000016539	GSX1	ZBTB9	ZIC2	PAX1	FOXD3	PHF1	ENSSMRG00000007632	TET2	SEBOX	HOXC10	PURB	ENSSPUG00000018487	NFE2L1		GLI2		ATRX	CEBPA	LOC112060729		LHX6	LOC120373929	ONECUT1	ENSGAGG00000024787	UBTF	HMX3	MEOX2	LOC119852218	ENSCSRG00000013818
MYF6	HOXD13	GSC	TCF12	MSX1	LOC113449766	ENSNNAG00000018683	LOC117668097	NR4A2	ZIC1	NR5A1	FOXD2	BHLHE41	ENSSMRG00000019823	SEBOX	TET1	CIC	PURA	ENSSPUG00000016064	TP73		PTBP1		EN1	NFAT5	AEBP2		SP8	LOC120392456	TCF20	ENSGAGG00000013741	MYBL2	LOC125633036	YBX3	GLI2	ENSCSRG00000009891
HOXD9	HOXD11	SHOX	SEBOX	FOXB2	FOXB1	ENSNNAG00000014242	GSX2	LOC116505453	LOC106540693	LOC123026584	FOXD1	HNF4G	ENSSMRG00000014252	EN2	EN1	FOXD3	FOXS1	ENSSPUG00000011173			ZIC2		AEBP2	ZBTB47	LOC101936006		LOC123346273	ZIC2	LOC127045888	ENSGAGG00000017780	LOC115653562	FOXE3	GLI3	LYL1	ENSCSRG00000005295
SP9	ASCL1	MEF2D	EN2	FOXB1	GSX1	ENSNNAG00000015454	UNCX	ID4	ZNF488	ZEB1	TCF12	MEOX2	ENSSMRG00000014251	TET1	PROX1	FOXD2	LOC118081175	ENSSPUG00000017830			ZIC3		PAX7	FOXK2	DMRTA1		HOXD9	SIX5	MEOX2	ENSGAGG00000016295	SREBF1	ONECUT2	ZIC2	SIX4	ENSCSRG00000009374
VSX1	CCNDBP1	FOXB2	EN1	GSX1	GSX2	ENSNNAG00000000100	POU4F1	MYF6	LOC106539906	TET3	EN2	LOC121919217	ENSSMRG00000009372	EN1	LOC114607688	FOXD1	GBX1	ENSSPUG00000007815			NFKBIZ		DMRTA1	ZBTB45	HAND2		LOC123345183	LOC120371479	YBX3	ENSGAGG00000017540	FOXD3	ONECUT1	SIX4	ZIC3	ENSCSRG00000005449
HOXD8	HOXD10	DMRT1	NR5A1	GSX2	DMRT3	ENSNNAG00000000101	POU4F2	SP8	NKX3-2	PAX9	EN1	LOC121925903	ENSSMRG00000011787	PROX1	PAX2	LOC117057510	GSC	ENSSPUG00000003213			HEY2		HAND2	ASCL1	IRF5		NFE2L1	ZIC3	ZIC2	ENSGAGG00000012847	TBP	BHLHE41	ZIC3	UBTF	ENSCSRG00000003303
NFE2L2	ASCL2	LOC129342602	GCFC2	LOC131187201	VAX1	ENSNNAG00000004664	POU4F3	MXD1	LOC106545352	LOC123019379	LOC132765312	LOC121917276	ENSSMRG00000013845	NR5A1	NR5A1	MSGN1	LOC118092059	ENSSPUG00000008626			SNAPC4		LOC128831132	CXXC4	CEBPA		HOXD8	NFKBIZ	SIX4	ENSGAGG00000006445	FOXD1	YBX2	UBTF	CIC	ENSCSRG00000003305
VSX2	LOC130476396	GSX1	AEBP2	UNCX	POU4F1	ENSNNAG00000000102	LOC117661468	NFKBIE	FOXD3	HMX1	PAX1	FOXD3	ENSSMRG00000010697	AEBP2	AEBP2	LOC117046067	MSX1	ENSSPUG00000019120			DMRTB1		CEBPA	PURA	NFAT5		TP73	SIX3	SIX5	ENSGAGG00000005873	ATRX	MEOX2	CIC	NKX3-2	ENSCSRG00000007747
FOXE3	PURB	DMRT2	TET3	DMRT3	VAX2	ENSNNAG00000003698	LOC117670602	HOXD8	EMX1	FOXC2	NR5A1	FOXD2	ENSSMRG00000012757	TAL1	TET3	EN2	MEF2D	ENSSPUG00000017183			UBTF		NFAT5	MNT	LOC101949574		LOC123353879	UBTF	ZIC3	ENSGAGG00000011238	ARNT	YBX3	ZNF488	FOXD1	ENSCSRG00000000831
ONECUT3	PURA	GSX2	FOXC2	POU4F1	POU4F2	ENSNNAG00000003335	FOSB	MYF5	OLIG3	LOC123017782	LOC132763258	LOC121920464	ENSSMRG00000002739	LOC128419807	RARA	EN1	LOC118091884	ENSSPUG00000012329			FOXD3		ZBTB47	LOC117879619	ZBTB47		DIDO1	CIC	SIX3	ENSGAGG00000008505	EN1	LOC125636380	FOXD3	ATRX	ENSCSRG00000002298
ONECUT1	LOC130475506	PASD1	FOXC1	POU4F2	FOSB	ENSNNAG00000000104	PTF1A	NFKBIB	LOC106551874	FOXC1	LOC132765798	FOXD1	ENSSMRG00000012754	LOC128402061	LOC114593079	PROX1	FOXB2	ENSSPUG00000002364			EMX1		LOC128843503	TAS1R1	FOXK2		BARHL2	NKX3-2	UBTF	ENSGAGG00000009713	OLIG2	LOC125627957	ATRX	TET2	ENSCSRG00000002178
TCF20	GBX1	DMRT3	HOXD13	TFAP4	PTF1A	ENSNNAG00000000501	FOXA2	CREBZF	TCF12	HOXD13	AEBP2	TFE3	ENSSMRG00000011420	LOC128406533	LOC114583976	NR5A1	CDX4	ENSSPUG00000001273			FOXD1		NR1I3	E2F5	LOC101944446		FOXE3	LOC120382996	SREBF1	ENSGAGG00000010302	ETV3	ZIC2	ARNT	EN2	ENSCSRG00000003422
MEOX2	GSC	POU4F1	LOC128347517	FOSB	NEUROG2	ENSNNAG00000009319	PRDM8	ONECUT3	TFEB	HOXD11	LOC132765319	SEBOX	ENSSMRG00000012993	FOXC1	FOXC1	ZEB1	GSX1	ENSSPUG00000005870			OLIG3		FOXK2	MEF2D	ZBTB45		ONECUT2	FOXD1	FOXD1	ENSGAGG00000015679	PTBP2	SIX4	EN1	ARNT	ENSCSRG00000016012
DNMT3L	HSF1	POU4F2	LOC128342624	BMAL2	GZF1	ENSNNAG00000004668	ZBTB26	LOC116520560	EN2	ASCL1	TAL1	EN2	ENSSMRG00000003029	LOC128408830	LOC114587778	AEBP2	STAT3	ENSSPUG00000018318			EN1		ZBTB45	ATOH1	ASCL1		ONECUT1	OLIG3	MSGN1	ENSGAGG00000015437	SREBF2	SIX5	FOXL2	EN1	ENSCSRG00000017184
ZIC2	PLAGL2	POU4F3	ASCL1	PTF1A	FOXA2	ENSNNAG00000015170	PRDM2	LOC116520968	ARNT	ARNTL2	PAX9	EN1	ENSSMRG00000005209	HOXD13	HOXD13	TAL1	GSX2	ENSSPUG00000012213			FOXL2		ASCL1	TBX1	MNT		BHLHE41	ATRX	ATRX	ENSGAGG00000004149	RBL2	ZIC3	OLIG2	OLIG1	ENSCSRG00000003704
ZIC3	MSX1	LOC129327213	CCNDBP1	GZF1	NEUROG3	ENSNNAG00000002525	ZBTB22	LOC116504512	EN1	LOC123024872	HMX2	FOS	ENSSMRG00000003944	HOXD12	HOXD12	TET3	PASD1	ENSSPUG00000015721			PTBP2		CXXC4	CDX2	HLX		HNF4G	TFEB	ARNT	ENSGAGG00000025686	GCFC2	CIC	RBL2	FOXL2	ENSCSRG00000016252
ZIC1	LOC130477809	BMAL2	HOXD11	FOXA2	PRDM8	ENSNNAG00000012180	LOC117657584	TCF20	OLIG1	RXRB	FOXC1	LOC121925590	ENSSMRG00000001401	HOXD11	ASCL1	LOC117058036	LOC118087389	ENSSPUG00000018671			LOC102570290		LOC128824797	GSX2	PLAGL1		LOC123371585	EN2	EN1	ENSGAGG00000020672	DMRTA2	ZNF488	GCFC2	AEBP2	ENSCSRG00000009241
SIX3	FOXB2	LOC129337378	ASCL2	PRDM8	LOC113453727	ENSNNAG00000008125	TTF1	MEOX2	FOXL2	PURB	LOC132766072	PAX1	ENSSMRG00000004111	LOC128403947	HOXD11	FOXC2	LOC118081157	ENSSPUG00000012331			RBL2		PURA	PASD1	HSF2		YBX2	ARNT	ETV3	ENSGAGG00000000186	AEBP2	NKX3-2	DMRTA2	HAND2	ENSCSRG00000015842
NKX3-1	FOXB1	PTF1A	PURB	RORA	LOC113454937	ENSNNAG00000008368	HOXA13	HOXC11	OLIG2	GBX2	HOXD13	NR5A1	ENSSMRG00000003023	PURB	LOC114607316	FOXC1	POU4F3	ENSSPUG00000007949			TFDP1		MNT	ZIC4	STAT6		TCF20	EN1	PTBP2	ENSGAGG00000021767	HAND2	FOXD3	LOC102935347	TET3	ENSCSRG00000010790
FOXD3	DMRT1	FOXA2	PURA	PRDM2	LOC113454938	ENSNNAG00000011115	HOXA11	GLI3	FOXL1	GSC	HOXD12	AEBP2	ENSSMRG00000000310	PURA	ASCL2	LOC117055463	HEYL	ENSSPUG00000008636			TAL1		HSF2	ZIC5	TAS1R1		MEOX2	LOC120403168	SREBF2	ENSGAGG00000021646	IRF2	ATRX	AEBP2	IRF5	ENSCSRG00000021326
FOXD2	GSX1	PRDM8	FOXS1	ZBTB22	PRDM6	ENSNNAG00000013139	NR3C2	LOC116505040	NR5A1	HSF1	ASCL1	LOC121915646	ENSSMRG00000018503	MNT	HOXD10	LOC117055464	NR6A1	ENSSPUG00000003745			HAND2		TAS1R1	POU4F1	MEF2D		YBX3	LOC120382994	RBL2	ENSGAGG00000020831	IRF5	ARNT	LOC102934530	FOXD4L3	ENSCSRG00000002330
TBP	DMRT2	PRDM6	CUX1	HOXA13	ZBTB26	ENSNNAG00000003198	HOXA10	DBP	DMRTA2	SHOX	PURB	TET3	ENSSMRG00000014387	CUX2	LOC114607557	LOC117041738	TFAP4	ENSSPUG00000015709			HAND1		E2F5	POU4F2	ATOH1		GLI2	GCFC2	GCFC2	ENSGAGG00000014220	LOC115651399	EN1	HAND2	CEBPA	ENSCSRG00000020595
FOXD1	GSX2	PRDM2	GBX1	HOXA11	PRDM2	ENSNNAG00000011596	YY1	LOC116503381	LOC106539638	MSX1	PURA	TFEC	ENSSMRG00000013296	GBX1	PURB	ASCL1	WT1	ENSSPUG00000005884			TET3		MEF2D	REST	TBX1		ZIC2	DMRTA2	DMRTA2	ENSGAGG00000009789	CEBPA	FOXL2	TET3	NFAT5	ENSCSRG00000020594
OLIG3	DMRT3	ZBTB22	LOC128341649	NR3C2	ZBTB22	ENSNNAG00000011079	LOC117657581	ZIC2	PCCA	LOC123034402	LOC132765788	FOXC1	ENSSMRG00000015232	GSC	PURA	HOXD11	FOSB	ENSSPUG00000005247			LOC102575749		ATOH1	LOC117885285	FOXB2		SIX4	AEBP2	AEBP2	ENSGAGG00000011349	LOC115653460	PTBP2	LOC102940444	CEBPB	ENSCSRG00000010959
MSGN1	POU4F1	TTF1	PLAGL2	HOXA10	HOXA13	ENSNNAG00000011078	EP300	SIX5	HAND1	FOXB2	CUX2	LOC121926410	ENSSMRG00000008390	HSF1	MNT	ASCL2	LOC118092047	ENSSPUG00000018669			CEBPA		TBX1		LOC101951488		SIX5	TAL1	HAND2	ENSGAGG00000006673	NFAT5	RBL2	FOXD4L3	LOC119856792	ENSCSRG00000003930
LOC132581245	POU4F2	HOXA13	MEF2D	YY1	HOXA11	ENSNNAG00000008882	PITX2	SNAPC4	MTF2	LOC123035061	GBX2	HOXD13	ENSSMRG00000015231	SHOX	GBX1	HOXD10	FOXA2	ENSSPUG00000011872			FOXC2		CDX2		CDX2		ZIC3	LOC120370139	CEBPA	ENSGAGG00000014614	CEBPB	GCFC2	LOC102941811	FOXC1	ENSCSRG00000006802
ATRX	POU4F3	LOC129346294	FOXB1	EP300	NR3C2	ENSNNAG00000007278	LOC117673265	ZIC1	LOC106547095	FOXB1	CUX1	ASCL1	ENSSMRG00000002969	LOC128424289	GSC	ARNTL2	FOXA1	ENSSPUG00000013536			NFAT5		MBD1		FBXL19		HEY2	HAND2	NFAT5	ENSGAGG00000001664	ZBTB47	DMRTA2	CEBPA	LOC119856155	ENSCSRG00000017073
TFEB	ZNFX1	HOXA11	LOC128337380	LOC131192732	HOXA10	ENSNNAG00000013653	NKX6-2	NKX3-2	LOC106552717	CDX4	SHOX	HOXD11	ENSSMRG00000019830	LOC128424287	LOC114600801	PURB	ZBTB24	ENSSPUG00000011996			CEBPB		GSX2		GSX2		DMRTB1	IRF5	CEBPB	ENSGAGG00000024643	NR1I3	AEBP2	NFAT5	ZBTB47	ENSCSRG00000001115
EN2	WT1	HOXA10	LOC128338592	EOMES	YY1	ENSNNAG00000014984	TBR1	FOXD3	CEBPA	CDX2	PLAGL2	HOXD10	ENSSMRG00000017895	MEF2D	MEF2D	PURA	PRDM6	ENSSPUG00000016087			FOXC1		PASD1		PASD1		SIX3	LOC120399386	ZBTB47	ENSGAGG00000024763	SRF	HAND2	CEBPB	SRF	ENSCSRG00000002609
ARNT	PTF1A	FOXQ1	CDX2	NKX6-2	EP300	ENSNNAG00000012967	POU3F1	EMX1	FOXC2	GSX1	MEF2D	ARNTL2	ENSSMRG00000010220	LOC128424286	FOXB2	FOXS1	LOC118094382	ENSSPUG00000013650			CEBPD		LOC128843730		ZIC4		UBTF	CEBPB	NR1I3	ENSGAGG00000009300	CRX	TET3	ZBTB47	FOXK2	ENSCSRG00000018169
EN1	LOC130473219	EP300	GSX1	TBR1	PITX2	ENSNNAG00000010546	POU3F2	LOC116523601	NFAT5	DMRT2	FOXB1	PURB	ENSSMRG00000018986	FOXB2	GSX1	MNT	ZBTB26				ZBTB47		ZIC4		SSRP1		LOC123351744	ZBTB47	SRF	ENSGAGG00000025332	FOXK2	CEBPA	NR1I3	ZBTB45	ENSCSRG00000002846
FOXL2	NEUROG2	PITX2	DMRT2	POU3F2	EOMES	ENSNNAG00000018431	POU3F3	FOXD2	CEBPB	GSX2	CDX2	PURA	ENSSMRG00000004346	GSX1	GSX2	LOC117039423	LOC118094141				LOC106737351		SSRP1		ZIC5		NKX3-2	NR1I3	FOXK2	ENSGAGG00000019742	ZBTB45	NFAT5	SRF	ASCL1	ENSCSRG00000012065
PROX1	FOXA2	EOMES	GSX2	FOXP2	TBR1	ENSNNAG00000018395	FOXP1	FOXD1	FOXC1	UNCX	GSX1	CUX2	ENSSMRG00000018194	LOC128408821	PASD1	LOC117042034	RORC				SRF		ZIC5		KLF4		LOC123345723	SRF	ZBTB45	ENSGAGG00000024403	ASCL1	ZBTB47	FOXK2	CXXC4	ENSCSRG00000010162
PTBP2	FOXA1	TBR1	RPA1	POU3F3	LOC113453056	ENSNNAG00000018390	POU3F4	OLIG3	CEBPD	DMRT3	DMRT2	LOC121917855	ENSSMRG00000020272	GSX2	UNCX	GBX1	AHR				LEF1		POU4F1		POU4F1		FOXD3	CRX	ASCL1	ENSGAGG00000025218	CXXC4	NR1I3	ZBTB45	PURA	ENSCSRG00000010681
DMRTA2	PRDM8	FOXP4	LOC128337819	FOXP1	LOC113453057	ENSNNAG00000012172	MAF	TFEB	HOXD13	VAX1	MBD1	SHOX	ENSSMRG00000012648	PASD1	VAX2	GSC	HOXA13				HOXD13		LOC128830938		LOC101942098		FOXD2	FOXK2	CXXC4	ENSGAGG00000005747	RELA	SRF	ASCL1	MNT	ENSCSRG00000011771
ZEB1	PRDM4	POU3F1	UNCX	MAF	FOXP4	ENSNNAG00000007882	MYCN	EN1	ZBTB45	POU4F2	GSX2	PLAGL2	ENSSMRG00000014705	UNCX	LOC114590936	SHOX	HOXA11				HOXD12		POU4F2		POU4F2		FOXD1	ASCL1	ZBTB41	ENSGAGG00000015389	ZBTB41	FOXK2	CXXC4	CUX2	ENSCSRG00000019536
TFDP1	PRDM6	POU3F2	LOC128347506	MYCN	LOC113453730	ENSNNAG00000002072	KAT6B	OLIG1	HOXD10	POU4F3	LOC132780485	FOXB2	ENSSMRG00000009598	POU4F2	POU4F2	LOC117054926	HOXA10				CXXC4		REST		TBX18		LOC123346655	CXXC4	PURA	ENSGAGG00000015542	PURA	ZBTB45	PURA	HLX	ENSCSRG00000017996
AEBP2	ZBTB26	FOXP2	LOC128341640	KAT6B	POU3F2	ENSNNAG00000008335	KAT6A	FOXL2	CXXC4	TFAP4	UNCX	ARNT2	ENSSMRG00000021244	TFAP4	HEYL	MSX1	FOXQ1				PURA		ABHD17A		LOC122172208		ATRX	PURA	MNT	ENSGAGG00000012151	MNT	ASCL1	FOXS1	HSF2	ENSCSRG00000006641
TAL1	PRDM2	POU3F3	POU4F2	KAT6A	LOC113453610	ENSNNAG00000004494	MAPKAPK2	RBL2	PURB	WT1	LOC132765895	CDX2	ENSSMRG00000008387	WT1	TFAP4	MEF2D	YY1				GBX2		LOC128831359		REST		TFEB	MNT	HLX	ENSGAGG00000017044	HLX	CXXC4	MNT	ATOH8	ENSCSRG00000003097
LOC132571165	HOXA13	POU3F4	LOC128335647	ERF	FOXP2	ENSNNAG00000011587	ERF	DMRTA2	PURA	LOC123017899	VAX1	DMRT1	ENSSMRG00000008941	NEUROG2	LOC114599635	FOXB2	EP300				HLX		LOC128831355		LOC101933034		TET2	CUX2	E2F4		HSF2	ARNTL2	HSF2	PLAGL2	ENSCSRG00000021333
PAX7	HOXA11	MAF	LBX2	LOC131190302	POU3F3	ENSNNAG00000009547	PGR	ELF1	LOC106552090	PTF1A	LBX1	GSX1	ENSSMRG00000015124	FOXA2	FOSB	CDX4	PITX2				LOC102576424		LOC128831351				EN2	HLX	E2F5		LOC115643944	MNT	ATOH8	TAS1R1	ENSCSRG00000006485
HAND2	YY1	KAT6B	NFIB	PGR	FOXP1	ENSNNAG00000009426	LOC117668111	ZEB1	GBX1	LOC123017898	POU4F1	DMRT2	ENSSMRG00000019605	FOXA1	LOC114599631	GSX1	EOMES				GSC						ARNT	HSF2	MEF2D		STAT6	HLX	LOC102939894	E2F5	ENSCSRG00000004342
HAND1	EP300	LOC129335178	LOC128342607	LMX1B	MYCL	ENSNNAG00000002590	LOC117673491	AEBP2	LOC106538235	LOC123017897	VAX2	MBD1	ENSSMRG00000016219	LOC128409628	NEUROG2	DMRT2	NKX6-2				MXI1						EN1	HSF1	ATOH1		E2F4	HSF2	SHOX	MEF2D	ENSCSRG00000006120
TET3	PITX2	DLX2	FOSB	LOC131192720	MAF	ENSNNAG00000013487	DLX6	PCCA	HSF2	LOC123030297	POU4F2	GSX2	ENSSMRG00000012893	ZBTB24	FOXA2	GSX2	TBR1				LOC102573831						RBL2	E2F3	TBX1		E2F5	ATOH8	E2F2	ATOH1	ENSCSRG00000016948
PAX9	EOMES	KMT2A	BMAL2	DLX2	MYCN	ENSNNAG00000002352	GLIS3	TAL1	LOC106540672	NEUROG2	POU4F3	UNCX	ENSSMRG00000016214	PRDM6	PRDM8	RPA1	POU3F1				MSX1						DMRTA2	TAS1R1	CDX2		MEF2D	LOC125642776	TAS1R1	E2F7	ENSCSRG00000006242
LOC132590746	OSR2	DLX4	NEUROG2	DLX3	KAT6B	ENSNNAG00000015026	FOXO6	DMRTA1	SHOX	FOXA2	LOC132763235	LBX1	ENSSMRG00000003367	ZBTB26	FOXA1	PASD1	LOC118081177				ZNF467						LOC123351591	E2F5	DMRT1		ATOH1	SHOX	E2F5	LOC119863814	ENSCSRG00000001591
LOC132586370	NKX6-2	DLX6	FOXA2	DLX6	KAT6A	ENSNNAG00000016753	BHLHE22	HAND2	LOC106540792	FOXA1	ZNFX1	LOC121924001	ENSSMRG00000003005	RORC	ZBTB24	LOC117055473	POU3F2				TBX1						LOC123376353	MEF2D	MBD1		LOC115654042	TAS1R1	MEF2D	TBX1	ENSCSRG00000004855
HMX1	ZBTB38	FOXO6	PRDM8	KMT2B	MAPKAPK2	ENSNNAG00000008175	FOXO4	LOC116522909	PLAGL2	PRDM8	WT1	POU4F1	ENSSMRG00000007723	NRL	PRDM6	UNCX	FOXP2				GSX1						AEBP2	HES2	FOXJ2		CDX2	E2F5	ATOH1	LOC119852240	ENSCSRG00000019382
CEBPA	GTF3A	BHLHE22	FOXA1	LOC131202758	PGR	ENSNNAG00000013765	LOC117659861	HAND1	HES1	PRDM4	NEUROG2	LOC121924242	ENSSMRG00000003800	PRDM2	ZBTB26	VAX2	POU3F3				CNBP						LOC123351752	ATOH1	PASD1		DMRT1	MEF2D	TBX1	CDX2	ENSCSRG00000007209
NFAT5	TBR1	FOXO4	PRDM4	FOXO6	DLX2	ENSNNAG00000010659	FOXO1	LOC116518656	MSX1	LOC123024659	FOXA1	POU4F2	ENSSMRG00000003009	AHR	RORC	LOC117042712	FOXP1				UNCX						LOC123377689	TBX1	LOC127046788		FBXL19	ATOH1	FOXB2	DMRT2	ENSCSRG00000015580
FOXC1	POU3F1	HOXB13	ZBTB26	BHLHE22	KMT2A	ENSNNAG00000017604	NEUROD2	LOC116519109	FOXB1	RORC	ZBTB26	BATF	ENSSMRG00000008012	ZBTB22	PRDM2	POU4F2	MAF				SSRP1						TAL1	FOXB2	UNCX		MBD1	TBX1	ARNT2	STAT1	ENSCSRG00000003528
ZBTB47	POU3F2	BHLHE23	RORC	FOXO4	LOC113440071	ENSNNAG00000014339	RAI1	HMX2	LOC106544880	PRDM2	LOC132766210	POU4F3	ENSSMRG00000002152	TTF1	AHR	TFAP4	KAT6B				ZIC5						DMRTA1	LOC120382855	ZIC4		LOC115640731	TCF7L1	CDX2	MBD1	ENSCSRG00000011262
NR1I3	FOXP2	NPAS2	RORA	BHLHE23	DLX6	ENSNNAG00000010019	NKX6-1	CEBPA	NFYB	ZBTB22	PRDM2	GFI1B	ENSSMRG00000003000	HOXA13	ZBTB22	WT1	KAT6A				KLF4						LOC123345041	CDX2	SSRP1		FOXJ2	CDX2	DMRT2	GSX2	ENSCSRG00000019265
LEF1	POU3F3	NEUROD2	PRDM2	FOXO1	KMT2B	ENSNNAG00000016361	ZFHX3	FOXC2	PRRX2	TTF1	ZBTB22	TFAP4	ENSSMRG00000018647	HOXA11	LOC114600184	NEUROG2	PGR				POU4F2						ZBTB47	LOC120399392	ZIC5		PASD1	DMRT2	CDX1	ZIC4	ENSCSRG00000018176
FOXK2	FOXP1	RAI1	LOC128343934	NEUROD1	BHLHE22	ENSNNAG00000004926	ZFHX2	NFAT5	PDX1	HOXA13	TTF1	NFIB	ENSSMRG00000012424	NR3C2	HOXA13	FOXA2	DLX2				TBX18						LOC123361165	NR1H2	KLF4		ZIC4	MBD1	MBD1	DMRT3
HOXD11	POU3F4	NEUROD4	ZBTB22	NEUROD2	FOXO4	ENSNNAG00000018303	ZBTB12	CEBPB	UNCX	HOXA11	HOXA13	LOC121917604	ENSSMRG00000016463	HOXA10	HOXA11	FOXA1	DNMT1				TBX2						LOC123343894	FOXJ2	POU4F1		SSRP1	GSX2	LOC102946288	ZIC5
CCNDBP1	MYCL	LOC129327767	TTF1	RAI1	BHLHE23	ENSNNAG00000017335	EVX1	LOC116520586	LOC106548604	NR3C2	NR3C2	WT1	ENSSMRG00000006504	FOXQ1	HOXA10	PRDM6	DLX3				KLF5						ZBTB46	UNCX	POU4F2		ZIC5	LOC125645195	GSX2	KLF4
ASCL2	MAF	OTX1	HOXA11	E4F1	FOXO1	ENSNNAG00000018388	EVX2	FOXC1	ZIC5	HOXA10	HOXA10	LOC121914699	ENSSMRG00000000083	YY1	YY1	ZBTB26	AKNA				LOC102568760						NR1I3	ZIC4	KLF5		KLF4	UNCX	UNCX	POU4F2
CXXC4	KAT6B	NKX6-1	HOXA10	MSC	NEUROD1	ENSNNAG00000016367	MAFA	CEBPD	TBX3	YY1	YY1	FOSB	ENSSMRG00000002823	LOC128420543	LOC114592476	LOC117055486	KMT2A				PTF1A						SRF	SSRP1	LOC127032784		POU4F1	ZIC4	ZIC4	TBX18
LOC132589370	KAT6A	TFAP2A	FOXQ1	NKX6-1	NEUROD2	ENSNNAG00000003399	NR4A2	HOXD13	POU4F2	FOXQ1	LOC132779088	LOC121918379	ENSSMRG00000016470	LOC128422167	LOC114602369	RORC	DLX4				CUL4B						CRX	ZIC5	LOC127057026		POU4F2	LOC125628599	DMRT3	CUL4A
PURA	MAPKAPK2	ZFHX3	YY1	TFAP2A	RAI1	ENSNNAG00000004007	MLXIPL	FOXK1	POU4F3	PITX2	EP300	NEUROG2	ENSSMRG00000005892	EP300	LOC114592475	PRDM2	DLX6				FOXA2						FOXK2	KLF4	LOC127032786		CUL4A	DMRT3	ZIC5	KLF5
MNT	PGR	ZFHX2	LOC128331391	ZFHX3	OTX1	ENSNNAG00000002585	MAFB	ZBTB45	TBX15	EOMES	PITX1	FOXA2	ENSSMRG00000001971	PITX2	LOC114592479	LOC117047501	KMT2B										ZBTB45	POU4F1	NEUROG2		REST	ZIC5	TBX5	CUL4B
GBX2	DLX2	LOC129329150	EP300	ZFHX2	MSC	ENSNNAG00000003313	MYF6	BARX1	FOSB	NKX6-2	OSR2	PRDM8	ENSSMRG00000006861	EOMES	EP300	TTF1	FOXO6										LOC123361204	POU4F2			KLF5	KLF4	KLF4	FOXA2
LOC132571693	KMT2A	EVX1	PITX2	POU2F2	NKX6-1	ENSNNAG00000006825	SP8	CXXC4	PTF1A	TBR1	NKX6-3	FOXA1	ENSSMRG00000023445	NKX6-2	PITX2	HOXA13	BHLHE22										ASCL1	TBX2			LOC115643676	POU4F1	POU4F1	LOC119849916
GBX1	DLX4	POU2F2	EOMES	MAFA	TFAP2A	ENSNNAG00000007913	MXD1	PURA	NEUROG2	ZBTB33	KDM2A	PRDM6	ENSSMRG00000000638	LOC128408766	LOC114592474	HOXA11	HOXB13										CXXC4	REST			LOC115651973	LOC125644386	POU4F2
SHOX	DLX5	MAFA	OSR2	NR4A2	LOC113448001	ENSNNAG00000008862	NFKBIE	GBX1	GZF1	FOXP4	NKX6-2	LOC121923248	ENSSMRG00000007274	TBR1	EOMES	NR3C2	FOXO1										ZBTB41	KLF5			FOSB	POU4F2	TBX18
MSX1	DLX6	SCRT1	NKX6-2	LOC131196509	ZFHX3	ENSNNAG00000006561	MYF5	LOC116507686	FOXA2	POU3F1	LOC132768187	TTF1	ENSSMRG00000019069	POU3F2	MSX2	HOXA10	GLIS1										PURB	NEUROG1			NEUROG1	TBX18	ZGLP1
E2F5	BHLHE22	PHOX2B	TBR1	MYF6	ZFHX2	ENSNNAG00000004542	NFKBIB	HSF2		LOC123027476	MSX2	HOXA13	ENSSMRG00000019743	POU3F3	LOC114606273	FOXQ1	NEUROD1										PURA	NEUROG2			LOC115642903	CUL4A	PTF1A
MEF2D	FOXO4	NR4A2	LOC128343801	MXD1	TFAP2E	ENSNNAG00000001153	DIDO1	ATOH8		POU3F2	TBR1	HOXA11	ENSSMRG00000016233	MYCL	TBR1	YY1	NEUROD2										MNT	FOXA2			LOC115657671	PTF1A	FOXA2
TBX1	HOXB13	LOC129327773	POU3F2	NFKBIE	LOC113451097	ENSNNAG00000018527	ONECUT3	SHOX		FOXP2	POU3F1	NR3C2	ENSSMRG00000017566	MAF	POU3F2	LOC117043024	RAI1										CUX2				NEUROG2	LOC125631086
MLXIP	BHLHE23	MAFB	FOXP2	LOC131184348	ZBTB10	ENSNNAG00000016109	LOC117656737	PLAGL2		FOXP1	POU3F2	FOXQ1	ENSSMRG00000014972	MYCN	FOXP2	LOC117058885	NEUROD4										HLX					FOXA2
DMRT2	FOXO3	LHX3	POU3F3	ONECUT2	LOC113454366	ENSNNAG00000018528	LOC117677671	MSX1		POU3F4	FOXP2	YY1	ENSSMRG00000018655	KAT6B	POU3F3	EP300	CAMTA1										HSF2
FBXL19	NPAS2	SP1	FOXP1	ONECUT3	EVX2	ENSNNAG00000010404	LOC117676343	ATOH1		MYCL	POU3F3	LOC121914766	ENSSMRG00000007704	KAT6A	FOXP1	PITX2	CAMTA2										ATOH8
MBD1	NEUROD2	LOC129328501	MAF	ZIC2	MAFA	ENSNNAG00000010525	LOC117659561	TBX1		MAF	FOXP1	LOC121918684	ENSSMRG00000000195	PGR	MYCL	NKX6-2	OTX2										LOC123368078
GSX2	RAI1	MYF6	MYCN	SIX4	LOC113453950	ENSNNAG00000000613	ZIC2	TCF7L1		MYCN	LOC132765911	PITX3	ENSSMRG00000007707	LOC128409177	MAF	TBR1	OTX1										TAS1R1
FOXJ2	OTX2	SP8	KAT6B	SIX5	SCRT1	ENSNNAG00000014295	SIX4	CDX4		LMX1A	MAF	EOMES	ENSSMRG00000008918	LOC128409298	LOC114591139	POU3F2	ZFHX3										E2F5
ZIC5	OTX1	SP9	KAT6A	ZIC3	PHOX2B	ENSNNAG00000014692	SIX5	CNBP		DMTF1	LMX1A	NKX6-2	ENSSMRG00000021277	LOC128406335	KAT6B	FOXP2	ZFHX2										MEF2D
VAX1	NKX6-1	CREBZF	MAPKAPK2	SNAPC4	NR4A2	ENSNNAG00000018531	NFKBIZ	LOC116520231		KAT6B	KAT6B	MSX2	ENSSMRG00000016918	DLX2	LOC114591137	POU3F3	EVX1										ATOH1
POU4F1	LOC130482363	DIDO1	LOC128331380	ZIC1	MAFB	ENSNNAG00000017840	ZIC1	GSX2		KAT6A	KAT6A	LOC121922963	ENSSMRG00000019516	DNMT1	MAPKAPK2	FOXP1	MAFA										TBX1
POU4F2	ZFHX3	ONECUT2	ERF	UBTF	SP1	ENSNNAG00000013363	SIX3	FOXJ2		ERF	LOC132765919	GTF3A	ENSSMRG00000018306	DLX3	PGR	MAF	NFKB1										FOXB2
ZNFX1	ZFHX2	ONECUT3	PGR	LOC131192659	SP3	ENSNNAG00000004018	UBTF	RPA1		LOC123020511	PGR	POU3F1	ENSSMRG00000018782	KMT2A	LOC114592221	LMX1A	SCRT1										CDX2
WT1	TFAP2E	ONECUT1	LOC128337244	DNMT3B	MYF6	ENSNNAG00000002479	TGIF2	PDX1		KMT2A	DLX2	POU3F2	ENSSMRG00000019991	DLX4	LOC114607590	KAT6A	NR4A2										NR1H2
PTF1A	ZBTB10	YBX1	DLX2	LOC131192656	SP8	ENSNNAG00000008339	OLIG3	UNCX		LOC123021726	KMT2A	FOXP2	ENSSMRG00000008906	DLX6	DLX2	MAPKAPK2	MAFB										FOXJ2
NEUROG2	LOC130477695	ZIC2	AKNA	NKX3-2	MXD1		LOC117657834	ZIC4		TCF7	DLX4	POU3F3	ENSSMRG00000014628	KMT2B	DNMT1	PGR	SP2										UNCX
FOXA2	EVX1	SIX4	KMT2A	KLF12	NFKBIE		ATRX	ZIC5		KMT2B	DLX6	FOXP1	ENSSMRG00000006169	TCF7	DLX3	LOC117055926	LHX3										ZIC4
	EVX2	LOC129327862	DLX4	TBP	LOC113447952		OLIG1	POU4F1		FOXO6	KMT2B	POU3F4	ENSSMRG00000009678	FOXO6	AKNA	DLX2	TLX2										ZIC5
	MAFA	ZIC3	DLX6	TGIF2	LOC113443478		FOXL2	TBX3		BHLHE22	FOXO6	KAT6B	ENSSMRG00000005510	BHLHE22	KMT2A	DNMT1	SP3										KLF4
	PHOX2B	NFKBIZ	TCF7	ATRX	NFKBIB		OLIG2	POU4F2		FOXO4	FOXO4	KAT6A	ENSSMRG00000007137	NPAS2	DLX6	DLX3	SP8										LOC123378034
	NFKB2	SNAPC4	BHLHE22	OLIG1	CREBZF		RBL2	TBX15		FOXO3	FOXO3	MAPKAPK2	ENSSMRG00000021834	FOXO1	KMT2B	AKNA	MXD1										POU4F1
	NR4A2	ZIC1	HOXB13	FOXL2	ONECUT3		DMRTA2	TFAP4		NEUROD1	HOXB13	LOC121930104	ENSSMRG00000015287	GLIS2	TCF7	KMT2A	SP9										POU4F2
	LOC130493243	UBTF	FOXO1	OLIG2	DBP		LOC117657154	LOC116512453		RAI1	NPAS2	PGR	ENSSMRG00000021839	NEUROD1	FOXO6	DLX4	LHX8										TBX18
	MAFB	NKX3-2	GLIS2	FOXL1	ZIC2		CREB1	FOSB		LOC123016815	LOC132763168	LOC121917343	ENSSMRG00000005074	NEUROD2	BHLHE22	DLX6	CREBZF										TBX2
	SP1	NKX3-1	NEUROD1	CREB3	SIX4		LOC117661644	NEUROG2		LOC123017901	GLIS2	LOC121917464	ENSSMRG00000015968	RAI1	FOXO4	KMT2B	DIDO1										CUL4A
	TLX2	EMX1	NEUROD2	DMRTA2	SIX5		DMRTA1	GZF1		CAMTA2	NEUROD1	DLX1	ENSSMRG00000018311	NEUROD4	NPAS2	TCF7	ONECUT2										REST
	SP3	TBP	RAI1	LOC131203113	ZIC3		HAND2	CUL4B		OTX2	SCRT2	DLX2	ENSSMRG00000011487	OTX2	NEUROD1	FOXO6	ONECUT1										LOC123353831
	MYF6	OLIG3	LOC128341967	PCCA	NFKBIZ		LOC117674025	FOXA2		OTX1	CAMTA1	AKNA	ENSSMRG00000022261	LOC128408872	NEUROD2	BHLHE22	HHEX										LOC123350446
	SP5	FOXL2	CAMTA1	IRF4	SNAPC4		CEBPA			MSC	OTX1	DLX4	ENSSMRG00000019098	OTX1	RAI1	LOC117047886	ZIC2										NEUROG2
	SP8	FOXL1	ZNF668	DMRTA1	ZIC1		NFAT5			NKX6-1	MSC	DLX5	ENSSMRG00000005064	MSC	OTX2	FOXO3	LOC118079111										FOXA2
	NFKBIE	KLF16	CAMTA2	HAND2	EMX1		CEBPB			ZBTB17	NKX6-1	LOC121921964	ENSSMRG00000018207	LOC128408989	OTX1	LOC117042746	SNAPC4
	SP9	LOC129327991	E4F1	LOC131192645	OLIG3		ZBTB47			ZFHX3	TFAP2A	KMT2B	ENSSMRG00000018208	LOC128405113	ZBTB17	NPAS2	SIX3
	CREBZF	LOC129327077	OTX1	CREB5	LOC113450383		ZBTB46			ZFHX2	ZFHX3	BHLHE22	ENSSMRG00000018209	ZFHX3	ZFHX3	FOXO1	DNMT3B
	DIDO1	DMRTA2	LOC128331378	NFAT5	LOC113451591		SRF			HMGA2	ZFHX2	FOXO3	ENSSMRG00000019895	ZFHX2	ZFHX2	GLIS1	LOC118079233
	ZNF770	TFDP1	NKX6-1	CEBPB	DNMT3A		LEF1			EVX1	TFAP2E	NPAS2	ENSSMRG00000019534	LOC128408866	ZBTB10	GLIS2	LOC118078024
	LOC130480596	LOC129328720	LOC128331379	ZBTB47	LOC113450946		ZBTB48			EVX2	ZBTB10	FOXO1	ENSSMRG00000010286	LOC128403857	FOXN1	NEUROD1	OLIG1
	ONECUT3	HAND2	ZFHX3	SRF	OLIG1		FOXK1			FOXN2	FOXN4	NPAS3	ENSSMRG00000016388	EVX1	NFKB1	NEUROD2	FOXL2
	ONECUT1	HAND1	ZFHX2	FOXK1	FOXL2		ZBTB45			POU2F2	EVX1	NEUROD1	ENSSMRG00000014522	MAFA	SCRT1	RAI1	OLIG2
	NR2E1	LOC129328728	TFAP2E	CXXC4	OLIG2		BARX1			PHOX2B	EVX2	NEUROD2	ENSSMRG00000005975	FOXN1	PHOX2B	NEUROD4	KLF16
	ZIC2	CEBPA	LOC128341720	ATOH1	RBL2		CXXC4			NR4A2	MAFA	RAI1	ENSSMRG00000022273	NFKB1	NR4A2	ZNF668	ETV5
	SIX5	NFAT5	ZBTB10	TBX1	ELF1		ATOH8			MAFB	NR4A2	CAMTA1	ENSSMRG00000010608	SCRT1	MAFB	CAMTA2	RBL2
	ZIC1	CEBPB	LOC128342018	MLXIP	LOC113449719		POLR2G			SP1	MAFB	OTX1	ENSSMRG00000016272	PHOX2B	SP2	OTX2	CREB3
	SIX3	CXXC4	LOC128329975	PRRX2	PCCA		TBX1			SP4	TLX3	MSC	ENSSMRG00000005058	NR4A2	SP1	OTX1	CEBPA
	LOC130484270	ZBTB41	LOC128329856	ZIC5	IRF4		TCF7L1			TLX1	SP4	NKX6-1	ENSSMRG00000005973	LOC128420217	TLX2	ZFHX3	NFAT5
	NKX3-1	HLX	EVX1	TBX4	CEBPA		FBXL19			BHLHE40	SP3	LOC121917373	ENSSMRG00000009095	TLX2	SP3	HMGA2	CEBPB
	EMX1	ATOH8	MAFA	TBX3	NFAT5		FOXJ2			LOC123034452	BCL3	LOC121922817	ENSSMRG00000015068	SP3	SP5	FOXN2	LOC118080916
	OLIG3	MXI1	ZFHX4	TBX18	CEBPB		ZIC4			SP8	SP5	LOC121924687	ENSSMRG00000000718	SP8	SP8	MAFA	ATF6B
	ATRX	HES1	SCRT1	KLF7	ZBTB47		ZIC5			SP9	SP8	ZFHX3	ENSSMRG00000005291	ZNF777	MXD1	FOXN1	CEBPD
	KLF18	E2F5	PHOX2B	TBX15	SRF		TBX4			CREBZF	SP7	ZFHX2	ENSSMRG00000009098	MXD1	PHF19	ZFHX4	SRF
	OLIG1	ATOH1	NFKB2	LOC131191779	ZBTB45		TBX3			DIDO1	NFKBIE	ZBTB10	ENSSMRG00000018210	PHF19	LHX8	NFKB1	FOXK2
	FOXL2	TBX1	PHOX2A	LOC131191778	BARX1		KLF7			ONECUT3	ONECUT2	HMGA2	ENSSMRG00000018211	CREBZF	CREBZF	SCRT1	LOC118080238
	OLIG2	MLXIP	NR4A2	LOC131192746	LOC113444113		TBX15			ONECUT1	ONECUT3	FOXN4	ENSSMRG00000018212	ONECUT2	ONECUT2	PHOX2B	CXXC4
	CREB3	FBXL19	LOC128341959		ATOH1		KLF5			YBX2	LOC132765720	EVX2	ENSSMRG00000018213	ONECUT3	ONECUT1	NR4A2	LOC118081202
	DMRTA2	FOXJ2	TLX1		TCF7L1		CUL4B			YBX1	ZIC2	FOXN2	ENSSMRG00000014653	ONECUT1	SIX1	LOC117040103	LOC118080234
	LOC130493422	ZIC4	SP8		CNBP					NR2E3	ZIC3	MAFA	ENSSMRG00000012113	LOC128424308	ZIC2	MAFB	ATOH8
	IRF4	ZIC5	NFKBIE		PRRX2					HHEX	NFKBIZ	ZFHX4	ENSSMRG00000001482	ZIC2	ZIC1	SP2	E2F1
	MYOD1	TBX3	SP9		FOXJ2					ZIC2	ZIC1	NFKB1	ENSSMRG00000006936	ZIC3	SIX3	SP1	ATOH1
	HAND2	TBX18	LHX9		LOC113453198					SIX4	SIX3	SCRT1	ENSSMRG00000019670	SIX5	LOC114591062	TLX2	LOC118093422
	HAND1		MYF5		ZIC5					LOC123032889	UBTF	PHOX2B	ENSSMRG00000009764	NFKBIZ	OLIG3	BHLHE40	TBX1
	LOC130484281		DIDO1		LOC113453630					ZIC3	NKX3-2	PHOX2A	ENSSMRG00000006257	ZIC1	LOC114607286	SP3	LOC118077614
	CEBPA		ONECUT2		LOC113451579					SNAPC4	EMX2	NR4A2	ENSSMRG00000020300	SIX3	KLF18	SP8	CNBP
	NFAT5		ONECUT3		TBX4					ZIC1	ATRX	NFKBIA	ENSSMRG00000008556	DNMT3B	FOXL2	MXD1	FOXJ2
	CEBPB		ONECUT1		LOC113453632					SIX3	LOC132765031	MAFB	ENSSMRG00000020659	FOXL2	OLIG2	SP9	ZIC4
	CEBPD		LOC128341950		KLF7					UBTF	FOXL2	LOC121934920	ENSSMRG00000017811	OLIG2	ETV5	PHF19	TBX3
	FOXK2		LOC128329028		TBX15					LOC123034145	LOC132765278	TLX3	ENSSMRG00000012362	FOXL1	RBL2	LHX8	KLF2
	ZBTB45		LOC128341948		TEF					LOC123021739	PTBP2	TLX1	ENSSMRG00000012922	PTBP2	CREB3	CREBZF	LOC118094627
	CXXC4		HHEX		LOC113449936					LOC123021733	ETV5	BHLHE40	ENSSMRG00000017137	ETV5	LOC114592145	DIDO1	KLF9
	HLX		ZIC2							KLF12	DMRTA2	SP3	ENSSMRG00000019678	IRF4	MYOD1	ONECUT2	LOC118092206
	HES3		ZIC3							LOC123023117	ELF2	SP5		MYOD1	DMRTA1	ONECUT3
	ATOH1		SIX5							LOC123021732	MYOD1	ZNF777		DMRTA1	NFAT5	ONECUT1
	TBX1		SNAPC4							OLIG3	DMRTA1	SP9		IRF6	ATF6B	LOC117042645
	MLXIP		ZIC1							ATRX	IRF5	MXD3		CEBPA	CEBPD	ZIC2
	TCF7L1		ITGB7							LOC123021054	CEBPA	LOC121918452		NFAT5	ZBTB47	SIX4
	FBXL19		NKX3-1							OLIG1	NFAT5	MYF5		CEBPB	SRF	NFKBIZ
	FOXJ2		TBP							FOXL2	CEBPB	CREBZF		SRF	FOXK2	SIX3
	PDX1		OLIG3							OLIG2	CEBPD	LOC121927803		FOXK2	LOC114607276	NKX3-2
	ZIC5		LOC128342590							KLF16	ZBTB47	ONECUT3		CXXC4	CXXC4	OLIG3
	TBX3		ATRX							DMRTA2	ZBTB46	ONECUT1		ATOH8	HLX	LOC117056026
	TBX18		ARNT							TFDP1	SRF	YBX2		TBX1	ATOH8	LOC117052220
	KLF9		OLIG1							HAND1	FOXK2	HHEX		MLXIP	MTA3	FOXL2
	LOC130486366		FOXL2							LOC123034398	BARX1	ZIC2		CNBP	TCFL5	OLIG2
			OLIG2							NFAT5	CXXC4	ZIC3		PDX1	TBX1	LOC117046104
			FOXL1							CEBPB	BARX2	SIX5		ZIC4	CNBP	ETV5
			RBL2							CEBPD	LOC132764977	UBTF		ZIC5	FOXJ2	RBL2
			CREB3							ZBTB47	HLX	LOC121919613		KLF4	PDX1	LOC117042666
			DMRTA2							CRX	ATOH8	LOC121937285		TBX4	ZIC4	CREB3
			HAND2							ZBTB45	E2F1	LOC121918644		TBX3	ZIC5	DMRTA2
			HAND1							CXXC4	HES1	LOC121918522		TBX2	KLF4	LOC117042784
			CEBPA							CIART	E2F3	LOC121917551		LOC128409198	TBX18	PCCA
			NFAT5							HES3	TBX1	NKX3-2		CUL4B	KLF2	MYOD1
			CEBPB							LOC123032067	MLXIP	EMX2			TBX2	DMRTA1
			CEBPD							ATOH1	TCF7L1	ATRX			KLF9	HAND1
			ZBTB47							TBX1	LOC132768087	OLIG1			LOC114604319	LOC117051801
			FOXK1							LOC123023932	PRRX2	FOXL2			CUL4B	LOC117054757
			ZBTB45							TCF7L1	FOXJ2	OLIG2				NFAT5
			CXXC4							FOXJ2	PDX1	FOXL1				CEBPB
			CIART							PDX1	ZIC5	PTBP2				CEBPD
			LOC128323260							ZIC4	LOC132765255	DMRTA2				ZBTB47
			ATOH8							ZIC5	TBX3	RBL1				SRF
			MXI1							TBX3	TBX18	LOC121933135				CXXC4
			HES1							TBX18	TBX2	LOC121915489				LOC117042667
			TBX1							KLF7	KLF8	MYOD1				TBX21
			MLXIP							TEF	LOC132779093	HAND2				E2F1
			TCF7L1							LOC123017816	CUL4A	DMRTA1				TBX1
			FBXL19							LOC123017814	LOC132766227	HAND1				LOC117055755
			LOC128329817								LOC132782264	IRF2				TCF7L1
			PDX1									LOC121921714				CNBP
			LOC128342578									IRF6				PRRX2
			ZIC4									LOC121936883				PDX1
			ZIC5									LOC121915483				KLF4
			LOC128342211									CEBPA				TBX4
			TBX3									NFAT5				TBX18
			LOC128329137									CEBPB				KLF2
			KLF2									LOC121926016				LOC117042436
			TBX2									ZBTB47				KLF7
			KLF8									SRF				KLF9
			LOC128329131									CEBPG				LOC117056956
			LOC128329133									FOXK2				CUL4B
			LOC128344071									FOXK1
												LOC121916922
												HLX
												TBX21
												ATOH8
												E2F3
												LOC121916487
												E2F5
												ATOH1
												LOC121936056
												LOC121921926
												TBX1
												FOXJ2
												ZIC4
												ZIC5
												KLF4
												LOC121923792
												LOC121920281
												TBX3
												TBX2
												KLF8
												TBX15
												KLF5
												TEF
												ZGLP1
